# Supplementary material for: Potential plasma biomarkers at low altitude for prediction of acute mountain sickness
Source: Front Immunol. 2023 Sep 28;14:1237465. doi: 10.3389/fimmu.2023.1237465 (PMC10569122; doi:10.3389/fimmu.2023.1237465)
Supplement: Supplementary file 2 [file DataSheet_2.xls]

## Sheet: 120run_Proteins
Proteins Unique Sequence ID	Checked	Protein FDR Confidence: Combined	Master	Accession	Description	Exp. q-value: Combined	Sum PEP Score	Coverage [%]	# Peptides	# PSMs	# Unique Peptides	# AAs	MW [kDa]	calc. pI	Score Sequest HT: Sequest HT	# Peptides (by Search Engine): Sequest HT	# Razor Peptides	Abundance: F1: Sample	Abundance: F2: Sample	Abundance: F3: Sample	Abundance: F4: Sample	Abundance: F5: Sample	Abundance: F6: Sample	Abundance: F7: Sample	Abundance: F8: Sample	Abundance: F9: Sample	Abundance: F10: Sample	Abundance: F11: Sample	Abundance: F12: Sample	Abundance: F13: Sample	Abundance: F14: Sample	Abundance: F15: Sample	Abundance: F16: Sample	Abundance: F17: Sample	Abundance: F18: Sample	Abundance: F19: Sample	Abundance: F20: Sample	Abundance: F21: Sample	Abundance: F22: Sample	Abundance: F23: Sample	Abundance: F24: Sample	Abundance: F25: Sample	Abundance: F26: Sample	Abundance: F27: Sample	Abundance: F28: Sample	Abundance: F29: Sample	Abundance: F30: Sample	Abundance: F31: Sample	Abundance: F32: Sample
8.7248e+18	FALSE	High	IsMasterProtein	P04114	Apolipoprotein B-100 OS=Homo sapiens OX=9606 GN=APOB PE=1 SV=2	0	3427.87	59	312	78091	311	4563	515.3	7.05	101995	312	1	2.46651e+10	2.62424e+10	2.3272e+10	3.3284e+10	1.84002e+10	1.61391e+10	1.70176e+10	2.5103e+10	1.91234e+10	2.0948e+10	4.03826e+10	1.37329e+10	1.47634e+10	1.45685e+10	1.74471e+10	2.33784e+10	1.87594e+10	1.7627e+10	2.62927e+10	2.27966e+10	1.428e+10	2.67694e+10	1.68064e+10	1.87427e+10	2.73202e+10	2.45371e+10	2.91204e+10	2.81655e+10	2.47433e+10	1.6212e+10	2.29914e+10	2.72484e+10
-3.72477e+18	FALSE	High	IsMasterProtein	P01024	Complement C3 OS=Homo sapiens OX=9606 GN=C3 PE=1 SV=2	0	2969.11	85	192	135417	192	1663	187	6.4	138447	192	0	7.13302e+10	6.87465e+10	7.92029e+10	8.03557e+10	7.18659e+10	5.82606e+10	7.0077e+10	5.31486e+10	4.40387e+10	6.56475e+10	8.43478e+10	6.11762e+10	4.03965e+10	5.7427e+10	6.29074e+10	7.23293e+10	5.9095e+10	5.80711e+10	6.44292e+10	6.9741e+10	5.62472e+10	7.5595e+10	4.50159e+10	5.68954e+10	7.39219e+10	6.48393e+10	6.28814e+10	8.23087e+10	7.72272e+10	5.51136e+10	6.46131e+10	6.89415e+10
-7.05764e+18	FALSE	High	IsMasterProtein	P02768	Albumin OS=Homo sapiens OX=9606 GN=ALB PE=1 SV=2	0	1955.83	92	112	93274	112	609	69.3	6.28	118160	112	0	3.64206e+10	3.97022e+10	4.59421e+10	5.62355e+10	5.27899e+10	3.5638e+10	4.68244e+10	4.01209e+10	2.65923e+10	5.70162e+10	4.47966e+10	3.49847e+10	3.52341e+10	4.01157e+10	5.37663e+10	3.80422e+10	4.22211e+10	2.95737e+10	4.07959e+10	5.35353e+10	4.08672e+10	4.65437e+10	2.64187e+10	3.46412e+10	4.56814e+10	3.89563e+10	3.29268e+10	5.36258e+10	5.41693e+10	3.67578e+10	3.63121e+10	4.0089e+10
4.60561e+18	FALSE	High	IsMasterProtein	P08603	Complement factor H OS=Homo sapiens OX=9606 GN=CFH PE=1 SV=4	0	1935.6	75	114	39114	100	1231	139	6.61	67163.3	114	14	1.73211e+10	1.61895e+10	1.99916e+10	1.94453e+10	1.59113e+10	1.56051e+10	1.65879e+10	1.43035e+10	1.23054e+10	1.714e+10	2.37025e+10	1.33152e+10	1.22028e+10	1.40892e+10	1.51791e+10	1.78013e+10	1.24629e+10	1.75328e+10	1.6112e+10	1.83126e+10	1.66892e+10	1.92012e+10	1.04218e+10	1.56432e+10	1.8654e+10	1.49324e+10	1.70847e+10	2.03093e+10	1.84199e+10	1.32171e+10	1.71943e+10	1.67856e+10
3.26965e+18	FALSE	High	IsMasterProtein	P02751	Fibronectin OS=Homo sapiens OX=9606 GN=FN1 PE=1 SV=5	0	1908.69	58	119	20585	119	2477	272.2	5.5	50684.2	119	0	7.60673e+09	2.64767e+09	2.86608e+09	2.68952e+09	8.46227e+09	5.8648e+09	7.49965e+09	3.19681e+09	3.89313e+09	8.47805e+09	8.94161e+09	3.08504e+09	4.972e+09	3.24001e+09	2.43293e+09	2.70498e+09	2.66566e+09	4.08641e+09	5.16569e+09	4.12918e+09	3.45204e+09	8.6859e+09	4.23607e+09	5.89492e+09	7.87498e+09	6.70541e+09	6.39158e+09	7.75023e+09	3.02262e+09	4.86012e+09	6.95982e+09	6.18588e+09
7.1397e+18	FALSE	High	IsMasterProtein	P0C0L5	Complement C4-B OS=Homo sapiens OX=9606 GN=C4B PE=1 SV=2	0	1891.48	60	134	53111	6	1744	192.6	7.27	82824.4	134	0	1.03934e+09	4.72507e+08	4.33521e+08	9.56921e+08	8.61397e+08	6.05671e+08	3.46139e+08	5.97895e+08	2.45111e+08	4.17912e+08	9.65632e+08	8.50959e+08	1.76316e+08	3.03699e+08	7.24556e+08	8.15579e+08	2.96948e+08	1.14042e+09	8.20317e+08	4.52491e+08	2.59586e+08	8.72278e+08	1.85041e+08	4.61426e+08	6.86241e+08	4.79349e+08	3.61924e+08	6.31214e+08	7.3947e+08	2.65845e+08	9.162e+08	6.08707e+08
4.7359e+18	FALSE	High	IsMasterProtein	P0C0L4	Complement C4-A OS=Homo sapiens OX=9606 GN=C4A PE=1 SV=2	0	1863.86	60	134	51539	6	1744	192.7	7.08	80184.7	134	141	2.50161e+10	2.33896e+10	2.76105e+10	3.94978e+10	3.10472e+10	2.11659e+10	2.18557e+10	2.12396e+10	1.2216e+10	2.15039e+10	2.93839e+10	2.74138e+10	1.5603e+10	1.93034e+10	2.58663e+10	2.7021e+10	1.39045e+10	2.7433e+10	2.18827e+10	2.41574e+10	1.50099e+10	3.14008e+10	1.19406e+10	1.72859e+10	2.50095e+10	2.18693e+10	1.91953e+10	2.33866e+10	3.12462e+10	1.51503e+10	3.02964e+10	2.38082e+10
1.12007e+18	FALSE	High	IsMasterProtein	P00747	Plasminogen OS=Homo sapiens OX=9606 GN=PLG PE=1 SV=2	0	1621.83	82	95	28141	95	810	90.5	7.24	52918.5	95	0	1.11326e+10	1.06873e+10	1.00691e+10	1.22522e+10	1.01736e+10	8.68532e+09	9.38964e+09	9.851e+09	8.15353e+09	1.02405e+10	1.38226e+10	8.89528e+09	5.99464e+09	7.58967e+09	7.90109e+09	9.85347e+09	8.89745e+09	9.83473e+09	1.13446e+10	1.0946e+10	8.72336e+09	1.397e+10	6.54657e+09	9.85184e+09	1.07609e+10	1.00106e+10	8.52763e+09	1.20132e+10	1.16852e+10	7.77139e+09	9.35434e+09	1.05814e+10
-3.77913e+18	FALSE	High	IsMasterProtein	P00450	Ceruloplasmin OS=Homo sapiens OX=9606 GN=CP PE=1 SV=1	0	1528.47	71	85	25531	85	1065	122.1	5.72	60035.9	85	0	1.1441e+10	9.4215e+09	1.22042e+10	1.33869e+10	1.24992e+10	1.01371e+10	1.23158e+10	1.19893e+10	7.53762e+09	1.23725e+10	1.49318e+10	1.16513e+10	8.18286e+09	1.0312e+10	1.15534e+10	1.45459e+10	9.49716e+09	1.42e+10	1.13928e+10	1.14556e+10	1.09908e+10	1.40784e+10	6.82142e+09	1.11356e+10	1.30688e+10	1.01504e+10	1.41422e+10	1.13051e+10	1.31696e+10	8.66385e+09	1.1642e+10	1.07274e+10
1.21599e+18	FALSE	High	IsMasterProtein	P00734	Prothrombin OS=Homo sapiens OX=9606 GN=F2 PE=1 SV=2	0	1116.68	70	58	22896	58	622	70	5.9	54067.3	58	0	9.17148e+09	6.17724e+09	7.29711e+09	6.93195e+09	6.96524e+09	5.23601e+09	6.12862e+09	7.07875e+09	4.4462e+09	8.01165e+09	9.46202e+09	5.34079e+09	4.03788e+09	4.90928e+09	5.93668e+09	7.24604e+09	6.41316e+09	6.82849e+09	7.41338e+09	7.87646e+09	5.15812e+09	8.18094e+09	4.50345e+09	6.38399e+09	8.82661e+09	7.25942e+09	6.20901e+09	8.62757e+09	7.35475e+09	5.71675e+09	6.79643e+09	6.93976e+09
3.22843e+18	FALSE	High	IsMasterProtein	P02787	Serotransferrin OS=Homo sapiens OX=9606 GN=TF PE=1 SV=3	0	1082.39	78	77	9900	77	698	77	7.12	25147.6	77	0	1.36821e+09	1.0632e+09	1.35971e+09	1.66907e+09	1.96383e+09	8.57454e+08	1.92294e+09	1.24895e+09	7.71707e+08	2.53571e+09	1.48354e+09	9.46519e+08	9.10615e+08	1.46994e+09	2.98152e+09	1.35259e+09	1.5584e+09	8.68441e+08	1.19354e+09	2.39187e+09	2.05413e+09	1.27462e+09	7.23895e+08	1.16836e+09	1.44931e+09	1.21499e+09	1.40803e+09	1.78858e+09	2.15726e+09	1.01958e+09	1.06964e+09	2.28997e+09
-8.31335e+18	FALSE	High	IsMasterProtein	P01031	Complement C5 OS=Homo sapiens OX=9606 GN=C5 PE=1 SV=4	0	1077.09	52	94	19446	94	1676	188.2	6.52	38411.9	94	0	7.04538e+09	7.04464e+09	8.23681e+09	7.64524e+09	7.13017e+09	5.36038e+09	6.38467e+09	4.48567e+09	4.25508e+09	6.87029e+09	8.76763e+09	5.27719e+09	3.45509e+09	4.65484e+09	5.22907e+09	6.25884e+09	4.2569e+09	5.62811e+09	5.43765e+09	7.56304e+09	4.84715e+09	8.23072e+09	4.03148e+09	4.63316e+09	6.71789e+09	6.31169e+09	5.03545e+09	7.18932e+09	6.83985e+09	3.97757e+09	5.31238e+09	6.38531e+09
6.06477e+18	FALSE	High	IsMasterProtein	P06727	Apolipoprotein A-IV OS=Homo sapiens OX=9606 GN=APOA4 PE=1 SV=4	0	1002.51	86	74	23049	74	396	45.3	5.38	42608.1	74	0	1.47713e+10	2.21436e+10	1.4645e+10	1.48488e+10	1.74799e+10	1.35638e+10	1.33297e+10	7.81957e+09	1.0521e+10	1.87094e+10	1.34766e+10	6.01144e+09	1.26158e+10	1.48707e+10	1.18656e+10	8.8739e+09	1.28185e+10	1.23202e+10	1.55087e+10	1.65575e+10	1.67398e+10	2.20948e+10	9.56869e+09	1.96957e+10	1.29864e+10	2.10296e+10	1.09775e+10	1.47194e+10	2.93813e+10	9.35e+09	1.45879e+10	1.80626e+10
2.7585e+18	FALSE	High	IsMasterProtein	P04275	von Willebrand factor OS=Homo sapiens OX=9606 GN=VWF PE=1 SV=4	0	989.252	46	113	6263	113	2813	309.1	5.48	14411.9	113	0	6.88547e+08	6.82273e+08	1.09113e+09	1.04787e+09	1.31843e+09	7.4781e+08	9.40548e+08	4.97711e+08	5.54962e+08	9.21006e+08	1.11673e+09	6.56202e+08	6.51425e+08	6.71141e+08	6.29572e+08	5.90178e+08	7.96733e+08	6.34993e+08	5.63325e+08	8.3304e+08	6.83861e+08	9.87107e+08	6.13396e+08	9.01444e+08	6.3977e+08	6.51901e+08	8.26262e+08	9.05423e+08	6.80643e+08	6.80735e+08	6.7126e+08	8.37666e+08
-6.31898e+17	FALSE	High	IsMasterProtein	P01023	Alpha-2-macroglobulin OS=Homo sapiens OX=9606 GN=A2M PE=1 SV=3	0	971.893	59	77	9270	70	1474	163.2	6.46	23468.3	77	8	8.16582e+08	1.56941e+09	1.50659e+09	1.59779e+09	1.06881e+09	1.20956e+09	2.18803e+09	1.3337e+09	6.38149e+08	3.04969e+09	1.37874e+09	9.52274e+08	1.1838e+09	1.76872e+09	2.64681e+09	1.65093e+09	1.48871e+09	7.64294e+08	9.37573e+08	2.31289e+09	2.38678e+09	1.37373e+09	6.05006e+08	1.15344e+09	1.27966e+09	1.08206e+09	1.44986e+09	1.32814e+09	2.24187e+09	9.00745e+08	9.68739e+08	2.1752e+09
3.12584e+18	FALSE	High	IsMasterProtein	P02774	Vitamin D-binding protein OS=Homo sapiens OX=9606 GN=GC PE=1 SV=2	0	949.37	79	59	29764	59	474	52.9	5.45	56000.6	59	0	1.2014e+10	1.01648e+10	1.20651e+10	1.18895e+10	1.50493e+10	9.32508e+09	1.05673e+10	9.10245e+09	6.95387e+09	8.20748e+09	1.39266e+10	7.68576e+09	5.81683e+09	6.94155e+09	7.76686e+09	9.29631e+09	9.00755e+09	8.90677e+09	1.05793e+10	1.31298e+10	8.82507e+09	1.34743e+10	5.22715e+09	9.24161e+09	9.79379e+09	8.36733e+09	7.15171e+09	9.56936e+09	1.12344e+10	7.58196e+09	1.09761e+10	8.61157e+09
6.22726e+18	FALSE	High	IsMasterProtein	P00751	Complement factor B OS=Homo sapiens OX=9606 GN=CFB PE=1 SV=2	0	946.843	59	61	19675	61	764	85.5	7.06	43591.9	61	0	8.42793e+09	9.06392e+09	1.04864e+10	1.14159e+10	1.14658e+10	1.01776e+10	9.84339e+09	6.94863e+09	6.77753e+09	8.20866e+09	1.10134e+10	1.03045e+10	6.63446e+09	6.91955e+09	9.11193e+09	1.09085e+10	7.69459e+09	1.33909e+10	8.05985e+09	1.06666e+10	9.92648e+09	1.24786e+10	5.6568e+09	8.30724e+09	7.30699e+09	8.89693e+09	9.34955e+09	9.35796e+09	1.31711e+10	6.419e+09	7.71277e+09	8.5641e+09
-6.91182e+18	FALSE	High	IsMasterProtein	P04003	C4b-binding protein alpha chain OS=Homo sapiens OX=9606 GN=C4BPA PE=1 SV=2	0	944.265	75	49	16584	49	597	67	7.3	38246.4	49	0	7.19235e+09	4.57118e+09	6.39923e+09	5.97014e+09	5.31338e+09	5.95296e+09	4.83488e+09	5.19031e+09	4.03503e+09	5.67545e+09	8.88396e+09	6.0998e+09	3.44834e+09	4.25052e+09	4.88639e+09	5.41272e+09	4.83901e+09	6.79216e+09	5.94385e+09	5.96926e+09	5.91714e+09	6.9066e+09	2.83234e+09	6.35358e+09	5.85734e+09	5.74139e+09	6.12353e+09	6.73414e+09	6.42577e+09	4.18546e+09	6.62324e+09	6.12733e+09
4.80504e+18	FALSE	High	IsMasterProtein	P02647	Apolipoprotein A-I OS=Homo sapiens OX=9606 GN=APOA1 PE=1 SV=1	0	897.24	92	58	44320	58	267	30.8	5.76	70463.3	58	0	1.97355e+10	2.08137e+10	2.4795e+10	2.71015e+10	3.09227e+10	1.54475e+10	2.12592e+10	2.24416e+10	1.09273e+10	2.45286e+10	2.66808e+10	1.632e+10	1.59133e+10	2.14822e+10	2.24374e+10	2.54525e+10	2.34017e+10	1.60664e+10	2.18522e+10	2.18383e+10	2.40114e+10	2.57953e+10	1.36235e+10	2.60017e+10	2.4678e+10	1.9233e+10	2.14272e+10	2.72647e+10	2.89437e+10	1.74278e+10	2.36839e+10	3.06042e+10
7.12148e+18	FALSE	High	IsMasterProtein	Q14624	Inter-alpha-trypsin inhibitor heavy chain H4 OS=Homo sapiens OX=9606 GN=ITIH4 PE=1 SV=4	0	861.634	55	57	21002	57	930	103.3	6.98	42035.1	57	0	1.02774e+10	1.03571e+10	1.11854e+10	9.09463e+09	1.03216e+10	7.83693e+09	8.20717e+09	9.75824e+09	5.63681e+09	9.23335e+09	1.17278e+10	8.06323e+09	4.22028e+09	7.22216e+09	6.34825e+09	1.06381e+10	8.07828e+09	7.38193e+09	7.03065e+09	1.01911e+10	7.11092e+09	1.13547e+10	5.46077e+09	6.35976e+09	1.09368e+10	6.83903e+09	6.83062e+09	1.07419e+10	1.12329e+10	7.30929e+09	7.00285e+09	1.0114e+10
-7.00049e+17	FALSE	High	IsMasterProtein	P06396	Gelsolin OS=Homo sapiens OX=9606 GN=GSN PE=1 SV=1	0	828.688	61	53	11176	53	782	85.6	6.28	30025	53	0	4.67113e+09	6.81695e+09	7.13806e+09	9.15979e+09	8.21199e+09	4.35668e+09	5.91979e+09	4.83936e+09	4.44472e+09	6.81522e+09	7.85196e+09	4.53435e+09	4.40712e+09	4.79858e+09	4.53287e+09	4.85153e+09	5.09231e+09	6.78552e+09	3.81168e+09	6.9863e+09	5.25053e+09	7.8392e+09	4.13157e+09	5.5644e+09	6.41673e+09	8.4968e+09	4.24033e+09	6.18013e+09	9.13835e+09	4.8151e+09	5.1204e+09	5.6675e+09
6.91699e+18	FALSE	High	IsMasterProtein	P02790	Hemopexin OS=Homo sapiens OX=9606 GN=HPX PE=1 SV=2	0	813.833	75	46	60230	46	462	51.6	7.02	83488.5	46	0	3.41366e+10	3.16506e+10	3.80182e+10	3.623e+10	3.35339e+10	2.43437e+10	2.99434e+10	2.70856e+10	2.35239e+10	3.01016e+10	3.99986e+10	2.67555e+10	2.06204e+10	2.21997e+10	2.78076e+10	3.01186e+10	2.89032e+10	3.38558e+10	2.69511e+10	3.40274e+10	2.40752e+10	3.86131e+10	2.08158e+10	2.76647e+10	3.29458e+10	3.26269e+10	2.63595e+10	3.41803e+10	3.861e+10	2.28197e+10	3.17839e+10	3.3076e+10
2.4831e+18	FALSE	High	IsMasterProtein	P10643	Complement component C7 OS=Homo sapiens OX=9606 GN=C7 PE=1 SV=2	0	790.453	65	58	10772	57	843	93.5	6.48	25538.7	58	1	1.35732e+09	1.96932e+09	1.71092e+09	2.1479e+09	2.41745e+09	1.63176e+09	1.70832e+09	1.41235e+09	7.00118e+08	1.9397e+09	1.83609e+09	1.12432e+09	9.77067e+08	1.30582e+09	9.83278e+08	1.3815e+09	1.19838e+09	1.3692e+09	1.52068e+09	1.4422e+09	1.33316e+09	2.39187e+09	1.2121e+09	1.51325e+09	2.3464e+09	1.31409e+09	1.2084e+09	2.41779e+09	1.25669e+09	1.08791e+09	9.73844e+08	1.29948e+09
5.83872e+18	FALSE	High	IsMasterProtein	Q9Y6R7	IgGFc-binding protein OS=Homo sapiens OX=9606 GN=FCGBP PE=1 SV=3	0	788.145	30	78	4609	78	5405	571.6	5.34	11713.8	78	0	2.19812e+08	2.3862e+08	4.12129e+08	4.00842e+08	3.11685e+08	2.57364e+08	2.7417e+08	1.93416e+08	1.42638e+08	4.53633e+08	2.73938e+08	1.85412e+08	1.46926e+08	2.43671e+08	1.39823e+08	2.00971e+08	1.909e+08	2.35214e+08	2.03716e+08	3.04902e+08	2.18969e+08	2.76537e+08	1.51578e+08	2.20552e+08	2.59486e+08	1.45416e+08	2.67739e+08	3.67705e+08	3.4045e+08	1.77786e+08	2.01673e+08	2.96254e+08
8.82223e+18	FALSE	High	IsMasterProtein	P08519	Apolipoprotein(a) OS=Homo sapiens OX=9606 GN=LPA PE=1 SV=2	0	760.605	52	52	2659	52	2040	226.4	6.07	6514.16	52	0	1.03002e+08	8.40783e+07	1.57165e+08	1.11067e+09	7.50483e+07	1.42996e+08	3.47268e+08	9.7182e+07	7.45143e+07	1.49588e+08	1.61936e+09	1.47386e+08	8.12576e+07	1.31077e+08	1.30234e+09	1.30785e+08	1.00898e+08	4.09166e+08	1.12591e+08	3.07382e+08	1.13394e+08	1.31597e+08	6.86214e+07	9.89211e+07	9.33991e+07	9.75875e+07	1.29945e+09	1.78002e+08	2.01858e+08	1.23982e+08	1.61817e+08	4.14802e+09
-8.17446e+18	FALSE	High	IsMasterProtein	P13671	Complement component C6 OS=Homo sapiens OX=9606 GN=C6 PE=1 SV=3	0	713.798	62	59	8220	59	934	104.7	6.76	21595.2	59	0	1.58861e+09	1.91424e+09	2.35e+09	2.54072e+09	2.21335e+09	1.95148e+09	1.99579e+09	1.7784e+09	1.35519e+09	2.04824e+09	2.40324e+09	1.5972e+09	7.562e+08	1.59447e+09	1.71667e+09	2.13431e+09	1.44158e+09	1.81899e+09	1.93646e+09	2.3868e+09	1.82394e+09	2.28844e+09	1.05468e+09	1.76103e+09	1.70923e+09	1.78044e+09	1.45976e+09	2.04074e+09	2.21786e+09	1.52246e+09	1.82229e+09	1.82278e+09
-1.62111e+18	FALSE	High	IsMasterProtein	P01008	Antithrombin-III OS=Homo sapiens OX=9606 GN=SERPINC1 PE=1 SV=1	0	713.117	62	41	23718	41	464	52.6	6.71	42957.5	41	0	8.52406e+09	8.39048e+09	8.91707e+09	8.55349e+09	1.00501e+10	7.76726e+09	6.71775e+09	8.87917e+09	6.86721e+09	8.55503e+09	1.02913e+10	7.50156e+09	4.90729e+09	6.78461e+09	6.56039e+09	7.27257e+09	8.35426e+09	7.64376e+09	9.50226e+09	7.70508e+09	6.94033e+09	9.99237e+09	5.7319e+09	9.02039e+09	8.27538e+09	6.71764e+09	6.40618e+09	1.03554e+10	8.98685e+09	6.1455e+09	7.37362e+09	8.58164e+09
-3.00127e+18	FALSE	High	IsMasterProtein	P02671	Fibrinogen alpha chain OS=Homo sapiens OX=9606 GN=FGA PE=1 SV=2	0	711.333	53	58	4847	58	866	94.9	6.01	11983.2	58	0	6.58448e+08	4.84663e+08	6.52371e+08	7.66146e+08	7.32651e+08	6.4972e+08	9.99888e+08	4.27145e+08	3.01545e+08	1.29799e+09	9.67794e+08	8.28773e+08	6.29608e+08	7.7527e+08	1.26286e+09	7.84175e+08	6.39128e+08	5.36312e+08	4.17852e+08	9.54466e+08	8.75475e+08	9.83128e+08	3.30364e+08	1.07658e+09	4.86949e+08	5.82624e+08	7.72572e+08	8.24952e+08	1.06446e+09	4.62066e+08	6.69662e+08	8.22636e+08
-1.30525e+18	FALSE	High	IsMasterProtein	P02675	Fibrinogen beta chain OS=Homo sapiens OX=9606 GN=FGB PE=1 SV=2	0	703.676	76	49	4335	49	491	55.9	8.27	11777	49	0	5.3554e+08	3.14915e+08	5.40339e+08	6.23936e+08	4.52998e+08	4.47198e+08	9.46047e+08	4.81985e+08	2.37748e+08	1.02209e+09	6.43251e+08	7.20863e+08	5.07047e+08	7.48695e+08	1.35549e+09	6.50997e+08	6.3113e+08	3.1362e+08	2.99655e+08	1.03611e+09	8.34502e+08	7.08773e+08	2.30997e+08	3.01383e+08	3.29434e+08	3.54828e+08	7.59473e+08	5.93566e+08	8.57074e+08	3.50003e+08	3.9832e+08	8.70907e+08
5.20436e+18	FALSE	High	IsMasterProtein	P19827	Inter-alpha-trypsin inhibitor heavy chain H1 OS=Homo sapiens OX=9606 GN=ITIH1 PE=1 SV=3	0	679.301	48	43	10292	43	911	101.3	6.79	26616.4	43	0	4.32716e+09	3.90817e+09	4.23291e+09	5.33124e+09	4.16711e+09	3.21988e+09	3.76971e+09	4.04784e+09	3.43978e+09	4.10377e+09	5.29326e+09	3.27906e+09	2.25641e+09	3.58245e+09	4.09687e+09	5.26196e+09	2.69155e+09	3.66364e+09	4.74432e+09	3.88171e+09	3.91117e+09	4.48741e+09	2.91974e+09	3.60092e+09	4.16723e+09	4.01083e+09	3.80068e+09	4.7925e+09	3.96192e+09	3.19924e+09	4.62775e+09	4.5134e+09
8.72535e+18	FALSE	High	IsMasterProtein	P43652	Afamin OS=Homo sapiens OX=9606 GN=AFM PE=1 SV=1	0	672.635	71	65	16755	65	599	69	5.9	26834.2	65	0	4.37802e+09	3.17181e+09	3.03027e+09	4.36376e+09	3.74142e+09	2.31835e+09	2.5867e+09	1.45509e+09	1.95568e+09	2.9574e+09	4.94228e+09	2.23746e+09	1.70899e+09	2.34696e+09	2.35615e+09	2.59488e+09	3.10874e+09	2.48491e+09	3.909e+09	3.96975e+09	2.32279e+09	3.78685e+09	1.61278e+09	2.7075e+09	4.10294e+09	2.91983e+09	2.59166e+09	3.80585e+09	4.55359e+09	3.12772e+09	3.02036e+09	3.25722e+09
-8.75473e+18	FALSE	High	IsMasterProtein	P19823	Inter-alpha-trypsin inhibitor heavy chain H2 OS=Homo sapiens OX=9606 GN=ITIH2 PE=1 SV=2	0	649.256	44	47	21677	47	946	106.4	6.86	38689.4	47	0	9.11733e+09	1.07646e+10	1.03802e+10	1.20768e+10	9.65856e+09	7.95711e+09	7.97421e+09	8.70032e+09	7.27589e+09	1.20922e+10	1.29721e+10	7.36527e+09	5.07438e+09	8.25015e+09	6.73069e+09	9.71967e+09	6.59407e+09	8.52596e+09	1.13219e+10	1.20404e+10	9.26109e+09	1.35459e+10	6.32226e+09	8.80485e+09	1.14794e+10	1.05816e+10	7.74241e+09	1.26079e+10	1.11599e+10	7.51054e+09	9.82535e+09	1.0852e+10
-2.03317e+18	FALSE	High	IsMasterProtein	P12259	Coagulation factor V OS=Homo sapiens OX=9606 GN=F5 PE=1 SV=4	0	645.467	33	72	6719	72	2224	251.5	6.05	15365.8	72	0	1.87291e+09	1.88232e+09	2.22833e+09	2.08355e+09	1.8014e+09	2.1807e+09	1.56834e+09	1.77992e+09	1.71472e+09	1.85894e+09	1.43248e+09	1.73537e+09	1.47474e+09	1.9921e+09	1.76468e+09	1.72683e+09	1.77367e+09	1.76887e+09	1.79711e+09	2.45336e+09	1.26586e+09	2.77027e+09	8.33838e+08	1.28889e+09	2.72071e+09	2.74458e+09	1.97786e+09	2.46207e+09	2.2052e+09	1.56373e+09	1.80983e+09	2.81763e+09
3.17531e+18	FALSE	High	IsMasterProtein	P01042	Kininogen-1 OS=Homo sapiens OX=9606 GN=KNG1 PE=1 SV=2	0	633.94	51	41	18722	41	644	71.9	6.81	33344.3	41	0	9.64928e+09	1.00009e+10	1.11719e+10	1.12957e+10	9.96216e+09	7.49408e+09	7.03904e+09	8.08847e+09	7.1706e+09	9.33857e+09	1.18742e+10	7.13613e+09	5.5373e+09	7.06565e+09	7.06402e+09	7.56743e+09	8.0879e+09	7.8537e+09	8.50352e+09	8.82691e+09	8.73475e+09	4.8833e+09	5.57441e+09	8.44672e+09	9.28433e+09	8.87348e+09	8.3376e+09	1.01083e+10	1.03071e+10	6.08653e+09	8.88145e+09	1.04495e+10
-4.61529e+18	FALSE	High	IsMasterProtein	Q9Y490	Talin-1 OS=Homo sapiens OX=9606 GN=TLN1 PE=1 SV=3	0	626.693	44	87	1659	87	2541	269.6	6.07	4102.65	87	0	8.9871e+07	8.06231e+07	1.57853e+08	1.11215e+08	1.21371e+08	9.04577e+07	1.27411e+08	6.193e+07	5.26135e+07	1.68911e+08	1.6316e+08	9.04384e+07	4.74633e+07	8.35087e+07	1.36681e+08	1.64092e+08	4.69924e+07	1.332e+08	5.15845e+07	7.03624e+07	7.60819e+07	1.82536e+08	6.58234e+07	3.82744e+07	9.0329e+07	6.15418e+07	1.73319e+08	6.50737e+07	8.31081e+07	5.8621e+07	1.53539e+08	8.44688e+07
-7.1727e+18	FALSE	High	IsMasterProtein	O75882	Attractin OS=Homo sapiens OX=9606 GN=ATRN PE=1 SV=2	0	624.403	39	55	5924	55	1429	158.4	7.31	13691.1	55	0	9.54111e+08	8.22747e+08	8.9497e+08	1.12957e+09	803490435	8.40356e+08	6.94173e+08	7.97191e+08	6.16062e+08	9.7046e+08	1.20792e+09	6.43787e+08	5.16808e+08	6.5757e+08	6.19642e+08	8.96131e+08	6.0385e+08	5.96368e+08	9.16245e+08	8.62853e+08	8.37718e+08	1.14732e+09	5.83062e+08	7.59319e+08	1.00426e+09	6.65112e+08	7.68974e+08	1.10324e+09	9.54323e+08	5.99222e+08	9.13224e+08	1.05083e+09
-5.22755e+18	FALSE	High	IsMasterProtein	P09871	Complement C1s subcomponent OS=Homo sapiens OX=9606 GN=C1S PE=1 SV=1	0	596.674	60	42	9350	41	688	76.6	4.96	18962.5	42	1	2.87098e+09	3.81886e+09	5.05417e+09	4.26824e+09	3.38838e+09	2.84008e+09	2.72498e+09	3.17214e+09	2.38495e+09	3.11812e+09	4.38777e+09	2.31937e+09	1.78245e+09	2.62786e+09	2.39898e+09	2.21484e+09	2.30062e+09	3.44339e+09	2.94548e+09	3.69637e+09	1.97264e+09	4.28288e+09	2.07628e+09	2.66979e+09	3.41134e+09	3.21602e+09	2.99934e+09	3.62903e+09	3.10975e+09	2.25044e+09	2.69564e+09	3.05692e+09
6.67283e+18	FALSE	High	IsMasterProtein	P02749	Beta-2-glycoprotein 1 OS=Homo sapiens OX=9606 GN=APOH PE=1 SV=3	0	587.453	77	32	15968	32	345	38.3	7.97	35061.9	32	0	6.58919e+09	7.63896e+09	6.65945e+09	7.46202e+09	7.09579e+09	4.30734e+09	5.68732e+09	5.35446e+09	4.50854e+09	7.37685e+09	8.27465e+09	4.40608e+09	4.34414e+09	5.14679e+09	5.27976e+09	5.58175e+09	6.31125e+09	5.70139e+09	6.35615e+09	5.60784e+09	5.23067e+09	8.34371e+09	4.95443e+09	5.37511e+09	6.785e+09	7.16145e+09	5.58233e+09	7.89533e+09	8.36738e+09	4.63879e+09	6.15511e+09	6.71372e+09
1.2036e+18	FALSE	High	IsMasterProtein	P04196	Histidine-rich glycoprotein OS=Homo sapiens OX=9606 GN=HRG PE=1 SV=1	0	580.681	68	38	10252	38	525	59.5	7.5	21795	38	0	2.58537e+09	2.94551e+09	3.08622e+09	4.16699e+09	2.97664e+09	1.76597e+09	2.89771e+09	1.27135e+09	6.61897e+08	2.89312e+09	3.49832e+09	2.21662e+09	1.52419e+09	3.30403e+09	1.84773e+09	3.27482e+09	3.2402e+09	2.70254e+09	3.35492e+09	2.27757e+09	2.52614e+09	2.52679e+09	1.14598e+09	1.9088e+09	2.79198e+09	2.11242e+09	2.83356e+09	2.90144e+09	2.62256e+09	2.46783e+09	2.12311e+09	2.24424e+09
2.03593e+18	FALSE	High	IsMasterProtein	P05160	Coagulation factor XIII B chain OS=Homo sapiens OX=9606 GN=F13B PE=1 SV=3	0	579.647	68	44	5243	44	661	75.5	6.39	13614.9	44	0	5.4636e+08	5.2094e+08	5.05377e+08	5.1279e+08	7.09245e+08	4.4502e+08	5.36416e+08	5.89464e+08	3.00465e+08	6.05561e+08	7.59183e+08	3.26188e+08	2.83518e+08	5.21245e+08	4.59807e+08	4.4731e+08	4.62683e+08	3.94906e+08	5.32368e+08	4.86516e+08	4.79104e+08	6.15518e+08	2.93428e+08	4.7052e+08	4.9052e+08	4.52996e+08	3.78779e+08	6.58548e+08	4.80324e+08	3.92958e+08	5.34472e+08	5.88851e+08
-2.08926e+18	FALSE	High	IsMasterProtein	P01009	Alpha-1-antitrypsin OS=Homo sapiens OX=9606 GN=SERPINA1 PE=1 SV=3	0	565.148	67	42	6371	42	418	46.7	5.59	15744.6	42	0	7.75742e+08	6.38825e+08	1.00297e+09	1.13799e+09	1.06167e+09	5.95373e+08	8.67524e+08	6.40921e+08	4.15122e+08	9.91027e+08	1.04964e+09	6.30547e+08	5.77142e+08	8.96008e+08	1.05512e+09	8.33785e+08	1.05413e+09	1.05319e+09	9.93188e+08	1.15726e+09	1.28479e+09	8.92077e+08	8.6021e+08	1.23732e+09	1.26036e+09	1.16593e+09	9.42726e+08	8.49247e+08	9.9971e+08	1.23763e+09	1.27365e+09	9.97869e+08
-3.97359e+18	FALSE	High	IsMasterProtein	P04264	Keratin, type II cytoskeletal 1 OS=Homo sapiens OX=9606 GN=KRT1 PE=1 SV=6	0	554.991	64	47	3462	40	644	66	8.12	8795.33	47	7	5.75322e+08	7.62871e+08	6.24207e+08	6.98205e+08	6.31204e+08	3.81168e+08	3.658e+08	3.79981e+08	4.21151e+08	5.93012e+08	6.59886e+09	7.36301e+08	6.39709e+08	7.18753e+08	3.37214e+08	4.90176e+08	4.1771e+08	4.35641e+08	5.71601e+08	3.64629e+08	4.76715e+08	6.59189e+08	4.78891e+08	5.36859e+08	5.12667e+08	6.3242e+08	4.11357e+08	7.03829e+08	6.17496e+08	2.6983e+08	6.06167e+08	5.71026e+08
-1.3889e+17	FALSE	High	IsMasterProtein	P07358	Complement component C8 beta chain OS=Homo sapiens OX=9606 GN=C8B PE=1 SV=3	0	509.259	61	43	5173	43	591	67	8.13	11460.4	43	0	6.88021e+08	7.84765e+08	1.36949e+09	1.27324e+09	6.77729e+08	8.79425e+08	1.08208e+09	8.71619e+08	7.8592e+08	9.04357e+08	8.30807e+08	7.85788e+08	5.70412e+08	8.39006e+08	1.14019e+09	8.71741e+08	7.45905e+08	1.06468e+09	1.01919e+09	1.26117e+09	9.94148e+08	1.31043e+09	5.55758e+08	1.08674e+09	1.09362e+09	7.06885e+08	8.16706e+08	1.04206e+09	1.26181e+09	6.84896e+08	8.7499e+08	1.0169e+09
7.19211e+18	FALSE	High	IsMasterProtein	P00736	Complement C1r subcomponent OS=Homo sapiens OX=9606 GN=C1R PE=1 SV=2	0	500.478	54	37	6696	35	705	80.1	6.21	15742.4	37	2	2.08925e+09	1.90106e+09	2.7522e+09	2.9646e+09	1.87979e+09	2.17223e+09	1.89654e+09	2.15308e+09	1.52825e+09	2.00211e+09	2.67837e+09	2.02409e+09	1.10552e+09	1.91682e+09	1.84915e+09	1.81637e+09	1.68022e+09	2.104e+09	2.16899e+09	2.64304e+09	1.77007e+09	2.74249e+09	1.39053e+09	2.33574e+09	1.90861e+09	1.87919e+09	2.0434e+09	2.58058e+09	2.45608e+09	1.66742e+09	1.8944e+09	2.11482e+09
-6.63032e+17	FALSE	High	IsMasterProtein	P06681	Complement C2 OS=Homo sapiens OX=9606 GN=C2 PE=1 SV=2	0	497.272	54	42	7349	42	752	83.2	7.42	18207.2	42	0	2.40813e+09	2.29781e+09	2.17076e+09	1.88756e+09	1.92945e+09	1.84004e+09	1.60132e+09	1.98256e+09	1.07445e+09	2.24855e+09	2.63582e+09	1.59856e+09	1.34042e+09	1.21108e+09	1.5762e+09	1.99216e+09	1.63385e+09	2.1337e+09	2.00007e+09	1.88058e+09	1.95466e+09	2.81048e+09	1.08869e+09	2.18923e+09	2.0802e+09	2.15315e+09	1.57419e+09	2.44095e+09	2.43111e+09	1.89556e+09	1.74528e+09	1.78499e+09
-6.02454e+18	FALSE	High	IsMasterProtein	P07225	Vitamin K-dependent protein S OS=Homo sapiens OX=9606 GN=PROS1 PE=1 SV=1	0	489.564	50	36	5904	36	676	75.1	5.67	13378.7	36	0	1.10763e+09	8.54388e+08	9.47544e+08	9.97063e+08	8.29466e+08	8.53948e+08	8.14392e+08	8.58036e+08	6.21606e+08	1.03034e+09	1.50954e+09	8.34661e+08	6.73047e+08	6.19503e+08	7.95911e+08	8.09486e+08	7.62197e+08	8.62672e+08	1.1317e+09	8.73493e+08	7.74444e+08	1.1847e+09	6.1328e+08	9.87944e+08	1.09417e+09	9.45942e+08	9.52524e+08	1.08532e+09	1.01392e+09	6.86337e+08	8.51113e+08	8.68355e+08
-8.53611e+18	FALSE	High	IsMasterProtein	P05156	Complement factor I OS=Homo sapiens OX=9606 GN=CFI PE=1 SV=2	0	483.049	50	37	6673	37	583	65.7	7.5	15247.1	37	0	2.16622e+09	1.94426e+09	2.39032e+09	2.33212e+09	1.84844e+09	1.69797e+09	1.84376e+09	1.76143e+09	1.16337e+09	1.67772e+09	2.78575e+09	1.65449e+09	9.82999e+08	1.48064e+09	1.66351e+09	2.19253e+09	1.45866e+09	2.24998e+09	1.64262e+09	2.15406e+09	1.73273e+09	2.70684e+09	1.06158e+09	1.68949e+09	2.16662e+09	1.81877e+09	1.72122e+09	2.11748e+09	2.37294e+09	1.29619e+09	1.97009e+09	1.66114e+09
-1.80004e+18	FALSE	High	IsMasterProtein	P04217	Alpha-1B-glycoprotein OS=Homo sapiens OX=9606 GN=A1BG PE=1 SV=4	0	479.213	68	34	10941	34	495	54.2	5.86	22774.7	34	0	8.18645e+09	8.1684e+09	8.18184e+09	7.38757e+09	7.20082e+09	6.0572e+09	5.50887e+09	5.1878e+09	4.65821e+09	6.89529e+09	6.8772e+09	5.20478e+09	4.35674e+09	5.04504e+09	5.44916e+09	5.88737e+09	5.656e+09	5.87226e+09	5.72069e+09	8.68343e+09	5.4523e+09	8.35157e+09	4.84666e+09	4.27429e+09	8.5089e+09	6.80247e+09	6.31889e+09	8.63494e+09	7.75606e+09	5.15856e+09	5.85292e+09	8.39291e+09
5.66366e+18	FALSE	High	IsMasterProtein	P01011	Alpha-1-antichymotrypsin OS=Homo sapiens OX=9606 GN=SERPINA3 PE=1 SV=2	0	468.311	54	29	22440	29	423	47.6	5.52	36569.3	29	0	1.40377e+10	1.5103e+10	1.68779e+10	1.57627e+10	1.55376e+10	1.45786e+10	1.48609e+10	1.39874e+10	1.05725e+10	1.5452e+10	1.68197e+10	1.30624e+10	7.70287e+09	1.30151e+10	1.2487e+10	1.51948e+10	1.20883e+10	1.71065e+10	1.3747e+10	1.51377e+10	1.40811e+10	1.07591e+10	8.6363e+09	1.27875e+10	1.46416e+10	1.25172e+10	1.2886e+10	1.57614e+10	8.95875e+09	1.17572e+10	1.49992e+10	1.369e+10
3.70954e+18	FALSE	High	IsMasterProtein	P03952	Plasma kallikrein OS=Homo sapiens OX=9606 GN=KLKB1 PE=1 SV=1	0	451.954	61	43	8996	43	638	71.3	8.22	18226.5	43	0	2.10718e+09	1.93377e+09	2.00658e+09	2.74129e+09	1.96902e+09	2.14112e+09	1.59165e+09	1.96403e+09	1.97821e+09	2.10285e+09	3.02531e+09	1.74144e+09	1.2852e+09	1.82699e+09	1.63064e+09	2.31264e+09	1.99555e+09	1.86271e+09	2.20736e+09	1.93286e+09	1.92101e+09	2.14356e+09	1.02223e+09	1.76161e+09	2.3563e+09	2.08815e+09	1.68238e+09	2.75268e+09	2.69124e+09	1.44796e+09	2.06746e+09	2.256e+09
-4.68649e+18	FALSE	High	IsMasterProtein	P26927	Hepatocyte growth factor-like protein OS=Homo sapiens OX=9606 GN=MST1 PE=1 SV=2	0	447.994	66	42	4380	42	711	80.3	7.68	10246.8	42	0	4.44546e+08	4.70147e+08	5.3419e+08	5.2292e+08	5.04471e+08	4.23398e+08	4.35999e+08	3.6868e+08	1.81865e+08	4.41301e+08	5.47972e+08	2.963e+08	2.59104e+08	3.56382e+08	3.53383e+08	4.56102e+08	2.20311e+08	5.07553e+08	3.59183e+08	5.58864e+08	4.06589e+08	5.74322e+08	3.02644e+08	1.86786e+08	4.79218e+08	4.33467e+08	3.31362e+08	5.34288e+08	4.38301e+08	2.35318e+08	3.07564e+08	4.46168e+08
7.57376e+18	FALSE	High	IsMasterProtein	P10909	Clusterin OS=Homo sapiens OX=9606 GN=CLU PE=1 SV=1	0	446.909	51	33	7997	33	449	52.5	6.27	17254.1	33	0	4.13934e+09	3.53617e+09	4.52898e+09	5.69508e+09	4.04599e+09	3.58536e+09	3.79034e+09	4.03262e+09	2.90064e+09	4.15252e+09	4.70425e+09	3.0159e+09	2.67535e+09	3.48871e+09	3.6176e+09	3.68825e+09	3.7252e+09	3.73652e+09	4.37144e+09	3.94053e+09	3.8792e+09	4.67725e+09	2.2661e+09	4.43426e+09	3.74342e+09	3.0505e+09	4.03192e+09	4.45753e+09	4.12287e+09	2.90609e+09	3.57616e+09	3.96015e+09
-4.56755e+18	FALSE	High	IsMasterProtein	P21333	Filamin-A OS=Homo sapiens OX=9606 GN=FLNA PE=1 SV=4	0	433.865	32	62	994	62	2647	280.6	6.06	2534.07	62	0	3.26688e+07	2.93634e+07	3.55122e+07	3.63382e+07	4.903e+07	5.04837e+07	6.74682e+07	3.847e+07	2.29673e+07	8.01657e+07	7.41985e+07	5.05232e+07	1.42714e+07	3.10858e+07	6.39856e+07	6.92909e+07	3.46546e+07	8.64037e+07	3.35002e+07	2.17631e+07	6.01002e+07	7.12908e+07	2.57628e+07	3.25035e+07	2.6133e+07	1.63438e+07	7.5759e+07	3.3559e+07	3.00499e+07	3.39964e+07	9.92512e+07	3.94881e+07
8.7824e+18	FALSE	High	IsMasterProtein	Q16610	Extracellular matrix protein 1 OS=Homo sapiens OX=9606 GN=ECM1 PE=1 SV=2	0	431.835	70	35	6019	35	540	60.6	6.71	14550.5	35	0	5.77202e+08	7.0892e+08	7.09022e+08	7.352e+08	8.76944e+08	6.6297e+08	6.22297e+08	5.20059e+08	4.87881e+08	9.71159e+08	8.10105e+08	5.19744e+08	4.55263e+08	5.96784e+08	5.18109e+08	5.03064e+08	5.56258e+08	5.06067e+08	5.75405e+08	7.30043e+08	4.6945e+08	1.02259e+09	5.05736e+08	6.36431e+08	7.05996e+08	6.0752e+08	6.3727e+08	7.70762e+08	7.89386e+08	4.99891e+08	5.39096e+08	7.15202e+08
-8.7633e+17	FALSE	High	IsMasterProtein	P25311	Zinc-alpha-2-glycoprotein OS=Homo sapiens OX=9606 GN=AZGP1 PE=1 SV=2	0	429.151	66	32	10438	32	298	34.2	6.05	20215.2	32	0	5.89258e+09	6.28207e+09	5.41994e+09	5.59812e+09	6.49657e+09	4.41586e+09	4.31229e+09	5.41623e+09	3.75741e+09	5.08318e+09	6.08169e+09	4.41252e+09	3.48171e+09	4.59683e+09	4.74665e+09	5.45526e+09	5.02579e+09	5.77418e+09	6.7191e+09	4.98491e+09	4.82522e+09	7.91177e+09	3.84872e+09	5.51259e+09	5.24353e+09	5.99843e+09	3.36086e+09	6.54128e+09	6.06275e+09	3.11363e+09	5.58538e+09	5.42912e+09
5.06846e+18	FALSE	High	IsMasterProtein	P07357	Complement component C8 alpha chain OS=Homo sapiens OX=9606 GN=C8A PE=1 SV=2	0	427.119	58	34	5336	34	584	65.1	6.47	11771.3	34	0	8.27867e+08	1.22619e+09	1.66562e+09	1.50995e+09	1.23226e+09	1.01307e+09	1.07255e+09	8.29274e+08	7.99855e+08	1.17492e+09	1.13394e+09	8.6537e+08	6.38031e+08	9.71503e+08	8.50204e+08	8.64204e+08	8.12097e+08	1.17644e+09	1.20643e+09	1.2441e+09	1.04438e+09	1.82779e+09	7.26361e+08	1.1946e+09	1.35203e+09	1.0476e+09	8.58859e+08	1.39526e+09	1.7003e+09	7.87724e+08	8.85765e+08	1.11808e+09
-7.62607e+18	FALSE	High	IsMasterProtein	P07996	Thrombospondin-1 OS=Homo sapiens OX=9606 GN=THBS1 PE=1 SV=2	0	426.467	46	53	2271	52	1170	129.3	4.94	5582.17	53	2	1.67218e+08	1.7268e+08	1.9513e+08	1.36395e+08	1.83868e+08	1.61823e+08	1.58461e+08	1.92579e+08	1.26956e+08	2.08546e+08	2.6816e+08	1.83578e+08	9.72558e+07	2.49291e+08	1.73217e+08	1.96882e+08	1.14856e+08	1.7395e+08	9.97795e+07	6.59613e+08	1.72581e+08	1.67043e+08	1.11311e+08	2.11316e+08	1.57279e+08	3.27693e+08	2.3061e+08	1.85927e+08	3.0145e+08	1.71361e+08	2.00139e+08	1.44308e+08
4.24195e+18	FALSE	High	IsMasterProtein	P05155	Plasma protease C1 inhibitor OS=Homo sapiens OX=9606 GN=SERPING1 PE=1 SV=2	0	426.026	38	27	18389	27	500	55.1	6.55	34121.3	27	0	8.07602e+09	7.15487e+09	7.09448e+09	6.7187e+09	7.1109e+09	6.48374e+09	5.64373e+09	7.08076e+09	6.36718e+09	7.44874e+09	8.52728e+09	7.14677e+09	4.61984e+09	3.97313e+09	5.79738e+09	6.97715e+09	6.81685e+09	8.85948e+09	8.41318e+09	6.76011e+09	7.08212e+09	1.04785e+10	4.46047e+09	6.09124e+09	6.99375e+09	7.48854e+09	4.70047e+09	8.86583e+09	9.03981e+09	4.07828e+09	7.39123e+09	6.64255e+09
-8.33838e+18	FALSE	High	IsMasterProtein	P02760	Protein AMBP OS=Homo sapiens OX=9606 GN=AMBP PE=1 SV=1	0	418.122	60	27	7894	27	352	39	6.25	18668	27	0	3.00103e+09	2.72129e+09	3.15798e+09	3.8832e+09	3.5618e+09	2.73151e+09	2.34993e+09	2.54649e+09	2.78954e+09	3.00317e+09	3.85008e+09	2.17597e+09	1.97007e+09	2.63164e+09	3.14593e+09	3.05471e+09	2.0993e+09	2.53446e+09	3.05665e+09	3.0912e+09	2.63056e+09	3.30099e+09	2.36501e+09	2.45764e+09	3.06798e+09	2.94174e+09	2.89771e+09	3.4312e+09	3.09657e+09	2.26636e+09	3.16368e+09	3.18565e+09
4.67827e+18	FALSE	High	IsMasterProtein	Q06033	Inter-alpha-trypsin inhibitor heavy chain H3 OS=Homo sapiens OX=9606 GN=ITIH3 PE=1 SV=2	0	417.442	41	33	4207	33	890	99.8	5.74	10338	33	0	6.03707e+08	8.75109e+08	1.46084e+09	9.38218e+08	8.52114e+08	1.13902e+09	1.07005e+09	6.00861e+08	4.76547e+08	1.08978e+09	1.00501e+09	6.56118e+08	5.08785e+08	5.77806e+08	1.07951e+09	1.04438e+09	5.666e+08	1.1827e+09	7.23329e+08	1.02685e+09	1.19274e+09	1.18709e+09	5.61261e+08	5.57571e+08	6.40213e+08	6.69577e+08	6.56781e+08	1.07903e+09	1.4615e+09	3.97784e+08	7.89881e+08	8.16826e+08
5.88037e+18	FALSE	High	IsMasterProtein	P02649	Apolipoprotein E OS=Homo sapiens OX=9606 GN=APOE PE=1 SV=1	0	412.604	85	39	8593	39	317	36.1	5.73	17292.9	39	0	3.39329e+09	3.64703e+09	3.90094e+09	4.41705e+09	3.7953e+09	4.14793e+09	2.99021e+09	3.59252e+09	2.65682e+09	3.34209e+09	4.97566e+09	3.23677e+09	2.06816e+09	3.37229e+09	1.78727e+09	3.51216e+09	3.0819e+09	3.42691e+09	4.69412e+09	3.19079e+09	3.88892e+09	4.18341e+09	1.76123e+09	3.10178e+09	3.78206e+09	3.70654e+09	3.96516e+09	5.17233e+09	4.31323e+09	3.25268e+09	4.08317e+09	3.12161e+09
-5.83331e+18	FALSE	High	IsMasterProtein	P11277	Spectrin beta chain, erythrocytic OS=Homo sapiens OX=9606 GN=SPTB PE=1 SV=5	0	411.598	38	69	1474	68	2137	246.3	5.27	3188.49	69	1	8.00323e+07	1.0128e+08	1.11917e+08	9.83119e+07	3.70736e+08	7.72129e+07	7.44485e+07	7.27296e+07	8.08438e+07	9.29871e+07	112137443	6.54767e+07	8.1535e+07	6.57071e+07	5.28342e+07	6.39184e+07	5.64981e+07	7.77226e+07	8.96968e+07	7.32342e+07	1.48497e+08	9.94409e+07	5.67446e+07	6.32014e+07	7.82128e+07	1.1522e+08	9.60947e+07	1.06206e+08	8.26319e+07	6.45041e+07	6.53875e+07	1.10609e+08
-6.90287e+18	FALSE	High	IsMasterProtein	P04004	Vitronectin OS=Homo sapiens OX=9606 GN=VTN PE=1 SV=1	0	403.539	50	26	10518	26	478	54.3	5.8	24404.6	26	0	3.67792e+09	3.24737e+09	2.93514e+09	4.90357e+09	4.05955e+09	2.26867e+09	3.00628e+09	2.62347e+09	1.94076e+09	2.91901e+09	4.7964e+09	2.22257e+09	2.69231e+09	3.25908e+09	3.32498e+09	3.69666e+09	3.00059e+09	3.46076e+09	3.50452e+09	3.60178e+09	2.54732e+09	4.59607e+09	2.01017e+09	2.92848e+09	3.77992e+09	2.99257e+09	3.97241e+09	4.38567e+09	4.5042e+09	2.61817e+09	2.89534e+09	3.99706e+09
2.87141e+18	FALSE	High	IsMasterProtein	P02679	Fibrinogen gamma chain OS=Homo sapiens OX=9606 GN=FGG PE=1 SV=3	0	402.067	62	32	4326	32	453	51.5	5.62	12217.7	32	0	4.66311e+08	2.12983e+08	3.90322e+08	4.41589e+08	3.68994e+08	3.46544e+08	6.82248e+08	3.68787e+08	1.39083e+08	7.13931e+08	5.4607e+08	4.6166e+08	4.79802e+08	5.44745e+08	1.09759e+09	5.26458e+08	4.87142e+08	2.50483e+08	2.43308e+08	6.36245e+08	5.56689e+08	4.69245e+08	1.39894e+08	2.10745e+08	2.66188e+08	2.44641e+08	6.12789e+08	3.98832e+08	5.98097e+08	2.42802e+08	2.97685e+08	6.33525e+08
-4.65428e+18	FALSE	High	IsMasterProtein	P00738	Haptoglobin OS=Homo sapiens OX=9606 GN=HP PE=1 SV=1	0	396.084	63	32	4548	16	406	45.2	6.58	9705.96	32	17	8.57568e+08	4.97476e+08	1.01958e+09	1.18899e+09	6.3438e+08	6.11776e+08	1.57065e+09	2.9959e+08	3.63996e+08	1.09377e+09	9.81504e+08	8.09189e+08	2.48986e+08	8.73827e+08	3.26159e+09	1.15682e+09	7.914e+08	7.68256e+08	5.82152e+08	1.83851e+09	1.90706e+09	6.6608e+08	3.6897e+08	2.36969e+08	7.31311e+08	4.87911e+08	6.15788e+08	1.13002e+09	1.20823e+09	1.44681e+08	8.53192e+08	6.83941e+08
-4.37683e+18	FALSE	High	IsMasterProtein	P05546	Heparin cofactor 2 OS=Homo sapiens OX=9606 GN=SERPIND1 PE=1 SV=3	0	391.61	55	31	9455	31	499	57	6.9	17237.9	31	0	2.9341e+09	1.87108e+09	2.19531e+09	2.83356e+09	1.71204e+09	1.70078e+09	2.10581e+09	1.31687e+09	2.05691e+09	1.90363e+09	2.90547e+09	2.24287e+09	1.163e+09	1.44369e+09	2.01154e+09	2.37856e+09	2.04615e+09	1.90831e+09	2.18775e+09	2.37372e+09	1.64627e+09	2.17363e+09	1.16717e+09	1.5065e+09	3.14641e+09	2.25326e+09	1.75811e+09	2.31346e+09	1.94663e+09	1.21644e+09	1.89833e+09	2.10747e+09
-7.73092e+18	FALSE	High	IsMasterProtein	P02765	Alpha-2-HS-glycoprotein OS=Homo sapiens OX=9606 GN=AHSG PE=1 SV=2	0	380.802	54	22	9357	22	367	39.3	5.72	23574.2	22	0	2.47209e+09	4.15339e+09	4.03069e+09	5.48003e+09	3.99024e+09	4.6074e+09	3.91081e+09	3.92334e+09	3.37045e+09	5.88358e+09	5.81483e+09	4.11075e+09	2.56106e+09	3.66057e+09	3.15927e+09	4.57873e+09	3.94434e+09	4.68311e+09	4.47316e+09	5.58753e+09	3.58917e+09	5.13071e+09	2.46705e+09	5.67124e+09	3.20194e+09	4.97538e+09	3.67076e+09	3.72524e+09	5.0796e+09	3.68361e+09	4.29982e+09	3.93148e+09
-7.54022e+18	FALSE	High	IsMasterProtein	P08697	Alpha-2-antiplasmin OS=Homo sapiens OX=9606 GN=SERPINF2 PE=1 SV=3	0	378.824	45	27	6681	27	491	54.5	6.29	18603.9	27	0	2.44148e+09	2.4246e+09	3.01666e+09	3.35693e+09	2.68653e+09	2.24185e+09	2.26556e+09	2.38868e+09	1.87297e+09	2.76185e+09	3.07784e+09	2.08856e+09	1.74979e+09	2.071e+09	1.91947e+09	2.41608e+09	2.3007e+09	2.41305e+09	2.56287e+09	2.81128e+09	1.85219e+09	2.8423e+09	1.68406e+09	2.22119e+09	2.69419e+09	2.34556e+09	2.32952e+09	3.12391e+09	2.8311e+09	1.83153e+09	1.9025e+09	2.96733e+09
5.35231e+18	FALSE	High	IsMasterProtein	P20742	Pregnancy zone protein OS=Homo sapiens OX=9606 GN=PZP PE=1 SV=4	0	374.969	33	44	3115	37	1482	163.8	6.38	7994.48	44	0	2.7844e+08	2.41222e+08	2.9223e+08	4.41676e+08	2.02093e+08	1.85355e+08	1.42997e+08	2.08059e+08	1.07577e+08	1.79004e+08	3.29572e+08	2.10506e+08	1.29626e+08	2.86912e+08	2.85737e+08	3.10587e+08	9.63225e+07	2.3612e+08	167286430	1.66844e+08	1.82506e+08	2.39022e+08	9.47594e+07	1.44675e+08	2.74525e+08	1.58458e+08	4.98867e+08	2.78586e+08	1.94573e+08	1.4524e+08	2.46419e+08	2.28368e+08
8.57829e+18	FALSE	High	IsMasterProtein	P02748	Complement component C9 OS=Homo sapiens OX=9606 GN=C9 PE=1 SV=2	0	372.043	62	38	6835	37	559	63.1	5.59	14707.5	38	1	1.20402e+09	1.40609e+09	2.73065e+09	1.45401e+09	1.56737e+09	1.65567e+09	2.36841e+09	1.08104e+09	8.8171e+08	1.9026e+09	1.79722e+09	2.0727e+09	1.11591e+09	1.51638e+09	1.92472e+09	1.74791e+09	1.13185e+09	3.02527e+09	1.42243e+09	2.66143e+09	1.84752e+09	2.39955e+09	8.6096e+08	1.24543e+09	1.52907e+09	1.68109e+09	1.2765e+09	1.66128e+09	2.33536e+09	1.04867e+09	1.46214e+09	1.79496e+09
-1.47401e+18	FALSE	High	IsMasterProtein	P15924	Desmoplakin OS=Homo sapiens OX=9606 GN=DSP PE=1 SV=3	0	367.901	23	66	201	66	2871	331.6	6.81	370.13	66	0	2.06556e+07	2.16488e+07	3.72437e+07	3.4573e+07	2.70617e+07	1.75127e+07	1.76034e+07	24662880	6.96267e+06	2.5976e+07	3.09593e+08	1.55847e+07	1.67501e+07	3.52674e+07	2.23357e+07	2.3201e+07	1.27462e+07	1.91343e+07	1.41392e+07	2.54507e+07	1.37364e+07	1.74007e+07	8.68656e+06	8.37439e+06	4.33444e+07	2.48374e+07	2.1402e+07	2.49096e+07	2.45383e+07	2.03083e+07	2.41161e+07	2.09683e+07
-6.60519e+18	FALSE	High	IsMasterProtein	P35908	Keratin, type II cytoskeletal 2 epidermal OS=Homo sapiens OX=9606 GN=KRT2 PE=1 SV=2	0	357.036	62	42	1632	31	639	65.4	8	3566.73	42	7	8.1656e+08	8.4317e+08	1.00359e+09	1.21357e+09	7.2535e+08	8.74875e+08	8.33105e+08	7.60884e+08	7.5448e+08	9.28297e+08	2.2541e+09	8.79379e+08	8.67763e+08	6.19212e+08	7.54393e+08	8.83068e+08	6.61558e+08	9.09743e+08	8.95573e+08	8.47059e+08	6.61744e+08	1.23892e+09	4.26526e+08	8.88807e+08	7.98159e+08	6.37836e+08	8.03679e+08	1.18127e+09	1.10454e+09	6.9625e+08	8.14251e+08	9.25368e+08
-2.96255e+18	FALSE	High	IsMasterProtein	P02549	Spectrin alpha chain, erythrocytic 1 OS=Homo sapiens OX=9606 GN=SPTA1 PE=1 SV=5	0	354.748	34	68	1310	68	2419	279.8	5.05	2604.72	68	0	4.37714e+07	7.22157e+07	1.05357e+08	1.02161e+08	1.09019e+08	6.05756e+07	7.5078e+07	6.3186e+07	4.68476e+07	8.93859e+07	7.15471e+07	4.96175e+07	5.41487e+07	7.24691e+07	3.75155e+07	5.2176e+07	5.79438e+07	4.46729e+07	6.60459e+07	4.17517e+07	4.91849e+07	7.89166e+07	4.64077e+07	7.32335e+07	6.22982e+07	6.07142e+07	6.94117e+07	7.04325e+07	4.55524e+07	5.50252e+07	5.14462e+07	7.05157e+07
-8.4462e+18	FALSE	High	IsMasterProtein	P03951	Coagulation factor XI OS=Homo sapiens OX=9606 GN=F11 PE=1 SV=1	0	346.72	67	35	3056	35	625	70.1	8.1	7359.23	35	0	2.57297e+08	3.53178e+08	4.95895e+08	5.24938e+08	4.35575e+08	2.56546e+08	3.44597e+08	3.04405e+08	3.36801e+08	3.76667e+08	3.06122e+08	2.35583e+08	2.21267e+08	3.06859e+08	2.22652e+08	3.43248e+08	2.30422e+08	2.96087e+08	2.74522e+08	3.53067e+08	2.4539e+08	2.71916e+08	1.6019e+08	2.85035e+08	2.94147e+08	2.73178e+08	3.14621e+08	3.98835e+08	3.227e+08	2.2632e+08	3.14146e+08	4.40604e+08
6.23217e+18	FALSE	High	IsMasterProtein	P35858	Insulin-like growth factor-binding protein complex acid labile subunit OS=Homo sapiens OX=9606 GN=IGFALS PE=1 SV=1	0	341.037	48	28	7292	28	605	66	6.79	17260	28	0	1.22235e+09	1.01708e+09	1.04396e+09	1.37183e+09	1.56098e+09	9.95054e+08	9.79223e+08	1.3102e+09	8.57133e+08	1.67962e+09	1.61577e+09	1.02768e+09	6.30201e+08	1.0321e+09	1.04521e+09	9.01416e+08	1.1074e+09	8.08223e+08	1.49217e+09	1.25639e+09	1.01702e+09	1.55768e+09	6.72242e+08	1.11138e+09	1.31436e+09	1.19896e+09	9.83263e+08	1.67176e+09	1.29397e+09	9.97218e+08	1.071e+09	1.62052e+09
-5.4796e+18	FALSE	High	IsMasterProtein	P98160	Basement membrane-specific heparan sulfate proteoglycan core protein OS=Homo sapiens OX=9606 GN=HSPG2 PE=1 SV=4	0	337.943	16	49	1397	49	4391	468.5	6.51	3236.57	49	0	3.10419e+07	3.87441e+07	6.24866e+07	6.77524e+07	7.017e+07	4.5685e+07	5.56774e+07	5.1567e+07	2.36862e+07	5.37219e+07	5.17417e+07	3.43434e+07	3.05681e+07	5.97248e+07	3.3536e+07	3.35312e+07	2.6578e+07	3.33169e+07	3.53405e+07	4.28373e+07	4.21469e+07	6.11974e+07	2.97642e+07	3.12109e+07	4.5076e+07	3.81239e+07	4.05027e+07	4.51945e+07	3.94481e+07	3.58829e+07	4.06129e+07	3.77444e+07
-8.84154e+18	FALSE	High	IsMasterProtein	P69905	Hemoglobin subunit alpha OS=Homo sapiens OX=9606 GN=HBA1 PE=1 SV=2	0	335.688	93	14	8389	13	142	15.2	8.68	16094.1	14	1	2.87047e+08	6.22012e+09	4.55616e+08	4.37597e+08	3.9197e+08	1.7671e+08	2.81622e+08	5.93673e+09	2.21501e+08	5.51232e+08	2.99793e+08	9.69183e+08	3.27244e+09	3.75939e+08	3.04014e+08	2.19021e+08	3.49041e+08	2.16095e+08	3.27068e+08	3.93296e+08	2.89906e+08	3.17992e+08	2.82775e+08	5.20203e+09	3.1306e+08	3.69858e+08	1.62944e+09	5.27936e+08	2.57543e+08	6.38945e+09	2.65161e+08	2.12045e+09
1.09559e+18	FALSE	High	IsMasterProtein	P0DOX5	Immunoglobulin gamma-1 heavy chain OS=Homo sapiens OX=9606 PE=1 SV=2	0	335.207	51	20	5309	10	449	49.3	8.72	13367.3	20	12	1.07917e+09	1.4597e+09	1.84318e+09	1.94372e+09	1.56384e+09	8.06553e+08	3.41298e+09	1.02272e+09	4.18028e+08	2.46268e+09	1.47153e+09	5.40142e+08	1.0906e+09	2.13593e+09	3.648e+09	2.58591e+09	1.56254e+09	8.16344e+08	6.16303e+08	2.47798e+09	2.39662e+09	9.21086e+08	8.44561e+08	7.169e+08	1.25058e+09	1.07148e+09	2.43879e+09	1.86195e+09	2.80609e+09	1.06367e+09	1.06599e+09	2.40117e+09
8.11481e+18	FALSE	High	IsMasterProtein	P00488	Coagulation factor XIII A chain OS=Homo sapiens OX=9606 GN=F13A1 PE=1 SV=4	0	330.996	40	31	2944	30	732	83.2	6.09	7970.47	31	1	2.27424e+08	2.0699e+08	1.77859e+08	1.93876e+08	2.8562e+08	2.12704e+08	2.34857e+08	2.498e+08	1.24767e+08	2.97774e+08	3.78877e+08	1.47253e+08	1.12197e+08	2.06524e+08	1.94802e+08	2.31587e+08	1.9364e+08	1.80631e+08	2.76891e+08	1.77176e+08	2.31868e+08	2.80279e+08	9.88426e+07	2.06408e+08	2.23983e+08	2.28943e+08	1.76994e+08	3.03259e+08	1.80054e+08	1.71605e+08	2.30913e+08	2.0667e+08
-1.7449e+17	FALSE	High	IsMasterProtein	P60709	Actin, cytoplasmic 1 OS=Homo sapiens OX=9606 GN=ACTB PE=1 SV=1	0	327.001	71	25	1918	8	375	41.7	5.48	4974.8	25	22	2.49175e+08	2.09204e+08	3.46451e+08	2.53968e+08	3.3527e+08	3.32905e+08	3.4834e+08	1.52838e+08	1.42582e+08	4.20948e+08	6.63397e+08	2.78937e+08	1.22402e+08	2.42439e+08	4.92635e+08	4.7454e+08	2.36995e+08	3.62317e+08	1.47813e+08	1.61427e+08	2.65941e+08	5.21828e+08	1.3896e+08	1.15886e+08	3.60679e+08	2.53431e+08	3.2952e+08	2.61769e+08	2.77822e+08	1.62689e+08	3.76303e+08	1.66247e+08
4.86115e+18	FALSE	High	IsMasterProtein	Q14520	Hyaluronan-binding protein 2 OS=Homo sapiens OX=9606 GN=HABP2 PE=1 SV=1	0	320.121	41	28	3455	28	560	62.6	6.54	8716.71	28	0	5.39822e+08	6.12398e+08	8.38558e+08	7.12157e+08	6.28927e+08	5.56318e+08	5.47283e+08	4.41452e+08	3.94729e+08	5.98399e+08	7.76184e+08	3.88136e+08	4.13791e+08	4.39011e+08	4.81389e+08	4.20256e+08	4.15084e+08	4.91515e+08	4.93841e+08	7.17254e+08	4.52836e+08	7.40626e+08	3.42111e+08	4.72175e+08	6.11557e+08	6.27845e+08	4.84551e+08	7.04161e+08	7.65163e+08	3.96498e+08	4.76183e+08	7.48693e+08
6.72808e+18	FALSE	High	IsMasterProtein	P29622	Kallistatin OS=Homo sapiens OX=9606 GN=SERPINA4 PE=1 SV=3	0	307.179	58	26	6171	26	427	48.5	7.75	12210	26	0	1.64118e+09	1.98403e+09	1.77344e+09	2.16429e+09	1.76512e+09	1.02463e+09	1.10575e+09	1.51177e+09	1.09141e+09	1.63784e+09	1.72144e+09	8.46929e+08	7.85221e+08	1.05443e+09	7.98617e+08	1.11885e+09	1.16577e+09	1.18018e+09	1.63969e+09	1.50979e+09	9.23772e+08	1.77405e+09	9.46446e+08	1.25775e+09	1.38844e+09	1.34108e+09	1.27987e+09	2.06505e+09	1.37816e+09	1.04978e+09	1.21955e+09	1.9215e+09
-4.15537e+18	FALSE	High	IsMasterProtein	P13645	Keratin, type I cytoskeletal 10 OS=Homo sapiens OX=9606 GN=KRT10 PE=1 SV=6	0	305.682	58	33	2163	26	584	58.8	5.21	4794.89	33	3	1.70838e+08	1.97832e+08	1.90795e+08	2.1611e+08	2.08027e+08	9.67319e+07	1.11401e+08	9.85953e+07	1.47071e+08	1.45328e+08	5.6182e+09	1.55976e+08	2.59914e+08	1.61458e+08	7.72102e+07	1.26196e+08	1.38829e+08	1.37654e+08	1.8207e+08	1.46575e+08	1.06921e+08	1.81248e+08	1.27351e+08	1.56821e+08	1.83213e+08	1.60353e+08	1.17582e+08	1.32322e+08	1.20265e+08	8.26984e+07	1.38119e+08	1.8892e+08
7.98979e+18	FALSE	High	IsMasterProtein	P35527	Keratin, type I cytoskeletal 9 OS=Homo sapiens OX=9606 GN=KRT9 PE=1 SV=3	0	305.622	53	30	1733	29	623	62	5.24	3442.34	30	0	1.28196e+08	9.65579e+07	8.94133e+07	2.09662e+08	1.17727e+08	1.81887e+08	7.58667e+07	1.26986e+08	8.03168e+07	9.60947e+07	1.26142e+08	2.81727e+08	2.22955e+08	2.01494e+08	1.13131e+08	1.74667e+08	9.12924e+07	1.57452e+08	1.64286e+08	1.05376e+08	9.84624e+07	1.19691e+08	9.2752e+07	1.26781e+08	8.34804e+07	8.24078e+07	1.16738e+08	7.71675e+07	1.40294e+08	9.97772e+07	1.31873e+08	1.14255e+08
4.14483e+18	FALSE	High	IsMasterProtein	P23142	Fibulin-1 OS=Homo sapiens OX=9606 GN=FBLN1 PE=1 SV=4	0	305.607	44	24	3236	24	703	77.2	5.22	6999.1	24	0	1.67615e+08	3.19497e+08	4.12719e+08	3.51758e+08	3.93763e+08	2.46626e+08	4.34283e+08	3.28384e+08	1.22218e+08	4.51946e+08	4.01484e+08	1.85628e+08	2.07727e+08	2.66407e+08	2.91046e+08	2.48103e+08	1.95506e+08	3.38435e+08	3.67455e+08	3.12877e+08	3.18536e+08	4.99941e+08	2.08193e+08	2.32681e+08	2.28288e+08	2.77566e+08	2.40024e+08	3.00363e+08	3.94411e+08	2.2246e+08	2.68944e+08	3.5104e+08
2.82515e+18	FALSE	High	IsMasterProtein	P00748	Coagulation factor XII OS=Homo sapiens OX=9606 GN=F12 PE=1 SV=3	0	305.156	47	24	3833	24	615	67.7	7.74	9407.97	24	0	1.11349e+09	1.19499e+09	6.36374e+08	7.41324e+08	6.69664e+08	6.75572e+08	6.5764e+08	1.10528e+09	6.73642e+08	7.12018e+08	1.97885e+09	1.02814e+09	4.12798e+08	1.23713e+09	5.37479e+08	6.43444e+08	6.08087e+08	6.58666e+08	7.80394e+08	1.32275e+09	5.61434e+08	1.01028e+09	4.29865e+08	1.49612e+09	1.02631e+09	8.70843e+08	6.02332e+08	1.14577e+09	9.97582e+08	8.13748e+08	8.5902e+08	6.84528e+08
-3.19509e+18	FALSE	High	IsMasterProtein	P12111	Collagen alpha-3(VI) chain OS=Homo sapiens OX=9606 GN=COL6A3 PE=1 SV=5	0	303.657	19	54	2231	54	3177	343.5	6.68	4178.61	54	0	1.13054e+08	1.24118e+08	1.48503e+08	1.76816e+08	1.51621e+08	1.03673e+08	1.23616e+08	1.03899e+08	7.17832e+07	1.39092e+08	1.51721e+08	1.23193e+08	8.20765e+07	1.16534e+08	1.32374e+08	1.08137e+08	7.68632e+07	1.08969e+08	1.09969e+08	1.49268e+08	1.13035e+08	1.68441e+08	5.68285e+07	9.54408e+07	1.2879e+08	1.139e+08	1.14604e+08	1.50673e+08	1.49e+08	8.56533e+07	9.35697e+07	1.48454e+08
-8.61093e+18	FALSE	High	IsMasterProtein	P48740	Mannan-binding lectin serine protease 1 OS=Homo sapiens OX=9606 GN=MASP1 PE=1 SV=3	0	303.446	44	25	2221	24	699	79.2	5.49	5945.08	25	0	6.0574e+08	8.02231e+08	6.81367e+08	8.91159e+08	5.30502e+08	4.49167e+08	4.66806e+08	5.90544e+08	4.40991e+08	7.19052e+08	9.36454e+08	3.22323e+08	2.82377e+08	5.36995e+08	5.05394e+08	6.2123e+08	527676355	4.09646e+08	6.69484e+08	7.28637e+08	475564139	7.3024e+08	4.49808e+08	4.52253e+08	7.04601e+08	7.334e+08	7.85324e+08	9.08479e+08	7.86251e+08	4.32902e+08	8.51104e+08	9.00547e+08
-2.76165e+18	FALSE	High	IsMasterProtein	P68871	Hemoglobin subunit beta OS=Homo sapiens OX=9606 GN=HBB PE=1 SV=2	0	296.008	97	17	10796	10	147	16	7.28	24691.4	17	7	1.10736e+09	2.06902e+10	1.35067e+09	1.43633e+09	1.20661e+09	7.41617e+08	1.05793e+09	2.24127e+10	1.04343e+09	2.09512e+09	1.14495e+09	4.043e+09	1.36437e+10	1.71966e+09	1.21601e+09	9.10054e+08	1.37966e+09	7.26169e+08	1.38886e+09	1.54897e+09	1.25239e+09	1.22668e+09	1.00194e+09	2.09013e+10	1.08509e+09	1.20892e+09	9.27918e+09	1.88392e+09	9.38071e+08	2.52829e+10	1.17279e+09	9.64582e+09
-3.94593e+18	FALSE	High	IsMasterProtein	P16157	Ankyrin-1 OS=Homo sapiens OX=9606 GN=ANK1 PE=1 SV=3	0	295.818	32	46	1115	42	1881	206.1	6.01	2930.14	46	4	3.06329e+07	4.33959e+07	39861016	3.26877e+07	3.62138e+07	3.74935e+07	2.77372e+07	4.27981e+07	3.64639e+07	3.96957e+07	3.12311e+07	2.51839e+07	3.37403e+07	5.72388e+07	3.10536e+07	4.36197e+07	4.09377e+07	3.32102e+07	4.51126e+07	2.70109e+07	5.49682e+07	3.09816e+07	2.75033e+07	5.27157e+07	2.96891e+07	2.81697e+07	4.47817e+07	7.80215e+07	2.87147e+07	3.77452e+07	4.81972e+07	4.50407e+07
-8.7353e+18	FALSE	High	IsMasterProtein	Q96PD5	N-acetylmuramoyl-L-alanine amidase OS=Homo sapiens OX=9606 GN=PGLYRP2 PE=1 SV=1	0	291.36	48	19	3566	19	576	62.2	7.55	9966.64	19	0	1.71973e+09	1.34199e+09	1.49016e+09	2.95491e+09	2.89647e+09	1.97438e+09	1.39692e+09	1.38302e+09	1.08813e+09	1.40139e+09	2.35649e+09	1.59554e+09	7.94726e+08	1.93015e+09	1.29161e+09	2.23421e+09	1.78298e+09	1.56434e+09	1.86896e+09	1.45378e+09	1.88952e+09	1.47739e+09	8.32397e+08	1.79632e+09	1.42443e+09	1.15506e+09	1.78724e+09	1.65589e+09	1.84068e+09	1.78218e+09	1.59023e+09	1.881e+09
6.66723e+18	FALSE	High	IsMasterProtein	P22105	Tenascin-X OS=Homo sapiens OX=9606 GN=TNXB PE=1 SV=5	0	289.168	16	43	2760	43	4244	458.1	5.17	5917.3	43	0	1.53558e+08	1.76109e+08	1.74044e+08	1.96096e+08	2.01518e+08	1.09309e+08	1.47157e+08	1.18147e+08	1.14707e+08	1.97076e+08	1.64501e+08	1.11276e+08	1.1037e+08	1.43151e+08	1.1119e+08	9.78465e+07	1.12497e+08	1.01664e+08	1.42109e+08	1.64839e+08	1.77687e+08	1.98974e+08	1.07992e+08	1.54065e+08	1.47028e+08	1.48016e+08	1.69375e+08	2.14117e+08	2.19273e+08	1.3042e+08	1.21018e+08	1.66882e+08
-4.16498e+18	FALSE	High	IsMasterProtein	P15169	Carboxypeptidase N catalytic chain OS=Homo sapiens OX=9606 GN=CPN1 PE=1 SV=1	0	279.036	45	17	3201	17	458	52.3	7.34	9003.05	17	0	3.38082e+08	2.67872e+08	3.21332e+08	4.09154e+08	3.69259e+08	2.89843e+08	3.32242e+08	3.25886e+08	2.18527e+08	2.81409e+08	4.09239e+08	2.65416e+08	3.00784e+08	4.15155e+08	3.42772e+08	4.24607e+08	3.77308e+08	3.28811e+08	4.01774e+08	3.23449e+08	4.06705e+08	3.95178e+08	1.8164e+08	2.8078e+08	3.96496e+08	3.52068e+08	3.11076e+08	4.47538e+08	3.57569e+08	3.30498e+08	3.9498e+08	3.95509e+08
8.36435e+18	FALSE	High	IsMasterProtein	P04040	Catalase OS=Homo sapiens OX=9606 GN=CAT PE=1 SV=3	0	277.984	58	30	2617	30	527	59.7	7.39	6622.48	30	0	4.13005e+08	4.70236e+08	4.07327e+08	4.35145e+08	3.83233e+08	2.48551e+08	2.85656e+08	3.51334e+08	2.74692e+08	4.06583e+08	5.06971e+08	3.14017e+08	2.05588e+08	2.44992e+08	2.38126e+08	3.54949e+08	3.47837e+08	2.97834e+08	3.76024e+08	3.3285e+08	2.54333e+08	3.32574e+08	2.57616e+08	2.49836e+08	3.77387e+08	3.32723e+08	3.24497e+08	3.66953e+08	2.70748e+08	3.07578e+08	3.42172e+08	3.46861e+08
8.73608e+18	FALSE	High	IsMasterProtein	P13647	Keratin, type II cytoskeletal 5 OS=Homo sapiens OX=9606 GN=KRT5 PE=1 SV=3	0	277.447	50	38	833	24	590	62.3	7.74	1787.06	38	9	2.27422e+08	1.95678e+08	2.2364e+08	2.79845e+08	1.90707e+08	2.28302e+08	3.26026e+08	1.33761e+08	1.36007e+08	2.51579e+08	1.06795e+09	2.26091e+08	1.23327e+08	2.08927e+08	6.0968e+08	1.93329e+08	1.80363e+08	2.40258e+08	2.02304e+08	3.50036e+08	3.52391e+08	3.07511e+08	1.29964e+08	1.16462e+08	2.38068e+08	1.54678e+08	1.2417e+08	2.86804e+08	3.29193e+08	6.1103e+07	2.54639e+08	1.84784e+08
-6.46978e+18	FALSE	High	IsMasterProtein	P01876	Immunoglobulin heavy constant alpha 1 OS=Homo sapiens OX=9606 GN=IGHA1 PE=1 SV=2	0	273.168	58	18	3319	11	353	37.6	6.51	9825.67	18	7	5.39866e+08	8.85053e+08	6.66035e+08	7.42773e+08	2.3133e+09	6.57643e+08	1.36707e+09	5.15414e+08	3.18958e+08	2.2926e+09	1.13008e+09	2.72542e+08	4.89397e+08	3.29216e+08	1.36201e+09	1.56777e+09	3.78121e+08	6.6532e+08	3.73051e+08	6.68295e+08	7.92134e+08	1.15046e+09	5.71016e+08	6.83367e+08	8.02736e+08	5.34978e+08	6.32249e+08	4.93549e+08	1.13356e+09	4.75206e+08	4.69872e+08	4.80748e+08
-4.54464e+18	FALSE	High	IsMasterProtein	P80108	Phosphatidylinositol-glycan-specific phospholipase D OS=Homo sapiens OX=9606 GN=GPLD1 PE=1 SV=3	0	272.346	41	31	3575	31	840	92.3	6.37	7919.12	31	0	6.90697e+08	6.1385e+08	6.43231e+08	7.74949e+08	5.83448e+08	6.0212e+08	4.32559e+08	4.89345e+08	3.36648e+08	6.53442e+08	9.5574e+08	2.58758e+08	4.79603e+08	4.89715e+08	4.65448e+08	4.64372e+08	4.5671e+08	4.21545e+08	5.76185e+08	8.57629e+08	4.43179e+08	8.52919e+08	4.59406e+08	8.06264e+08	5.92915e+08	6.17527e+08	6.74661e+08	7.12598e+08	6.81404e+08	5.3502e+08	5.19386e+08	6.20827e+08
-7.89189e+18	FALSE	High	IsMasterProtein	Q92954	Proteoglycan 4 OS=Homo sapiens OX=9606 GN=PRG4 PE=1 SV=3	0	258.385	23	31	1748	31	1404	151	9.51	3354.24	31	0	8.6251e+07	7.48152e+07	1.25743e+08	1.22869e+08	1.04834e+08	6.23828e+07	1.01926e+08	5.58971e+07	5.13464e+07	7.11379e+07	1.3124e+08	5.79216e+07	3.72782e+07	79215734	8.00717e+07	7.28993e+07	7.84881e+07	8.65816e+07	7.32113e+07	9.3861e+07	7.49933e+07	6.71009e+07	4.26539e+07	8.68285e+07	7.90206e+07	6.75507e+07	1.15319e+08	1.25228e+08	1.09194e+08	6.96273e+07	7.2073e+07	1.09912e+08
-1.82641e+18	FALSE	High	IsMasterProtein	P05452	Tetranectin OS=Homo sapiens OX=9606 GN=CLEC3B PE=1 SV=3	0	258.286	60	19	3989	19	202	22.5	5.67	10395.3	19	0	7.47394e+08	3.74968e+08	8.93625e+08	1.06646e+09	9.48047e+08	6.88548e+08	6.75681e+08	8.8991e+08	6.5451e+08	8.97153e+08	8.10706e+08	4.73199e+08	5.04314e+08	6.24677e+08	6.78905e+08	6.50234e+08	6.63622e+08	7.10895e+08	8.67305e+08	8.5598e+08	6.36613e+08	9.5497e+08	4.88776e+08	8.1224e+08	7.26092e+08	7.65391e+08	6.44243e+08	8.89531e+08	7.19952e+08	7.3939e+08	5.71942e+08	7.09108e+08
6.24018e+18	FALSE	High	IsMasterProtein	O00391	Sulfhydryl oxidase 1 OS=Homo sapiens OX=9606 GN=QSOX1 PE=1 SV=3	0	256.684	42	29	2209	29	747	82.5	8.92	5129.85	29	0	1.51642e+08	2.8043e+08	4.89025e+08	3.45132e+08	2.32237e+08	1.19853e+08	2.18845e+08	1.41283e+08	1.15705e+08	3.02625e+08	1.9122e+08	1.04963e+08	1.46209e+08	2.69823e+08	1.19356e+08	1.75217e+08	1.22493e+08	1.17616e+08	1.55638e+08	2.78147e+08	1.49008e+08	2.36721e+08	8.71857e+07	1.36268e+08	1.93473e+08	1.2098e+08	2.6323e+08	2.12977e+08	2.28493e+08	1.41578e+08	1.52597e+08	2.80456e+08
-1.54578e+18	FALSE	High	IsMasterProtein	O00533	Neural cell adhesion molecule L1-like protein OS=Homo sapiens OX=9606 GN=CHL1 PE=1 SV=4	0	252.994	33	31	1707	31	1208	135	5.76	3643.93	31	0	9.19379e+07	1.21835e+08	1.23384e+08	1.0984e+08	1.31123e+08	9.51426e+07	9.00958e+07	1.05424e+08	8.89221e+07	1.64398e+08	1.37964e+08	8.11472e+07	7.29026e+07	1.183e+08	5.80588e+07	8.89551e+07	8.39574e+07	9.76248e+07	1.04346e+08	1.03248e+08	1.29261e+08	1.52013e+08	6.69044e+07	1.14689e+08	1.03692e+08	1.4584e+08	8.37975e+07	1.40539e+08	1.378e+08	6.39474e+07	8.18084e+07	8.54653e+07
7.32654e+18	FALSE	High	IsMasterProtein	P02786	Transferrin receptor protein 1 OS=Homo sapiens OX=9606 GN=TFRC PE=1 SV=2	0	247.872	45	34	2935	34	760	84.8	6.61	6270.77	34	0	1.02017e+08	1.82014e+08	9.77308e+07	1.16123e+08	1.42979e+08	1.68353e+08	1.03922e+08	1.24566e+08	8.30188e+07	2.09893e+08	1.92435e+08	7.68127e+07	6.20411e+07	1.03762e+08	7.20215e+07	6.75987e+07	1.13311e+08	1.05063e+08	1.33094e+08	1.09287e+08	1.19668e+08	1.50759e+08	6.64736e+07	1.35049e+08	1.19757e+08	1.15577e+08	1.51556e+08	1.922e+08	1.37715e+08	1.00716e+08	9.81599e+07	1.30401e+08
4.8637e+17	FALSE	High	IsMasterProtein	P00915	Carbonic anhydrase 1 OS=Homo sapiens OX=9606 GN=CA1 PE=1 SV=2	0	247.698	65	17	3601	17	261	28.9	7.12	9273.12	17	0	6.84703e+08	6.85186e+08	6.21471e+08	5.20938e+08	7.22662e+08	2.46109e+08	5.51184e+08	3.48232e+08	5.32256e+08	6.11156e+08	5.34802e+08	5.11283e+08	3.81096e+08	5.78795e+08	3.60901e+08	3.91315e+08	7.60918e+08	3.45849e+08	8.63666e+08	5.53047e+08	5.25632e+08	6.0037e+08	5.93055e+08	5.64192e+08	8.87316e+08	8.13549e+08	6.30256e+08	1.15894e+09	1.96969e+08	5.60472e+08	8.23373e+08	5.11229e+08
-7.85746e+18	FALSE	High	IsMasterProtein	P27169	Serum paraoxonase/arylesterase 1 OS=Homo sapiens OX=9606 GN=PON1 PE=1 SV=3	0	246.881	70	18	4447	16	355	39.7	5.22	9639	18	2	2.15948e+09	1.85151e+09	2.81792e+09	2.52947e+09	1.45786e+09	1.79999e+09	1.90523e+09	1.47595e+09	1.20447e+09	1.95772e+09	2.69393e+09	8.64007e+08	1.27609e+09	1.16545e+09	1.41666e+09	1.36796e+09	1.48591e+09	9.75257e+08	1.68237e+09	2.16536e+09	1.46031e+09	1.79537e+09	1.5567e+09	1.42592e+09	2.28074e+09	1.48615e+09	1.69845e+09	2.91718e+09	1.77651e+09	1.25277e+09	1.87234e+09	2.18399e+09
5.66019e+18	FALSE	High	IsMasterProtein	P15144	Aminopeptidase N OS=Homo sapiens OX=9606 GN=ANPEP PE=1 SV=4	0	246.863	34	33	2297	33	967	109.5	5.48	4581.98	33	0	1.32549e+08	1.41086e+08	1.39329e+08	1.65388e+08	1.65318e+08	1.18822e+08	1.26838e+08	1.13535e+08	9.97222e+07	2.00433e+08	2.04905e+08	8.17462e+07	6.88023e+07	1.02057e+08	9.56389e+07	1.07277e+08	1.11949e+08	1.07992e+08	1.32817e+08	1.76126e+08	1.09459e+08	1.86096e+08	1.04728e+08	9.4246e+07	1.90091e+08	1.37205e+08	1.22161e+08	1.90713e+08	1.8702e+08	9.48403e+07	1.24337e+08	1.44803e+08
6.65417e+18	FALSE	High	IsMasterProtein	P01860	Immunoglobulin heavy constant gamma 3 OS=Homo sapiens OX=9606 GN=IGHG3 PE=1 SV=2	0	246.807	59	19	4188	8	377	41.3	7.9	9073.62	19	3	1.32492e+08	1.55324e+08	2.40247e+08	3.29703e+08	2.93147e+08	1.97666e+08	3.06199e+08	1.58941e+08	8.72495e+07	3.5502e+08	2.53934e+08	1.50794e+08	9.93322e+07	4.52137e+08	2.82638e+08	2.95471e+08	1.7342e+08	1.40521e+08	1.38986e+08	3.73982e+08	2.50716e+08	1.7611e+08	1.00868e+08	1.41065e+08	1.80361e+08	1.35784e+08	2.21216e+08	1.31906e+08	3.64056e+08	1.00505e+08	1.63253e+08	2.57982e+08
-5.59822e+18	FALSE	High	IsMasterProtein	P01871	Immunoglobulin heavy constant mu OS=Homo sapiens OX=9606 GN=IGHM PE=1 SV=4	0	245.743	54	23	3576	7	453	49.4	6.77	7301.6	23	17	4.00695e+08	2.05439e+08	2.38175e+08	3.69986e+08	1.10229e+08	1.63887e+08	2.56112e+08	2.24617e+08	1.29935e+08	2.72246e+08	2.88096e+08	7.71417e+07	8.90593e+07	2.83351e+08	6.08184e+08	3.38114e+08	1.42107e+08	2.70058e+08	2.21476e+08	2.35355e+08	2.34214e+08	2.89031e+08	2.85205e+08	2.88496e+08	2.87947e+08	1.0834e+08	3.19588e+08	4.95807e+08	2.61089e+08	8.96403e+07	3.04083e+08	4.67928e+08
-6.08625e+18	FALSE	High	IsMasterProtein	P02533	Keratin, type I cytoskeletal 14 OS=Homo sapiens OX=9606 GN=KRT14 PE=1 SV=4	0	244.198	60	34	1105	12	472	51.5	5.16	2031.31	34	24	1.09743e+08	4.09624e+08	7.78871e+07	2.23434e+08	2.13926e+08	1.0837e+08	1.43764e+08	4.11845e+07	1.18446e+08	1.06109e+08	2.14907e+09	8.54436e+07	4.12038e+08	2.28497e+08	6.62908e+07	7.50273e+07	1.31912e+08	9.49375e+07	1.20674e+08	4.16539e+07	1.84141e+08	1.19106e+08	6.87948e+07	2.26516e+08	8.24589e+07	2.0127e+08	1.03206e+08	1.26572e+08	3.03708e+08	7.68898e+07	1.52934e+08	1.4223e+08
-3.69032e+18	FALSE	High	IsMasterProtein	P04259	Keratin, type II cytoskeletal 6B OS=Homo sapiens OX=9606 GN=KRT6B PE=1 SV=5	0	241.372	52	35	1042	2	564	60	8	2329.68	35	2	592476	1.16761e+06	322386		6.40153e+06	4.83146e+06	1.07845e+06	2.50649e+06	836226	836816	25638306	522950	1.92774e+07	1.05878e+06	1.13285e+06	4.83648e+06		1.18195e+06	569153	6.10799e+06	1.3959e+06	1506438	2.38235e+06		1.59365e+06	2225109	5.48477e+06	847564	661945	1.04602e+06	482290	631068
5.89004e+18	FALSE	High	IsMasterProtein	P09172	Dopamine beta-hydroxylase OS=Homo sapiens OX=9606 GN=DBH PE=1 SV=3	0	239.913	42	21	1990	21	617	69	6.42	5630.59	21	0	1.1746e+08	6.83315e+07	9.03719e+07	1.5117e+08	1.73094e+08	1.2907e+08	1.14401e+08	6.17474e+07	95856118	5.73201e+07	1.34125e+08	1.37963e+08	4.93734e+07	8.64899e+07	8.58828e+07	1.48842e+08	1.23039e+08	6.64623e+07	9.11842e+07	1.93681e+08	1.59037e+08	1.54705e+08	3.00725e+07	3.10475e+07	1.51488e+08	1.62567e+08	5.11409e+07	1.42021e+08	1.86966e+08	7.79671e+07	1.24392e+08	116539423
6.82896e+17	FALSE	High	IsMasterProtein	P11021	Endoplasmic reticulum chaperone BiP OS=Homo sapiens OX=9606 GN=HSPA5 PE=1 SV=2	0	237.175	46	32	1722	30	654	72.3	5.16	3753.48	32	2	6.23394e+07	6.39152e+07	6.76364e+07	6.42217e+07	6.18523e+07	6.31807e+07	5.70597e+07	3.96973e+07	2.56485e+07	7.34761e+07	8.31071e+07	4.57323e+07	3.18666e+07	4.24156e+07	5.7713e+07	6.7234e+07	4.11599e+07	5.58055e+07	4.87153e+07	5.88445e+07	4.90172e+07	7.98116e+07	3.88195e+07	3.93011e+07	6.42766e+07	5.54464e+07	4.48891e+07	5.64692e+07	6.97897e+07	3.68581e+07	5.29488e+07	4.55841e+07
-4.94701e+18	FALSE	High	IsMasterProtein	P01859	Immunoglobulin heavy constant gamma 2 OS=Homo sapiens OX=9606 GN=IGHG2 PE=1 SV=2	0	236.603	48	15	3810	7	326	35.9	7.59	8920.03	15	1	2.27526e+08	3.81257e+08	4.51255e+08	3.47541e+08	2.64127e+08	2.45591e+08	4.83264e+08	2.69133e+08	7.84373e+07	5.69631e+08	4.72107e+08	1.1423e+08	7.13793e+07	3.14152e+08	7.35164e+08	4.84084e+08	2.94904e+08	6.80733e+07	1.49106e+07	4.61836e+08	4.76896e+08	3.5112e+08	1.23332e+08	1.76812e+08	1.77829e+08	2.89546e+08	2.90883e+08	6.84526e+08	9.29287e+08	2.06926e+08	2.69112e+08	3.89914e+08
-3.68863e+18	FALSE	High	IsMasterProtein	P02538	Keratin, type II cytoskeletal 6A OS=Homo sapiens OX=9606 GN=KRT6A PE=1 SV=3	0	235.223	50	33	898	2	564	60	8	2007.5	33	0	1.31147e+06	5.33233e+06	1.01838e+06	1.05709e+06	1.04716e+06		884070	608778	668678	1830194	76856261	2.0746e+06	1.05076e+07	913359	695694	591834	533017		833941	615805	154624		1.29074e+06	585303		577412		872966	931709	640692	1.41811e+06	2.71663e+06
-4.94108e+18	FALSE	High	IsMasterProtein	P00739	Haptoglobin-related protein OS=Homo sapiens OX=9606 GN=HPR PE=2 SV=2	0	234.732	55	22	2316	6	348	39	7.09	4775.64	22	0	8.65452e+06	8.66526e+06	2.40761e+07	3.07501e+07	1.60341e+07	3.37596e+06	1.03781e+07	1.38176e+06	1.35275e+06	1.73744e+07	9.58996e+06	3.40392e+06	6.35009e+06	1.77382e+07	3.02311e+07	1.64493e+07	1.42672e+07	5.41543e+06	6.13601e+06	1.86534e+07	3.97831e+06	4.10159e+06	8.42035e+06	3.61455e+06	9.92863e+06	9.87189e+06	1.48028e+07	9.5468e+06	1.05154e+07	4.43249e+06	3.12508e+06	1.65843e+07
-5.3302e+18	FALSE	High	IsMasterProtein	Q15582	Transforming growth factor-beta-induced protein ig-h3 OS=Homo sapiens OX=9606 GN=TGFBI PE=1 SV=1	0	234.721	42	28	2177	28	683	74.6	7.71	4630.22	28	0	1.10634e+08	142458416	1.40848e+08	1.06463e+08	1.17356e+08	6.41901e+07	8.69854e+07	1.15715e+08	8.17801e+07	1.01538e+08	1.0739e+08	5.34523e+07	5.31782e+07	7.82925e+07	7.30115e+07	6.99897e+07	8.29502e+07	7.60457e+07	9.0511e+07	1.04733e+08	1.05873e+08	1.95386e+08	5.71218e+07	8.46306e+07	9.61246e+07	102230700	7.2812e+07	1.31004e+08	1.16275e+08	6.52371e+07	7.53513e+07	1.07206e+08
-1.05315e+18	FALSE	High	IsMasterProtein	P48668	Keratin, type II cytoskeletal 6C OS=Homo sapiens OX=9606 GN=KRT6C PE=1 SV=3	0	233.812	52	35	894	1	564	60	8	1983.27	35	21	1.18735e+07	6.03708e+07	4.24702e+07	3.95251e+07	1.80189e+07	2.62473e+07	2.36333e+07	2.71119e+07	2.40538e+07	3.295e+07	4.81726e+08	3.02616e+07	1.37285e+08	3.49807e+07	2.22608e+07	2.27467e+07	2.47876e+07	2.19412e+07	2.64017e+07	3.29194e+07	2.73247e+07	3.75601e+07	2.17679e+07	2.13553e+07	1.89416e+07	2.46748e+07	3.03017e+07	1.58612e+07	1.76973e+07	2.52159e+07	3.88505e+07	5.00389e+07
5.06841e+18	FALSE	High	IsMasterProtein	P36955	Pigment epithelium-derived factor OS=Homo sapiens OX=9606 GN=SERPINF1 PE=1 SV=4	0	233.506	47	24	5585	24	418	46.3	6.38	10993.7	24	0	1.84322e+09	2.68281e+09	2.86692e+09	2.16008e+09	2.47437e+09	1.34005e+09	1.83306e+09	1.464e+09	1.48164e+09	2.36313e+09	3.73612e+09	1.37577e+09	1.2085e+09	1.13857e+09	1.5035e+09	1.49027e+09	1.65756e+09	1.68234e+09	2.00637e+09	1.74155e+09	1.63841e+09	2.4302e+09	1.36057e+09	1.73738e+09	1.93698e+09	2.34311e+09	1.47241e+09	2.73979e+09	2.5758e+09	1.13125e+09	1.78481e+09	1.96984e+09
7.4996e+18	FALSE	High	IsMasterProtein	Q03591	Complement factor H-related protein 1 OS=Homo sapiens OX=9606 GN=CFHR1 PE=1 SV=2	0	231.939	68	18	5383	3	330	37.6	7.39	10797.5	18	5	1.46937e+08	3.068e+08	3.78856e+08	3.27724e+08	2.0064e+08	2.02725e+08	1.25962e+08	3.29712e+08	1.68092e+08	3.2524e+08	3.78126e+08	3.85571e+08	2.32115e+08	346791475	2.71301e+08	2.53647e+08	1.11748e+08	3.45751e+08	1.40734e+08	3.63751e+08	4.2912e+08	5.85075e+08	1.36429e+08	1.79526e+08	1.93836e+08	2.66557e+08	3.06911e+08	1.44177e+08	2.86322e+08	3.06655e+08	2.76286e+08	4.12021e+08
-5.00534e+18	FALSE	High	IsMasterProtein	P13796	Plastin-2 OS=Homo sapiens OX=9606 GN=LCP1 PE=1 SV=6	0	230.194	52	27	2263	22	627	70.2	5.43	5442.72	27	5	1.43641e+08	1.72215e+08	2.60251e+08	2.12327e+08	2.01559e+08	1.79975e+08	1.58305e+08	1.40782e+08	1.08249e+08	1.8204e+08	2.12111e+08	1.24546e+08	1.31972e+08	1.93778e+08	1.57784e+08	1.88479e+08	1.32188e+08	1.22564e+08	1.44298e+08	1.65262e+08	1.03674e+08	1.93161e+08	1.05287e+08	1.33953e+08	2.63461e+08	1.65755e+08	2.13156e+08	1.99395e+08	1.70015e+08	1.55413e+08	1.07763e+08	1.53751e+08
3.90676e+18	FALSE	High	IsMasterProtein	P01019	Angiotensinogen OS=Homo sapiens OX=9606 GN=AGT PE=1 SV=2	0	226.581	36	18	6654	18	476	52	6.09	13755.6	18	0	2.8152e+09	2.79348e+09	2.85911e+09	2.87234e+09	2.72668e+09	1.85398e+09	2.16209e+09	2.88813e+09	1.73459e+09	2.16864e+09	3.79721e+09	2.05013e+09	1.05064e+09	1.81855e+09	2.15771e+09	2.22242e+09	2.66193e+09	2.8833e+09	2.70703e+09	2.15141e+09	2.03998e+09	3.09528e+09	1.6032e+09	2.26419e+09	2.96106e+09	2.22278e+09	2.06178e+09	3.29423e+09	2.9762e+09	1.91896e+09	2.47365e+09	2.31964e+09
-1.93802e+17	FALSE	High	IsMasterProtein	Q76LX8	A disintegrin and metalloproteinase with thrombospondin motifs 13 OS=Homo sapiens OX=9606 GN=ADAMTS13 PE=1 SV=1	0	224.307	31	33	1465	33	1427	153.5	7.17	3428.33	33	0	7.80478e+07	1.24696e+08	2.77408e+08	2.29783e+08	2.27983e+08	1.10321e+08	1.33651e+08	1.46664e+08	8.02878e+07	2.19966e+08	1.02898e+08	9.09121e+07	1.05843e+08	1.83602e+08	1.22985e+08	8.12478e+07	1.21751e+08	8.73955e+07	1.00503e+08	1.58657e+08	8.71611e+07	1.14549e+08	9.17744e+07	8.06202e+07	1.03669e+08	8.16805e+07	1.43968e+08	1.26259e+08	1.0008e+08	1.1433e+08	9.87342e+07	1.35066e+08
2.57831e+18	FALSE	High	IsMasterProtein	Q04756	Hepatocyte growth factor activator OS=Homo sapiens OX=9606 GN=HGFAC PE=1 SV=1	0	223.318	41	24	2509	24	655	70.6	7.24	6526.48	24	0	2.1774e+08	3.13618e+08	3.19212e+08	2.96861e+08	2.26634e+08	1.63977e+08	1.61686e+08	1.37543e+08	1.49137e+08	4.35245e+08	3.28981e+08	1.24507e+08	1.1496e+08	1.64691e+08	1.11317e+08	2.09478e+08	2.2459e+08	1.52013e+08	1.89548e+08	2.99941e+08	2.20043e+08	3.09429e+08	1.46011e+08	1.71588e+08	2.53954e+08	2.78342e+08	2.47119e+08	2.93269e+08	2.2179e+08	1.22557e+08	1.4009e+08	1.6576e+08
-8.02115e+18	FALSE	High	IsMasterProtein	P02042	Hemoglobin subunit delta OS=Homo sapiens OX=9606 GN=HBD PE=1 SV=2	0	222.748	89	15	6457	8	147	16	8.05	15996.3	15	0	7.39861e+06	3.51303e+08	1.41119e+07	8.26474e+06	3.40478e+07	1.18443e+07	5.87754e+06	5.20689e+08	1.80034e+07	1.90533e+07	6.84242e+06	5.09506e+07	3.354e+08	2.90507e+07	8.22607e+06	1.00333e+07	2.79197e+07	1.08319e+07	1.27301e+07	1.31085e+07	1.30873e+07	2.05684e+07	1.39666e+07	5.48492e+08	9.04834e+06	1.54237e+07	8.75873e+07	4.41403e+07	1.47225e+07	6.91672e+08	6.75611e+06	8.10142e+07
-3.75388e+18	FALSE	High	IsMasterProtein	P24821	Tenascin OS=Homo sapiens OX=9606 GN=TNC PE=1 SV=3	0	218.377	21	38	1112	38	2201	240.7	4.89	2123.89	38	0	7.15213e+07	5.72256e+07	5.92975e+07	5.67682e+07	7.87995e+07	9.39079e+07	6.70375e+07	5.16029e+07	5.18373e+07	1.27217e+08	9.66901e+07	6.55435e+07	3.92973e+07	6.04129e+07	3.4012e+07	7.25713e+07	4.02802e+07	6.57494e+07	6.66105e+07	7.34358e+07	6.89435e+07	1.0737e+08	3.63936e+07	9.86308e+07	7.23007e+07	9.23584e+07	5.25658e+07	7.72658e+07	7.74337e+07	4.64189e+07	6.22763e+07	4.97733e+07
3.07332e+18	FALSE	High	IsMasterProtein	Q07954	Prolow-density lipoprotein receptor-related protein 1 OS=Homo sapiens OX=9606 GN=LRP1 PE=1 SV=2	0	214.966	11	45	1200	45	4544	504.3	5.39	2305.56	45	0	5.36709e+07	6.14732e+07	1.07301e+08	8.45522e+07	8.10047e+07	2.8214e+07	5.08351e+07	8.37829e+07	2.61684e+07	7.31648e+07	5.37266e+07	4.05156e+07	3.69176e+07	6.44045e+07	3.91347e+07	4.31131e+07	4.3403e+07	5.43435e+07	5.48041e+07	55939453	3.73345e+07	7.03992e+07	2.22361e+07	5.83639e+07	7.79877e+07	4.7501e+07	7.7472e+07	7.17929e+07	4.96648e+07	6.5359e+07	5.24858e+07	8.65252e+07
6.04664e+18	FALSE	High	IsMasterProtein	P02766	Transthyretin OS=Homo sapiens OX=9606 GN=TTR PE=1 SV=1	0	213.038	78	12	3046	12	147	15.9	5.76	10427	12	0	2.28056e+09	1.53136e+09	1.89824e+09	1.98733e+09	1.99922e+09	1.24409e+09	1.41538e+09	1.53638e+09	9.49111e+08	2.01442e+09	1.41649e+09	9.18293e+08	8.75026e+08	1.08253e+09	1.11157e+09	1.33694e+09	1.72819e+09	1.12181e+09	1.93533e+09	1.70882e+09	8.33183e+08	1.99625e+09	1.02778e+09	1.24182e+09	1.67191e+09	1.44897e+09	1.48856e+09	2.14893e+09	1.54788e+09	1.45592e+09	1.33692e+09	1.83082e+09
-1.99734e+18	FALSE	High	IsMasterProtein	P00740	Coagulation factor IX OS=Homo sapiens OX=9606 GN=F9 PE=1 SV=2	0	212.658	47	17	2215	17	461	51.7	5.47	5781.71	17	0	3.31375e+08	3.63141e+08	5.03451e+08	4.50206e+08	3.81573e+08	3.30634e+08	3.38275e+08	3.03549e+08	2.45342e+08	3.60702e+08	4.3727e+08	3.13292e+08	1.9075e+08	3.35922e+08	3.04801e+08	3.2218e+08	3.12497e+08	3.8505e+08	3.31565e+08	4.55507e+08	3.15512e+08	4.60089e+08	2.26336e+08	3.6842e+08	3.53133e+08	3.48307e+08	3.14931e+08	5.2749e+08	4.37793e+08	2.65667e+08	3.84503e+08	408112151
1.88331e+18	FALSE	High	IsMasterProtein	P02730	Band 3 anion transport protein OS=Homo sapiens OX=9606 GN=SLC4A1 PE=1 SV=3	0	209.259	32	22	1677	22	911	101.7	5.19	3855.66	22	0	3.96803e+07	7.73723e+07	6.16249e+07	5.27993e+07	5.15795e+07	4.15997e+07	2.24335e+07	6.26355e+07	5.41215e+07	6.69326e+07	4.8666e+07	4.13052e+07	4.13759e+07	7.43681e+07	2.66957e+07	5.44872e+07	3.74017e+07	3.36106e+07	7.30393e+07	3.63364e+07	7.06515e+07	7.15521e+07	4.00809e+07	7.43374e+07	5.54279e+07	5.58762e+07	5.06478e+07	6.73617e+07	3.54797e+07	4.86023e+07	3.74286e+07	7.80095e+07
8.00625e+18	FALSE	High	IsMasterProtein	P08779	Keratin, type I cytoskeletal 16 OS=Homo sapiens OX=9606 GN=KRT16 PE=1 SV=4	0	208.707	62	34	1074	18	473	51.2	5.05	2034.45	34	0	1.978e+07	4.00021e+07	3.32808e+07	5.12751e+07	89547785	3.05304e+07	6.17146e+07	2.89693e+07	5.61402e+06	4.18293e+07	6.82114e+07	2.53975e+07	7.60984e+07	9.25384e+07	3.24307e+07	2.97247e+07	4.56444e+07	1.27554e+07	2.55168e+07	1.6593e+07	3.70835e+07	3.1548e+07	1.62443e+07	2.89418e+07	5.80034e+06	1.02144e+07	4.21343e+07	4.95726e+07	4.53569e+07	3.97065e+07	8.73219e+06	3.923e+07
8.76602e+18	FALSE	High	IsMasterProtein	Q08380	Galectin-3-binding protein OS=Homo sapiens OX=9606 GN=LGALS3BP PE=1 SV=1	0	206.864	41	21	2760	21	585	65.3	5.27	6765.4	21	0	2.95907e+08	1.12473e+08	2.51175e+08	414921164	1.97034e+08	1.66696e+08	1.79426e+08	1.27939e+08	9.90231e+07	3.36002e+08	2.61605e+08	1.25536e+08	6.89176e+07	1.83918e+08	1.74172e+08	2.32134e+08	1.4835e+08	2.44946e+08	2.36043e+08	2.16898e+08	2.07785e+08	1.08019e+08	4.14225e+07	1.71128e+08	2.23739e+08	1.62434e+08	2.13506e+08	2.68439e+08	1.49486e+08	1.36986e+08	1.47848e+08	1.21911e+08
-2.28442e+18	FALSE	High	IsMasterProtein	P05543	Thyroxine-binding globulin OS=Homo sapiens OX=9606 GN=SERPINA7 PE=1 SV=2	0	203.539	42	17	5413	17	415	46.3	6.3	11287.3	17	0	1.06979e+09	7.75005e+08	1.28311e+09	1.21959e+09	9.69688e+08	8.52186e+08	9.78625e+08	9.27947e+08	5.81666e+08	1.44639e+09	1.35313e+09	4.93353e+08	7.50977e+08	5.10207e+08	7.95201e+08	1.11272e+09	5.29237e+08	1.05124e+09	9.17103e+08	1.4952e+09	7.96061e+08	1.73648e+09	7.72437e+08	5.22539e+08	1.43692e+09	1.07155e+09	9.82611e+08	7.35681e+08	9.29615e+08	6.72006e+08	8.64495e+08	1.16306e+09
-7.34611e+18	FALSE	High	IsMasterProtein	P01861	Immunoglobulin heavy constant gamma 4 OS=Homo sapiens OX=9606 GN=IGHG4 PE=1 SV=1	0	203.199	60	15	2771	8	327	35.9	7.36	5981.55	15	0	3.76297e+06	8.82614e+06	1.44826e+07	1.05532e+07	1.52242e+07	1.35136e+07	1.69185e+07	8.83209e+06	2.84256e+06	4.83418e+07	1.68813e+07	2.89832e+06	3.85703e+06	1.947e+07	6.1936e+07	4.19609e+07	5.39603e+06	1.81205e+06	283342	8.64843e+06	1.02441e+07	1.27972e+07	4.03885e+06	1.82162e+07	3.25688e+06	1.12217e+07	1.86568e+07	1.62832e+07	2.08008e+07	1.20832e+07	4.963e+06	9.07955e+06
-6.61736e+18	FALSE	High	IsMasterProtein	P00742	Coagulation factor X OS=Homo sapiens OX=9606 GN=F10 PE=1 SV=2	0	202.317	42	23	3077	23	488	54.7	5.94	6756.08	23	0	5.74631e+08	5.14887e+08	5.26601e+08	4.60452e+08	5.42646e+08	5.89998e+08	4.68377e+08	5.23513e+08	4.38795e+08	5.34372e+08	8.55842e+08	5.38479e+08	3.70966e+08	3.56066e+08	3.65063e+08	4.6982e+08	4.33279e+08	5.56133e+08	6.14404e+08	5.77479e+08	5.19165e+08	6.23803e+08	2.79246e+08	5.71416e+08	6.88086e+08	7.51979e+08	4.20306e+08	6.46589e+08	6.03789e+08	3.74789e+08	6.23079e+08	4.79833e+08
5.6232e+17	FALSE	High	IsMasterProtein	P04406	Glyceraldehyde-3-phosphate dehydrogenase OS=Homo sapiens OX=9606 GN=GAPDH PE=1 SV=3	0	200.222	60	19	1213	19	335	36	8.46	2931.98	19	0	1.26344e+08	1.28305e+08	2.06008e+08	1.37406e+08	1.99253e+08	1.04313e+08	1.21291e+08	5.21472e+07	5.21959e+07	1.15235e+08	2.13439e+08	6.36325e+07	4.66612e+07	1.41667e+08	1.27172e+08	142519798	1.51097e+08	8.11647e+07	9.22831e+07	1.08663e+08	8.30022e+07	1.1643e+08	4.01643e+07	9.57483e+07	2.03503e+08	9.41023e+07	1.72963e+08	1.23863e+08	9.59958e+07	1.44541e+08	1.63571e+08	5.78595e+07
7.32296e+18	FALSE	High	IsMasterProtein	Q86VB7	Scavenger receptor cysteine-rich type 1 protein M130 OS=Homo sapiens OX=9606 GN=CD163 PE=1 SV=2	0	198.553	33	26	1007	26	1156	125.4	5.95	2573.76	26	0	6.49013e+07	5.70133e+07	3.71138e+07	4.47358e+07	5.12115e+07	4.55022e+07	4.53792e+07	4.93342e+07	2.9026e+07	4.14315e+07	4.61366e+07	4.06212e+07	4.4584e+07	5.33431e+07	2.47672e+07	3.56477e+07	3.73502e+07	5.13248e+07	4.48533e+07	5.021e+07	4.3214e+07	7.09038e+07	2.95236e+07	3.91473e+07	4.06533e+07	3.47132e+07	7.95547e+07	5.27957e+07	5.92689e+07	2.62329e+07	5.14328e+07	3.48974e+07
3.78195e+18	FALSE	High	IsMasterProtein	P54289	Voltage-dependent calcium channel subunit alpha-2/delta-1 OS=Homo sapiens OX=9606 GN=CACNA2D1 PE=1 SV=3	0	194.202	32	30	790	30	1103	124.5	5.27	1539.65	30	0	9.05879e+07	8.04657e+07	9.36231e+07	1.26135e+08	8.24459e+07	5.03426e+07	6.67025e+07	7.98082e+07	5.57436e+07	9.00156e+07	1.07319e+08	5.74367e+07	4.17313e+07	6.11053e+07	5.66236e+07	6.83267e+07	5.97553e+07	5.31136e+07	1.05219e+08	7.85325e+07	4.04599e+07	8.40748e+07	3.66849e+07	7.42512e+07	8.51697e+07	6.28523e+07	6.73254e+07	9.13873e+07	7.89335e+07	4.31187e+07	5.41702e+07	8.7992e+07
-7.01787e+18	FALSE	High	IsMasterProtein	P18206	Vinculin OS=Homo sapiens OX=9606 GN=VCL PE=1 SV=4	0	193.373	37	37	973	37	1134	123.7	5.66	1893.04	37	0	7.64415e+07	1.19327e+08	1.5713e+08	1.30599e+08	1.69053e+08	1.35882e+08	7.42847e+07	7.54397e+07	4.47785e+07	1.23557e+08	1.31054e+08	1.12548e+08	31756926	1.4171e+08	6.48328e+07	1.11164e+08	5.3895e+07	1.22954e+08	5.2187e+07	6.58662e+07	7.86996e+07	2.34359e+08	4.93307e+07	4.50997e+07	1.2048e+08	7.49207e+07	1.01803e+08	1.13205e+08	7.77219e+07	7.29689e+07	1.24783e+08	5.36098e+07
-2.14168e+18	FALSE	High	IsMasterProtein	P02753	Retinol-binding protein 4 OS=Homo sapiens OX=9606 GN=RBP4 PE=1 SV=3	0	190.648	83	17	3561	17	201	23	6.07	7756.77	17	0	1.14729e+09	9.97901e+08	1.48061e+09	1.29566e+09	1.14533e+09	1.03449e+09	1.11789e+09	1.06153e+09	1.02794e+09	2.10402e+09	1.9329e+09	1.07209e+09	7.18432e+08	9.42686e+08	7.59203e+08	9.65756e+08	1.13701e+09	9.69852e+08	1.34821e+09	1.56595e+09	8.80898e+08	1.52738e+09	5.77695e+08	1.17182e+09	1.44503e+09	1.68332e+09	8.78499e+08	1.75742e+09	1.26509e+09	9.56989e+08	1.38796e+09	1.08077e+09
-5.84069e+18	FALSE	High	IsMasterProtein	P17936	Insulin-like growth factor-binding protein 3 OS=Homo sapiens OX=9606 GN=IGFBP3 PE=1 SV=2	0	190.514	56	17	1851	17	291	31.7	8.69	4416.74	17	0	1.7879e+08	1.70967e+08	1.77554e+08	1.9619e+08	2.48178e+08	1.53926e+08	1.58913e+08	1.70423e+08	1.24407e+08	2.62698e+08	2.7306e+08	1.71063e+08	1.24469e+08	1.35347e+08	1.81443e+08	1.54327e+08	1.32951e+08	1.23018e+08	1.88539e+08	1.63823e+08	1.21467e+08	2.37057e+08	9.30559e+07	1.44549e+08	2.07575e+08	1.45979e+08	1.47647e+08	1.91277e+08	1.31783e+08	1.3138e+08	1.50145e+08	2.07571e+08
6.12465e+18	FALSE	High	IsMasterProtein	P07360	Complement component C8 gamma chain OS=Homo sapiens OX=9606 GN=C8G PE=1 SV=3	0	185.492	55	11	3647	11	202	22.3	8.31	10030.7	11	0	5.98642e+08	6.32846e+08	9.78816e+08	8.86499e+08	5.79178e+08	4.07929e+08	6.88171e+08	5.39097e+08	4.19343e+08	5.88644e+08	5.16255e+08	4.14221e+08	3.28978e+08	5.44998e+08	6.2485e+08	3.68086e+08	3.7106e+08	7.31348e+08	6.128e+08	6.56115e+08	5.22956e+08	9.49491e+08	3.31152e+08	5.91051e+08	5.70745e+08	4.86244e+08	5.59223e+08	7.51679e+08	9.23404e+08	3.50505e+08	4.47379e+08	6.89379e+08
8.13005e+18	FALSE	High	IsMasterProtein	O43866	CD5 antigen-like OS=Homo sapiens OX=9606 GN=CD5L PE=1 SV=1	0	185.294	58	17	1650	17	347	38.1	5.47	3965.31	17	0	2.13637e+08	2.64012e+08	3.13664e+08	4.12685e+08	1.95972e+08	3.37935e+08	2.78592e+08	2.31968e+08	1.69506e+08	3.15717e+08	5.51193e+08	1.74974e+08	1.15322e+08	2.34543e+08	2.19572e+08	3.11457e+08	1.84085e+08	3.01682e+08	2.55566e+08	2.42811e+08	2.13681e+08	2.37296e+08	2.86597e+08	2.30552e+08	3.69107e+08	1.49734e+08	2.81974e+08	5.2503e+08	3.06981e+08	1.28594e+08	3.16892e+08	1.86665e+08
1.56674e+18	FALSE	High	IsMasterProtein	P49747	Cartilage oligomeric matrix protein OS=Homo sapiens OX=9606 GN=COMP PE=1 SV=2	0	185.246	41	20	1040	18	757	82.8	4.6	2833.32	20	2	4.71324e+07	4.93803e+07	8.78889e+07	7.30508e+07	1.59456e+08	6.43672e+07	7.17161e+07	8.22159e+07	5.21148e+07	6.98586e+07	5.87761e+07	4.18245e+07	8.1081e+07	7.65131e+07	5.30005e+07	5.39622e+07	3.51762e+07	5.65199e+07	8.6595e+07	6.9782e+07	1.34529e+08	6.36219e+07	3.49585e+07	5.97138e+07	6.24615e+07	5.11717e+07	7.77078e+07	7.13583e+07	1.30604e+08	9.18947e+07	5.6994e+07	6.62277e+07
-2.5755e+18	FALSE	High	IsMasterProtein	P05090	Apolipoprotein D OS=Homo sapiens OX=9606 GN=APOD PE=1 SV=1	0	185.15	42	15	5869	15	189	21.3	5.15	12896.4	15	0	2.51316e+09	2.5796e+09	2.64747e+09	2.78267e+09	2.2527e+09	1.82216e+09	2.36571e+09	2.48385e+09	1.55771e+09	2.1369e+09	3.52683e+09	1.25077e+09	1.47137e+09	1.88787e+09	2.03317e+09	2.41971e+09	1.63853e+09	1.59409e+09	2.41804e+09	2.33307e+09	2.40343e+09	3.25664e+09	1.87313e+09	2.63474e+09	1.98121e+09	3.03249e+09	1.94107e+09	3.91859e+09	3.96327e+09	1776692800	2.19791e+09	2.49569e+09
2.40075e+18	FALSE	High	IsMasterProtein	P27918	Properdin OS=Homo sapiens OX=9606 GN=CFP PE=1 SV=2	0	185.144	32	12	1466	12	469	51.2	7.9	4950.77	12	0	1.88855e+08	1.86388e+08	1.36127e+08	2.86847e+08	1.45844e+08	1.81143e+08	2.01576e+08	1.41183e+08	1.65428e+08	1.73696e+08	1.96909e+08	1.50094e+08	1.59176e+08	1.6751e+08	1.13761e+08	1.9102e+08	1.27488e+08	1.28603e+08	1.87901e+08	2.07677e+08	1.38703e+08	2.22392e+08	1.21947e+08	1.89135e+08	1.64509e+08	1.35497e+08	1.90273e+08	3.03012e+08	2.29978e+08	1.00605e+08	1.68088e+08	1.31597e+08
-1.4555e+17	FALSE	High	IsMasterProtein	Q12805	EGF-containing fibulin-like extracellular matrix protein 1 OS=Homo sapiens OX=9606 GN=EFEMP1 PE=1 SV=2	0	184.689	53	20	1620	20	493	54.6	5.07	3109.91	20	0	9.71275e+07	1.49901e+08	1.14033e+08	1.67378e+08	9.68563e+07	9.21927e+07	1.02262e+08	1.15288e+08	9.06427e+07	9.86438e+07	1.82851e+08	8.03863e+07	6.80233e+07	8.01933e+07	9.76609e+07	1.25366e+08	8.68798e+07	1.07536e+08	1.17414e+08	1.33241e+08	8.98049e+07	1.60669e+08	7.78024e+07	1.10057e+08	1.25894e+08	8.95347e+07	1.16897e+08	1.33718e+08	1.29112e+08	7.41868e+07	1.30703e+08	1.07843e+08
3.24943e+18	FALSE	High	IsMasterProtein	P68133	Actin, alpha skeletal muscle OS=Homo sapiens OX=9606 GN=ACTA1 PE=1 SV=1	0	180.366	36	16	1260	1	377	42	5.39	2606.01	16	0	948948					657969		433680		934944	1.21519e+06	416882			906073	670524	550196	809226			216538	1.31581e+06			869728						248246
-2.20622e+18	FALSE	High	IsMasterProtein	P0DOX2	Immunoglobulin alpha-2 heavy chain OS=Homo sapiens OX=9606 PE=1 SV=2	0	178.695	46	16	2171	3	455	48.9	6.67	5409.14	16	8	7.7153e+07	9.59572e+07	5.99022e+07	7.9308e+07	2.01201e+08	1.41852e+08	1.90711e+08	1.033e+08	5.90183e+07	3.85078e+08	1.72533e+08	4.98034e+07	4.34075e+07	1.13487e+08	1.04798e+08	2.11894e+08	5.48584e+07	1.23846e+08	1.06721e+08	7.09955e+07	9.38011e+07	3.41569e+08	6.83906e+07	1.95104e+08	9.12678e+07	1.74543e+08	1.00727e+08	5.19684e+07	1.48608e+08	6.48835e+07	5.90954e+07	7.30591e+07
3.42721e+18	FALSE	High	IsMasterProtein	P06276	Cholinesterase OS=Homo sapiens OX=9606 GN=BCHE PE=1 SV=1	0	173.399	36	21	2546	21	602	68.4	7.42	4970.66	21	0	2.25679e+08	1.65661e+08	2.19161e+08	3.24387e+08	2.27457e+08	1.75222e+08	1.5485e+08	1.84163e+08	1.32457e+08	2.38796e+08	3.71906e+08	1.80673e+08	1.23992e+08	1.98667e+08	1.4475e+08	2.04128e+08	1.45133e+08	1.53117e+08	2.08035e+08	2.8395e+08	1.49552e+08	2.58846e+08	1.04866e+08	2.03703e+08	2.29663e+08	1.77191e+08	2.46707e+08	2.24249e+08	1.93254e+08	1.78934e+08	1.69169e+08	2.17691e+08
8.04694e+18	FALSE	High	IsMasterProtein	P32119	Peroxiredoxin-2 OS=Homo sapiens OX=9606 GN=PRDX2 PE=1 SV=5	0	173.075	61	17	1828	16	198	21.9	5.97	3786.26	17	1	1.71429e+08	4.69772e+08	4.8333e+08	3.31855e+08	3.10157e+08	2.28061e+08	2.50174e+08	2.92668e+08	3.13881e+08	4.34872e+08	3.23138e+08	2.77604e+08	2.22711e+08	4.14684e+08	1.73006e+08	2.99134e+08	3.0154e+08	2.48288e+08	3.32818e+08	2.93803e+08	3.07326e+08	2.7291e+08	2.42299e+08	3.13109e+08	3.45637e+08	3.13001e+08	3.64897e+08	4.49578e+08	1.29942e+08	3.28527e+08	3.7738e+08	3.88149e+08
2.96228e+18	FALSE	High	IsMasterProtein	P35579	Myosin-9 OS=Homo sapiens OX=9606 GN=MYH9 PE=1 SV=4	0	172.655	20	38	278	34	1960	226.4	5.6	549.4	38	4	2.92861e+07	5.40867e+07	5.86929e+07	6.13837e+07	5.09584e+07	4.80333e+07	4.68972e+07	2.29389e+07	2.5667e+07	5.81959e+07	5.90181e+07	3.03958e+07	3.55562e+07	6.58824e+07	2.62572e+07	5.67019e+07	2.22613e+07	2.86328e+07	2.41394e+07	4.47086e+07	3.76122e+07	5.58643e+07	2.41731e+07	2.52878e+07	4.39395e+07	3.42456e+07	6.16664e+07	3.82875e+07	5.29665e+07	3.39646e+07	5.03121e+07	4.94778e+07
-3.6653e+18	FALSE	High	IsMasterProtein	P51884	Lumican OS=Homo sapiens OX=9606 GN=LUM PE=1 SV=2	0	172.577	46	18	4468	18	338	38.4	6.61	7897.04	18	0	9.34332e+08	9.34461e+08	9.31739e+08	1.03224e+09	1.08394e+09	7.96643e+08	7.29925e+08	7.99995e+08	7.73651e+08	1.07029e+09	8.7341e+08	6.38565e+08	5.48605e+08	8.63368e+08	9.32087e+08	7.5273e+08	7.42756e+08	8.68522e+08	1.08554e+09	9.23901e+08	8.5767e+08	1.18586e+09	5.30887e+08	8.00568e+08	8.2358e+08	6.2445e+08	7.41362e+08	1.03268e+09	9.47279e+08	7.10892e+08	7.25266e+08	9.20656e+08
-3.41425e+18	FALSE	High	IsMasterProtein	P02750	Leucine-rich alpha-2-glycoprotein OS=Homo sapiens OX=9606 GN=LRG1 PE=1 SV=2	0	170.644	55	20	3205	20	347	38.2	6.95	7019.15	20	0	1.02336e+09	1.50797e+09	2.07824e+09	1.19869e+09	1.23187e+09	1.28354e+09	1.56633e+09	1.13537e+09	9.21896e+08	1.34435e+09	1.04642e+09	2.11306e+09	7.76529e+08	1.6427e+09	1.47791e+09	1.47889e+09	1.15989e+09	2.66006e+09	1.18311e+09	1.47002e+09	1.97798e+09	1.89844e+09	8.12217e+08	1.00247e+09	1.17888e+09	1.38171e+09	1.20683e+09	1.53864e+09	2.3297e+09	1.23727e+09	1.70596e+09	1.36792e+09
1.07478e+18	FALSE	High	IsMasterProtein	Q9UK55	Protein Z-dependent protease inhibitor OS=Homo sapiens OX=9606 GN=SERPINA10 PE=1 SV=1	0	169.802	41	21	1702	21	444	50.7	8.27	3678.65	21	0	1.02968e+08	6.3808e+07	6.39103e+07	1.17384e+08	8.60024e+07	8.91228e+07	4.72225e+07	8.60283e+07	5.86321e+07	8.41017e+07	1.79033e+08	9.10073e+07	3.12795e+07	4.34004e+07	9.23209e+07	7.3197e+07	6.43049e+07	8.76693e+07	8.24213e+07	6.99128e+07	5.03984e+07	9.88237e+07	4.46462e+07	8.82075e+07	1.41033e+08	9.62145e+07	9.18204e+07	7.48838e+07	7.30972e+07	5.67126e+07	7.71806e+07	1.05914e+08
-2.74947e+18	FALSE	High	IsMasterProtein	P01877	Immunoglobulin heavy constant alpha 2 OS=Homo sapiens OX=9606 GN=IGHA2 PE=1 SV=4	0	169.191	59	14	2005	1	340	36.6	6.27	4879.37	14	0
8.07696e+18	FALSE	High	IsMasterProtein	O75636	Ficolin-3 OS=Homo sapiens OX=9606 GN=FCN3 PE=1 SV=2	0	164.273	48	14	3737	14	299	32.9	6.67	7877.14	14	0	6.98884e+08	7.63616e+08	8.67492e+08	5.01775e+08	7.98665e+08	6.63376e+08	8.48381e+08	6.13143e+08	7.13494e+08	9.34469e+08	1.04867e+09	6.77293e+08	2.06156e+08	6.58452e+08	6.5316e+08	7.59285e+08	6.38311e+08	6.9103e+08	6.67248e+08	7.79297e+08	6.17367e+08	9.01005e+08	4.16461e+08	5.27237e+08	6.58561e+08	7.29725e+08	5.31014e+08	8.74589e+08	9.74264e+08	6.19102e+08	7.30738e+08	8.50938e+08
5.11447e+18	FALSE	High	IsMasterProtein	P02788	Lactotransferrin OS=Homo sapiens OX=9606 GN=LTF PE=1 SV=6	0	164.015	38	25	652	25	710	78.1	8.12	1253.3	25	0	1.32987e+08	1.4034e+08	3.5736e+08	399943128	1.72643e+08	1.41475e+08	2.21444e+08	1.49901e+08	1.22207e+08	1.48594e+08	2.62803e+08	1.76285e+08	1.19834e+08	1.238e+08	1.49075e+08	1.78564e+08	1.32538e+08	1.65939e+08	1.47778e+08	2.23501e+08	1.06104e+08	1.55282e+08	7.27081e+07	2.32984e+08	1.20131e+08	1.04003e+08	1.60758e+08	1.58464e+08	1.48864e+08	1.1931e+08	8.52967e+07	1.88306e+08
-1.39181e+18	FALSE	High	IsMasterProtein	Q96KN2	Beta-Ala-His dipeptidase OS=Homo sapiens OX=9606 GN=CNDP1 PE=1 SV=5	0	163.671	48	21	1806	21	507	56.7	5.3	4414.15	21	0	1.5979e+08	1.65223e+08	1.32234e+08	1.33013e+08	1.30345e+08	1.05102e+08	1.94505e+08	1.15342e+08	1.11808e+08	1.71814e+08	2.54607e+08	1.1074e+08	7.65572e+07	7.03262e+07	9.16372e+07	1.31078e+08	7.76749e+07	1.01134e+08	1.65805e+08	1.22405e+08	5.39135e+07	1.87202e+08	8.77652e+07	1.15107e+08	1.17451e+08	1.16346e+08	1.41632e+08	1.67417e+08	177966212	7.70241e+07	8.19092e+07	1.12986e+08
7.72165e+18	FALSE	High	IsMasterProtein	P02652	Apolipoprotein A-II OS=Homo sapiens OX=9606 GN=APOA2 PE=1 SV=1	0	162.705	55	12	5803	12	100	11.2	6.62	10186.5	12	0	1.05057e+09	1.85066e+09	1.91097e+09	2.54458e+09	2.20008e+09	2.54763e+09	1.86473e+09	1.9081e+09	1.96384e+09	2.78772e+09	2.40432e+09	1.59789e+09	1.55121e+09	3.2397e+09	1.72409e+09	2.52054e+09	2.5148e+09	2.1019e+09	1.93027e+09	2.11175e+09	3.45878e+09	3.25477e+09	1.43284e+09	2.63392e+09	3.52236e+09	2.66784e+09	2.14942e+09	3.37681e+09	3.58761e+09	2.07988e+09	3.00511e+09	2.12742e+09
-8.69811e+16	FALSE	High	IsMasterProtein	P22352	Glutathione peroxidase 3 OS=Homo sapiens OX=9606 GN=GPX3 PE=1 SV=2	0	162.359	45	14	3988	14	226	25.5	8.13	6194.82	14	0	2.20517e+09	1.45722e+09	970141828	1.64203e+09	1.51238e+09	1.62279e+09	1.40645e+09	1.37811e+09	8.72433e+08	7.93038e+08	2.65991e+09	1.4749e+09	6.81853e+08	4.89765e+08	1.27263e+09	1.3595e+09	7.69028e+08	1.76841e+09	1.46737e+09	1.25304e+09	7.5975e+08	3.24609e+09	7.80826e+08	1.13574e+09	1.73315e+09	1.55396e+09	5.4356e+08	2.17211e+09	2.06494e+09	7.4099e+08	1.97276e+09	9.68463e+08
-7.07614e+18	FALSE	High	IsMasterProtein	P19320	Vascular cell adhesion protein 1 OS=Homo sapiens OX=9606 GN=VCAM1 PE=1 SV=1	0	161.099	43	27	1271	27	739	81.2	5.22	2578.53	27	0	9.23081e+07	1.49056e+08	1.55459e+08	1.44919e+08	1.94737e+08	1.9218e+08	1.04603e+08	1.09695e+08	8.63977e+07	1.66804e+08	1.33126e+08	1.08267e+08	1.22214e+08	1.31243e+08	1.78228e+07	8.99608e+07	8.902e+07	1.49602e+08	1.32384e+08	1.44159e+08	1.53878e+08	2.16208e+08	1.03282e+08	1.6673e+08	1.28395e+08	1.1693e+08	8.38133e+07	1.39704e+08	2.14004e+08	9.37566e+07	1.03074e+08	9.13822e+07
-6.27816e+18	FALSE	High	IsMasterProtein	Q9NQ79	Cartilage acidic protein 1 OS=Homo sapiens OX=9606 GN=CRTAC1 PE=1 SV=2	0	160.763	37	20	1373	20	661	71.4	5.12	2679.38	20	0	5.69359e+07	1.18842e+08	1.18718e+08	1.20709e+08	8.66572e+07	6.32075e+07	7.74727e+07	7.3168e+07	4.88275e+07	1.01936e+08	7.28511e+07	4.2955e+07	6.72788e+07	1.16975e+08	6.51801e+07	7.01772e+07	8.40377e+07	4.54974e+07	7.14412e+07	7.79938e+07	8.11565e+07	8.29658e+07	4.20896e+07	6.4264e+07	4.44773e+07	6.83772e+07	7.64187e+07	7.98475e+07	1.28108e+08	6.35903e+07	4.42215e+07	8.35466e+07
-7.82884e+18	FALSE	High	IsMasterProtein	P0DOX6	Immunoglobulin mu heavy chain OS=Homo sapiens OX=9606 PE=1 SV=2	0	160.168	33	18	3186	2	576	63.4	7.87	6303.22	18	0	3.74983e+06	4992938	5897812	327434	6.52519e+06	3.67515e+06	18914398	3456352	1.31022e+06	7913766	7710139	1.48847e+06	238408	5.36825e+06	11512472	19149954			1.28833e+06	398161	6.93437e+06		2562653	2544342	771180	4.42537e+06		7722597	12674148			441462
9.90937e+17	FALSE	High	IsMasterProtein	Q16706	Alpha-mannosidase 2 OS=Homo sapiens OX=9606 GN=MAN2A1 PE=1 SV=2	0	160.021	31	29	971	28	1144	131.1	7.58	1714.57	29	1	3.24078e+07	3.20242e+07	4.50352e+07	4.44341e+07	4.96155e+07	2.47749e+07	3.75587e+07	2.8929e+07	1.68991e+07	5.58444e+07	3.25547e+07	1.58444e+07	2.91304e+07	4.8347e+07	1.93248e+07	3.68404e+07	3.32613e+07	1.4227e+07	2.43169e+07	5.02182e+07	3.16665e+07	3.54264e+07	1.57738e+07	2.10309e+07	2.98004e+07	2.31227e+07	4.89931e+07	2.82806e+07	3.60859e+07	2.39616e+07	1.4567e+07	5.19908e+07
7.15089e+18	FALSE	High	IsMasterProtein	P33151	Cadherin-5 OS=Homo sapiens OX=9606 GN=CDH5 PE=1 SV=5	0	159.924	25	18	1484	18	784	87.5	5.43	3543.41	18	0	1.97783e+08	1.62882e+08	2.15435e+08	2.87873e+08	2.87996e+08	1.1079e+08	1.90329e+08	1.26515e+08	6.7015e+07	2.42008e+08	3.597e+08	1.15106e+08	1.02628e+08	1.30522e+08	1.3213e+08	1.30919e+08	1.38872e+08	1.96758e+08	2.1836e+08	1.73667e+08	1.04274e+08	1.68368e+08	1.423e+08	2.15735e+08	1.61129e+08	1.37541e+08	1.22777e+08	2.04221e+08	1.08902e+08	1.24127e+08	7.53267e+07	1.26198e+08
4.59729e+18	FALSE	High	IsMasterProtein	P04278	Sex hormone-binding globulin OS=Homo sapiens OX=9606 GN=SHBG PE=1 SV=2	0	159.672	48	15	1073	15	402	43.8	6.71	2894.41	15	0	1.47634e+07	3.99616e+07	3.75975e+07	3.9933e+07	4.29432e+07	3.20547e+07	3.48358e+07	1.89118e+07	2.08057e+07	4.59335e+07	3.65858e+07	6.73231e+06	2.23839e+07	2.53467e+07	2.46652e+07	6.35877e+07	2.99983e+07	4.47508e+07	2.90674e+07	4.23838e+07	1.88174e+07	7.92127e+07	3.55409e+07	3.01824e+07	4.30025e+07	2.98854e+07	2.59717e+07	3.48953e+07	3.18939e+07	3.28459e+07	2.36693e+07	2.83496e+07
4.26162e+18	FALSE	High	IsMasterProtein	Q9BXR6	Complement factor H-related protein 5 OS=Homo sapiens OX=9606 GN=CFHR5 PE=1 SV=1	0	159.389	43	19	1742	18	569	64.4	7.06	4115.97	19	1	1.95085e+08	5.15774e+08	4.77481e+08	5.11974e+08	2.95535e+08	2.08517e+08	1.81158e+08	4.06312e+08	2.18764e+08	3.407e+08	4.90081e+08	3.01932e+08	1.92128e+08	3.51969e+08	3.54844e+08	3.27668e+08	1.20513e+08	3.81462e+08	1.80474e+08	3.86468e+08	4.17197e+08	6.12203e+08	2.13967e+08	2.07547e+08	3.51777e+08	3.10254e+08	3.09178e+08	2.46758e+08	4.67895e+08	2.83807e+08	4.54952e+08	4.9645e+08
-3.36796e+18	FALSE	High	IsMasterProtein	P20851	C4b-binding protein beta chain OS=Homo sapiens OX=9606 GN=C4BPB PE=1 SV=1	0	153.807	54	12	2103	12	252	28.3	5.14	5184.77	12	0	2.52842e+08	2.55969e+08	2.83502e+08	4.3555e+08	2.38473e+08	4.00306e+08	3.27944e+08	2.82433e+08	1.98003e+08	3.35841e+08	4.94264e+08	3.3563e+08	1.60303e+08	3.29629e+08	3.11483e+08	3.45298e+08	2.74805e+08	3.09525e+08	3.44924e+08	3.13516e+08	3.24616e+08	4.01278e+08	1.55542e+08	3.65082e+08	2.97885e+08	3.87414e+08	4.68903e+08	3.47532e+08	3.95603e+08	2.58553e+08	3.44334e+08	5.24458e+08
-5.37606e+18	FALSE	High	IsMasterProtein	P01834	Immunoglobulin kappa constant OS=Homo sapiens OX=9606 GN=IGKC PE=1 SV=2	0	153.248	87	8	1538	2	107	11.8	6.52	5175.01	8	0	8.18943e+07	1.10986e+08	2.30362e+08	1.67547e+08	2.56671e+08	3.05234e+07	1.56496e+08	6.91785e+07	1.91489e+07	2.85033e+08	8.88171e+07	33554179	1.04458e+08	1.35996e+08	1.96876e+08	1.23988e+08	92958988	3.73396e+07	3.74175e+07	1.38291e+08	8.00565e+07	1.08562e+08	5.82433e+07	4.85865e+07	9.51547e+07	7.4952e+07	1.50339e+08	1.47471e+08	1.71976e+08	7.73013e+07	6.53211e+07	1.84513e+08
4.48832e+18	FALSE	High	IsMasterProtein	P00746	Complement factor D OS=Homo sapiens OX=9606 GN=CFD PE=1 SV=5	0	151.411	48	9	1313	9	253	27	7.71	5158.45	9	0	41329553	5.52607e+07	7.04168e+07	9.91657e+07	6.43668e+07	2.90321e+07	39030551	3.63312e+07	2.92498e+07	1.00439e+08	7.75633e+08	3.0493e+07	2.48944e+07	4.26219e+07	3.66561e+07	4.83179e+07	5.3298e+07	4.10901e+07	7.34905e+07	5.99651e+07	3.0559e+07	6.24812e+07	3.58441e+07	6.0208e+07	5.52243e+07	5.60815e+07	5.82321e+07	6.11879e+07	6.42238e+07	3.42061e+07	4.55444e+07	5.68025e+07
4.69233e+18	FALSE	High	IsMasterProtein	P08571	Monocyte differentiation antigen CD14 OS=Homo sapiens OX=9606 GN=CD14 PE=1 SV=2	0	150.75	47	14	1467	14	375	40.1	6.23	3791.7	14	0	8.18298e+07	8.80077e+07	8.03086e+07	1.32356e+08	1.06452e+08	6.89504e+07	7.58585e+07	6.71865e+07	5.89708e+07	8.11786e+07	1.21637e+08	8.84184e+07	5.15656e+07	7.33869e+07	6.89329e+07	7.45601e+07	7.64796e+07	8.14964e+07	8.43862e+07	1.20834e+08	7.21743e+07	9.90222e+07	4.13102e+07	7.71718e+07	1.10661e+08	1.04786e+08	8.97348e+07	1.16093e+08	1.32386e+08	5.69232e+07	8.46775e+07	1.16943e+08
-8.35208e+18	FALSE	High	IsMasterProtein	P22792	Carboxypeptidase N subunit 2 OS=Homo sapiens OX=9606 GN=CPN2 PE=1 SV=3	0	149.974	30	14	2835	14	545	60.5	5.99	6292.47	14	0	7.61346e+08	6.64033e+08	8.92009e+08	9.22483e+08	8.60289e+08	6.30492e+08	7.36666e+08	6.61052e+08	4.67889e+08	6.23714e+08	8.56983e+08	4.92736e+08	5.23825e+08	6.54728e+08	6.27618e+08	6.50976e+08	5.65085e+08	6.16367e+08	7.40485e+08	8.09779e+08	4.51739e+08	8.63923e+08	4.3108e+08	6.82484e+08	9.91547e+08	7.34325e+08	5.71832e+08	9.55063e+08	6.22602e+08	5.75163e+08	6.20952e+08	6.97854e+08
2.60409e+18	FALSE	High	IsMasterProtein	P05154	Plasma serine protease inhibitor OS=Homo sapiens OX=9606 GN=SERPINA5 PE=1 SV=3	0	149.249	39	17	2993	17	406	45.6	9.26	6816.11	17	0	5.04543e+08	3.58177e+08	6.08891e+08	5.85589e+08	6.78165e+08	2.35172e+08	3.5752e+08	4.81245e+08	2.06805e+08	5.49197e+08	5.47738e+08	1.69612e+08	2.58113e+08	2.69535e+08	3.18886e+08	4.05762e+08	4.87186e+08	3.93577e+08	4.64072e+08	4.0488e+08	3.1693e+08	4.67702e+08	2.31571e+08	1.26751e+08	4.18412e+08	3.9614e+08	3.38144e+08	6.42753e+08	3.77681e+08	2.83379e+08	3.49498e+08	5.47e+08
-7.48685e+18	FALSE	High	IsMasterProtein	Q96IY4	Carboxypeptidase B2 OS=Homo sapiens OX=9606 GN=CPB2 PE=1 SV=2	0	149.125	36	14	1534	14	423	48.4	7.71	3781.47	14	0	2.48493e+08	2.43303e+08	3.15531e+08	3.74344e+08	2.55273e+08	1.4641e+08	2.16969e+08	1.2932e+08	1.62447e+08	2.86071e+08	2.33009e+08	1.11233e+08	1.21556e+08	2.02279e+08	1.17715e+08	1.92837e+08	2.33047e+08	1.67572e+08	1.75772e+08	2.81011e+08	1.34822e+08	2.69448e+08	1.53774e+08	9.85035e+07	2.35342e+08	1.90154e+08	1.90839e+08	2.68265e+08	2.08398e+08	1.06494e+08	2.36523e+08	3.70559e+08
5.06593e+18	FALSE	High	IsMasterProtein	P22891	Vitamin K-dependent protein Z OS=Homo sapiens OX=9606 GN=PROZ PE=1 SV=2	0	148.245	32	14	1730	14	400	44.7	5.97	3750.72	14	0	5.08946e+07	1.16821e+08	1.66203e+08	2.15109e+08	8.55427e+07	3.03923e+08	6.10783e+07	1.81602e+08	1.52502e+08	1.33532e+08	3.02171e+08	2.11858e+08	3.11236e+07	1.109e+08	1.18115e+08	6.46607e+07	1.11846e+08	7.18283e+07	1.46462e+08	2.80203e+08	105171725	2.34469e+08	8.62815e+07	2.63093e+08	2.93474e+08	1.27596e+08	9.58204e+07	1.32864e+08	2.60057e+08	7.84803e+07	1.79693e+08	1.14118e+08
8.11948e+18	FALSE	High	IsMasterProtein	O14786	Neuropilin-1 OS=Homo sapiens OX=9606 GN=NRP1 PE=1 SV=3	0	147.523	26	17	762	17	923	103.1	5.88	1645.73	17	0	2.56322e+07	3.50319e+07	4.19431e+07	3.20818e+07	5.61399e+07	3.36729e+07	3.97912e+07	2.8019e+07	1.69372e+07	3.04e+07	3.11708e+07	3.12459e+07	1.93171e+07	2.31081e+07	1.90923e+07	2.85415e+07	3.25549e+07	2.60941e+07	5.98501e+07	2.31438e+07	2.34076e+07	4.63764e+07	2.52609e+07	2.16233e+07	3.43792e+07	2.35286e+07	2.51905e+07	5.46403e+07	4.65823e+07	2.4998e+07	1.87129e+07	3.38442e+07
4.54767e+18	FALSE	High	IsMasterProtein	P0DOX7	Immunoglobulin kappa light chain OS=Homo sapiens OX=9606 PE=1 SV=1	0	146.4	57	9	1175	3	214	23.4	7.17	3843.36	9	6	3.92415e+07	4.08956e+07	4.51884e+07	6.07688e+07	9.22501e+07	3.35408e+07	9.93823e+07	5.85599e+07	2.98029e+06	1.10302e+08	1.10338e+08	1.15014e+07	8.18444e+07	4.69024e+07	1.56212e+08	1.53401e+08	5.16054e+07	2.52402e+07	2.57653e+07	8.34841e+07	6.74383e+07	5.22114e+07	3.72997e+07	3.61755e+07	3.25899e+07	3.70541e+07	1.19527e+08	5.89515e+07	8.1084e+07	3.21012e+07	1.99617e+07	6.84765e+07
-3.29455e+18	FALSE	High	IsMasterProtein	P35443	Thrombospondin-4 OS=Homo sapiens OX=9606 GN=THBS4 PE=1 SV=2	0	145.246	23	19	751	16	961	105.8	4.68	1582.14	19	1	9.57529e+06	9.93148e+06	1.33481e+07	2.47554e+07	21463318	7.53847e+06	1.59431e+07	1.70687e+07	9.00609e+06	2.38581e+07	1.87895e+07	9.34147e+06	9.74929e+06	2.23154e+07	1.13759e+07	1.6282e+07	9.06134e+06	8.62352e+06	1.34752e+07	1.50999e+07	1.38563e+07	1.25282e+07	7.82e+06	8.14886e+06	1.76528e+07	5.94555e+06	1.96859e+07	1.88343e+07	1.09679e+07	1.0871e+07	9.58704e+06	1.38128e+07
3.13388e+17	FALSE	High	IsMasterProtein	Q9UHG3	Prenylcysteine oxidase 1 OS=Homo sapiens OX=9606 GN=PCYOX1 PE=1 SV=3	0	144.588	43	18	1186	18	505	56.6	6.18	2479.75	18	0	8.16177e+07	7.24282e+07	6.25706e+07	67610430	37955067	4.06292e+07	4.86013e+07	6.41442e+07	4.54081e+07	6.82164e+07	8.67275e+07	2.98664e+07	2.98735e+07	5.52321e+07	3.45261e+07	4.99522e+07	3.61012e+07	3.07331e+07	6.79573e+07	7.92083e+07	4.29824e+07	5.8513e+07	3.853e+07	5.28691e+07	9.1137e+07	74745842	8.97891e+07	8.00171e+07	4.89715e+07	4.26107e+07	4.43219e+07	6.2969e+07
-1.51806e+18	FALSE	High	IsMasterProtein	P12814	Alpha-actinin-1 OS=Homo sapiens OX=9606 GN=ACTN1 PE=1 SV=2	0	144.126	34	27	379	16	892	103	5.41	809.42	27	11	1.42091e+07	1.42797e+07	3.91264e+07	3.19444e+07	4.27768e+07	2.53728e+07	3.55089e+07	1.22067e+07	7.41559e+06	3.83506e+07	3.94666e+07	1.6895e+07	1.46506e+07	1.51261e+07	2.98971e+07	3.70193e+07	1.4274e+07	2.67558e+07	1.0837e+07	1.81114e+07	2.02289e+07	3.93511e+07	9.68492e+06	1.67155e+07	1.79654e+07	1.04725e+07	3.23983e+07	1.21871e+07	2.99428e+07	1.12134e+07	2.72597e+07	2.23301e+07
1.18336e+18	FALSE	High	IsMasterProtein	P08185	Corticosteroid-binding globulin OS=Homo sapiens OX=9606 GN=SERPINA6 PE=1 SV=1	0	143.931	36	13	3232	13	405	45.1	6.04	7894.31	13	0	2.06022e+09	1.47016e+09	1.90687e+09	2.10704e+09	1.81782e+09	1.41406e+09	1.46354e+09	1.4605e+09	9.7666e+08	1.15521e+09	1.89416e+09	1.07469e+09	5.96346e+08	9.87333e+08	1.42684e+09	1.59165e+09	1.20041e+09	1.40543e+09	1255520699	1.91549e+09	1.12793e+09	1.90791e+09	6.88048e+08	1.05801e+09	1.84327e+09	1.43352e+09	1.17084e+09	1.80335e+09	1.90978e+09	9.17893e+08	1.24008e+09	1.87582e+09
-9.16362e+17	FALSE	High	IsMasterProtein	P02746	Complement C1q subcomponent subunit B OS=Homo sapiens OX=9606 GN=C1QB PE=1 SV=3	0	143.772	37	9	3519	9	253	26.7	8.63	8624.48	9	0	1.15282e+09	1.10687e+09	1.0676e+09	1.04359e+09	1.03348e+09	1.29335e+09	1.06622e+09	8.97848e+08	5.521e+08	9.44565e+08	1.4214e+09	6.50512e+08	6.07648e+08	6.8074e+08	7.36249e+08	7.37612e+08	7.57828e+08	1.22297e+09	1.27448e+09	1.14651e+09	8.74005e+08	1.56293e+09	8.76603e+08	1.1095e+09	1.24261e+09	1.17205e+09	7.52948e+08	1.33185e+09	1.19727e+09	8.1979e+08	876395724	7.42764e+08
-8.06136e+18	FALSE	High	IsMasterProtein	P43121	Cell surface glycoprotein MUC18 OS=Homo sapiens OX=9606 GN=MCAM PE=1 SV=2	0	141.1	30	19	838	19	646	71.6	5.76	1732.05	19	0	6.2206e+07	7.38617e+07	5.22521e+07	7.05212e+07	7.711e+07	5.51564e+07	59176662	4.62059e+07	2.86007e+07	8.54259e+07	8.13066e+07	3.79061e+07	2.69673e+07	3.91311e+07	4.09166e+07	5.61287e+07	4.71436e+07	5.28745e+07	5.55066e+07	6.27492e+07	6.15177e+07	8.9097e+07	4.50876e+07	5.64932e+07	5.50748e+07	6.86104e+07	4.06511e+07	7.4837e+07	9.13959e+07	4.13211e+07	6.13765e+07	5.80825e+07
7.4601e+18	FALSE	High	IsMasterProtein	P09960	Leukotriene A-4 hydrolase OS=Homo sapiens OX=9606 GN=LTA4H PE=1 SV=2	0	140.656	42	19	536	19	611	69.2	6.18	1119.85	19	0	1.51557e+07	9.37349e+06	1.92534e+07	1.11646e+07	1.54967e+07	1.28363e+07	7.30485e+06	8.15762e+06	1.18157e+07	1.50528e+07	1.8582e+07	1.34167e+07	8.3446e+06	1.15653e+07	1.29238e+07	1.1374e+07	1.0384e+07	8.60003e+06	1.112e+07	1.40885e+07	8.25186e+06	1.48718e+07	6.79482e+06	1.10435e+07	3.2186e+07	1.27362e+07	1.19929e+07	2.27015e+07	1.78905e+07	1.07884e+07	5.27289e+06	8.35694e+06
2.56473e+18	FALSE	High	IsMasterProtein	O95479	GDH/6PGL endoplasmic bifunctional protein OS=Homo sapiens OX=9606 GN=H6PD PE=1 SV=2	0	140.46	36	22	616	22	791	88.8	7.3	1239.45	22	0	7.78877e+07	8.17024e+07	6.08297e+07	6.87837e+07	5.101e+07	6.54759e+07	8.1293e+07	7.716e+07	3.50384e+07	1.23401e+08	7.54974e+07	2.63424e+07	9.07795e+07	4.3249e+07	28630948	8.09689e+07	7.90052e+07	5.36546e+07	9.9179e+07	1.24472e+08	6.10268e+07	5.3082e+07	4.40581e+07	6.03942e+07	5.64784e+07	4.38446e+07	6.93436e+07	4.11075e+07	7.63251e+07	4.3596e+07	2.91992e+07	7.32289e+07
-8.70127e+18	FALSE	High	IsMasterProtein	Q15063	Periostin OS=Homo sapiens OX=9606 GN=POSTN PE=1 SV=2	0	138.285	28	22	816	22	836	93.3	7.53	1710.57	22	0	2050652902	3.07304e+09	2.38584e+09	2.03942e+09	1.75265e+09	1.38933e+09	1.03706e+09	1.44141e+09	1.06514e+09	2.33939e+09	1.66191e+09	1.1673e+09	1.05469e+09	1.03795e+09	1.02258e+09	1.04627e+09	1.23135e+09	1.51068e+09	1.26142e+09	2.50603e+09	1.15779e+09	2.42281e+09	9.12126e+08	7.37483e+08	2.51358e+09	1.56883e+09	1.20099e+09	2.57039e+09	2.34942e+09	9.67598e+08	1.1512e+09	2267749921
-6.61148e+18	FALSE	High	IsMasterProtein	Q02985	Complement factor H-related protein 3 OS=Homo sapiens OX=9606 GN=CFHR3 PE=1 SV=2	0	138.269	35	13	1564	2	330	37.3	7.55	4656.39	13	0	394100	2.58694e+06	3.13328e+06	2.52937e+06	3.96498e+06	1.16149e+06	833201	504559	1.33882e+06	2.17384e+06	4966372	3.39704e+06	1.65695e+06	5.06278e+06	602806	385015	812058	3.04473e+06		607384	6.2706e+06	1.0023e+06	957606	1.30092e+06	115673	889482	353792	275344	667659	654414	2.09951e+06	2.81222e+06
-7.72083e+17	FALSE	High	IsMasterProtein	P11142	Heat shock cognate 71 kDa protein OS=Homo sapiens OX=9606 GN=HSPA8 PE=1 SV=1	0	137.537	36	23	684	20	646	70.9	5.52	1679.88	23	1	2.0894e+07	4.09162e+07	6.06901e+07	3.21219e+07	4.63931e+07	2.92884e+07	3.85066e+07	2.48141e+07	1.8205e+07	5.8945e+07	4.23268e+07	2.66016e+07	1.64743e+07	3.86202e+07	3.86404e+07	2.98276e+07	2.59094e+07	2.97025e+07	1.90321e+07	3.8105e+07	2.63553e+07	3.87925e+07	1.75446e+07	2.10122e+07	4.12381e+07	2.61414e+07	3.94986e+07	4.27625e+07	2.82487e+07	3.15439e+07	3.2344e+07	2.95342e+07
7.75252e+18	FALSE	High	IsMasterProtein	P00918	Carbonic anhydrase 2 OS=Homo sapiens OX=9606 GN=CA2 PE=1 SV=2	0	135.764	62	13	1162	13	260	29.2	7.4	2765.8	13	0	955523183	6.73299e+08	3.455e+08	5.63842e+08	4.13716e+08	5.62617e+08	4.2336e+08	6.92633e+08	5.63669e+08	5.35022e+08	1.20881e+09	5.66843e+08	1.83463e+08	2.10639e+08	5.17391e+08	6.05086e+08	4.3417e+08	5.83122e+08	8.53407e+08	6.06692e+08	5.71911e+08	1.11273e+09	5.0759e+08	6.43777e+08	860676500	8.34083e+08	2.80982e+08	1.1277e+09	8.37442e+08	3.93465e+08	7.26131e+08	4.93375e+08
-6.43358e+17	FALSE	High	IsMasterProtein	O14791	Apolipoprotein L1 OS=Homo sapiens OX=9606 GN=APOL1 PE=1 SV=5	0	135.561	29	17	1066	17	398	43.9	5.81	2666.47	17	0	1.30936e+08	9.16384e+07	7.76832e+07	1.57349e+08	1.09237e+08	1.4158e+08	1.52682e+08	1.27646e+08	7.83298e+07	1.18399e+08	3.34653e+08	1.28006e+08	6.13805e+07	1.08167e+08	1.12104e+08	8.36831e+07	8.64368e+07	1.15582e+08	1.72571e+08	1.63747e+08	1.53082e+08	1.32419e+08	6.48642e+07	1.41244e+08	1.47115e+08	9.61279e+07	1.67437e+08	2.39422e+08	1.73664e+08	1.74167e+08	1.56783e+08	1.36536e+08
-8.14953e+18	FALSE	High	IsMasterProtein	Q14515	SPARC-like protein 1 OS=Homo sapiens OX=9606 GN=SPARCL1 PE=1 SV=2	0	134.474	28	15	611	15	664	75.2	4.81	1477.79	15	0	1.46045e+07	2.51014e+07	2.95878e+07	5.23539e+07	9.11977e+07	5.52345e+07	4.35542e+07	2.27488e+07	1.33811e+07	2.4346e+08	2.20581e+07	1.47512e+07	4.81857e+07	1.35378e+08	1.79477e+07	8.45661e+07	4.42461e+07	2.17707e+07	3.01725e+07	1.37602e+08	9.38847e+07	2.77007e+07	8.69462e+06	33189014	2.83533e+07	2.19574e+07	6.22494e+07	1.23024e+07	7.53167e+07	4.30411e+07	2.03443e+07	5.93121e+07
-1.25829e+18	FALSE	High	IsMasterProtein	P43251	Biotinidase OS=Homo sapiens OX=9606 GN=BTD PE=1 SV=2	0	134.387	25	12	1732	12	543	61.1	6.25	3494.37	12	0	1.68424e+08	1.63283e+08	1.83794e+08	2.19559e+08	1.70567e+08	1.59011e+08	1.31206e+08	1.52997e+08	1.32358e+08	1.4808e+08	2.35411e+08	1.31682e+08	1.10077e+08	1.15472e+08	1.0271e+08	1.42169e+08	1.3088e+08	1.48452e+08	1.63405e+08	1.52707e+08	1.29864e+08	2.34506e+08	7.9152e+07	1.93602e+08	1.73781e+08	1.50901e+08	1.19902e+08	1.03079e+08	2.24872e+08	1.07213e+08	1.32408e+08	1.45046e+08
-1.67911e+18	FALSE	High	IsMasterProtein	P0DJI8	Serum amyloid A-1 protein OS=Homo sapiens OX=9606 GN=SAA1 PE=1 SV=1	0	133.836	70	11	402	6	122	13.5	6.79	1258.94	11	5	1.83344e+07	1.89249e+07	6.62902e+08	2.3551e+07	1.91281e+07	4.31942e+07	3.20871e+07	2.52015e+07	2.07864e+07	1.74972e+07	3.76818e+07	4.13216e+08	2.58585e+07	3.42858e+07	3.40116e+07	3.22636e+07	2.11606e+07	5.49746e+08	2.62649e+07	2.41866e+07	4.4354e+07	2.96578e+07	1.62207e+07	2.22949e+07	2.52397e+07	1.6004e+07	8.76861e+07	3.14294e+07	2.721e+07	2.33755e+07	2.2198e+07	2.59229e+07
6.41673e+18	FALSE	High	IsMasterProtein	O95445	Apolipoprotein M OS=Homo sapiens OX=9606 GN=APOM PE=1 SV=2	0	133.727	73	16	1666	16	188	21.2	6.01	2992.55	16	0	3.48089e+08	3.05466e+08	3.17437e+08	3.7064e+08	3.18721e+08	2.67011e+08	3.01428e+08	2.34306e+08	3.43928e+08	3.54524e+08	5.26217e+08	1.96604e+08	1.62605e+08	2.5012e+08	1.61537e+08	3.17755e+08	2.6958e+08	2.74303e+08	3.45516e+08	3.90661e+08	3.12355e+08	2.71612e+08	2.45527e+08	3.0945e+08	4.29328e+08	3.53926e+08	4.4254e+08	4.34421e+08	4.06462e+08	2.42921e+08	3.41803e+08	2.89014e+08
-2.29018e+18	FALSE	High	IsMasterProtein	Q9NZP8	Complement C1r subcomponent-like protein OS=Homo sapiens OX=9606 GN=C1RL PE=1 SV=2	0	133.615	36	15	1279	13	487	53.5	7.2	3763.07	15	0	102571869	1.2806e+08	1.72331e+08	1.64522e+08	1.08702e+08	1.22658e+08	1.26898e+08	1.06655e+08	6.49735e+07	1.63897e+08	1.62069e+08	1.12956e+08	8.37782e+07	1.1684e+08	8.12333e+07	1.29147e+08	8.40475e+07	1.48152e+08	1.16916e+08	1.64874e+08	9.39339e+07	2.15233e+08	8.30763e+07	9.86615e+07	1.24609e+08	1.52453e+08	1.29864e+08	1.65114e+08	1.91812e+08	9.07023e+07	1.23005e+08	1.24179e+08
-2.87652e+18	FALSE	High	IsMasterProtein	O00187	Mannan-binding lectin serine protease 2 OS=Homo sapiens OX=9606 GN=MASP2 PE=1 SV=4	0	131.571	35	18	876	18	686	75.7	5.63	1941.36	18	0	7.24142e+07	1.39898e+08	9.0477e+07	6.79463e+07	8.22854e+07	6.10634e+07	6.74412e+07	4.68203e+07	5.93185e+07	8.24045e+07	9.62006e+07	3.72657e+07	5.52466e+07	8.28712e+07	5.6058e+07	4.48771e+07	4.10937e+07	6.49274e+07	5.31943e+07	7.37881e+07	5.31226e+07	9.03128e+07	5.92805e+07	7.20929e+07	7.77088e+07	6.51912e+07	6.43216e+07	1.03259e+08	8.63479e+07	5.43417e+07	6.07972e+07	1.03209e+08
-1.2362e+18	FALSE	High	IsMasterProtein	Q6UXB8	Peptidase inhibitor 16 OS=Homo sapiens OX=9606 GN=PI16 PE=1 SV=1	0	131.565	21	8	1150	8	463	49.4	5.39	3432.36	8	0	3.15375e+07	3.76323e+07	3.66829e+07	4.69416e+07	5.2081e+07	5.29159e+07	2.00656e+07	4.70924e+07	2.91696e+07	3.7579e+07	5.16071e+07	2.80813e+07	3.26414e+07	2.63026e+07	3.16762e+07	3.69298e+07	3.49277e+07	3.97131e+07	7.13206e+07	5.21464e+07	4.09741e+07	3.07364e+07	4.06874e+07	4.82617e+07	4.86415e+07	3.87787e+07	3.1109e+07	4.01192e+07	4.09493e+07	2.08296e+07	4.50488e+07	3.47913e+07
-3.70343e+18	FALSE	High	IsMasterProtein	P18428	Lipopolysaccharide-binding protein OS=Homo sapiens OX=9606 GN=LBP PE=1 SV=3	0	131.173	23	13	1250	13	481	53.4	6.7	2433.25	13	0	3.68124e+07	4.68207e+07	6.83862e+07	8.37216e+07	7.1555e+07	3.16504e+07	4.7282e+07	4.09972e+07	2.34804e+07	5.6511e+07	1.17752e+08	7.35516e+07	3.26847e+07	4.39987e+07	8.6401e+07	5.82973e+07	4.79392e+07	6.87119e+07	2.89955e+07	5.24072e+07	4.86573e+07	3.52934e+07	2.02137e+07	5.44346e+07	39005554	4.79912e+07	8.61396e+07	4.88072e+07	8.28502e+07	3.22339e+07	4.92399e+07	5.57814e+07
-5.37787e+18	FALSE	High	IsMasterProtein	P02656	Apolipoprotein C-III OS=Homo sapiens OX=9606 GN=APOC3 PE=1 SV=1	0	129.574	63	10	2335	10	99	10.8	5.41	4454.74	10	0	5.9898e+09	1.50053e+09	1.5613e+09	2.10187e+09	2.17875e+09	1.56535e+09	1.35891e+09	1.93448e+09	1.35447e+09	2.05599e+09	5.65258e+09	1.21107e+09	1.46941e+09	1.57501e+09	1.39196e+09	1.13445e+09	1.39443e+09	1.36469e+09	3.00687e+09	1.74131e+09	1.23034e+09	1.32581e+09	1.47133e+09	2.15809e+09	2.89964e+09	2.91533e+09	3.89068e+09	2.0964e+09	1.22655e+09	1.53722e+09	1.77709e+09	1.40426e+09
1.17713e+18	FALSE	High	IsMasterProtein	P33908	Mannosyl-oligosaccharide 1,2-alpha-mannosidase IA OS=Homo sapiens OX=9606 GN=MAN1A1 PE=1 SV=3	0	128.964	23	15	875	15	653	72.9	6.47	1987.88	15	0	5.4903e+07	5.83788e+07	5.09426e+07	5.56699e+07	5.91274e+07	5.10699e+07	5.37158e+07	4.2108e+07	4.90783e+07	5.14872e+07	6.08633e+07	4.55391e+07	5.88926e+07	4.3667e+07	4.67493e+07	5.50002e+07	4.87011e+07	6.09187e+07	5.78148e+07	7.45566e+07	5.24219e+07	5.25999e+07	3.52147e+07	7.22911e+07	4.9079e+07	5.36489e+07	5.86104e+07	4.96354e+07	5.71645e+07	4.15442e+07	5.73384e+07	5.27054e+07
6.07862e+18	FALSE	High	IsMasterProtein	Q6YHK3	CD109 antigen OS=Homo sapiens OX=9606 GN=CD109 PE=1 SV=2	0	128.678	18	21	590	21	1445	161.6	5.85	1230.1	21	0	2.95404e+07	6.55699e+07	96972025	1.48339e+08	9.76177e+07	7.75078e+07	4.70365e+07	7.4716e+07	4.53575e+07	5.71565e+07	5.61576e+07	6.90493e+07	3.88833e+07	1.01448e+08	3.82686e+07	6.3172e+07	3.56671e+07	6.30946e+07	4.78532e+07	5.90818e+07	3.03608e+07	6.39013e+07	2.55413e+07	3.37206e+07	5.16816e+07	3.5194e+07	7.21971e+07	5.11738e+07	4.56033e+07	5.98709e+07	7.27475e+07	6.39328e+07
-1.11929e+18	FALSE	High	IsMasterProtein	P00558	Phosphoglycerate kinase 1 OS=Homo sapiens OX=9606 GN=PGK1 PE=1 SV=3	0	127.953	51	15	830	15	417	44.6	8.1	1995.99	15	0	4.29952e+07	3.48367e+07	6.77991e+07	2.80027e+07	4.80866e+07	2.22173e+07	3.73714e+07	2.10831e+07	2.24776e+07	4.07412e+07	5.15593e+07	2.76525e+07	1.81117e+07	5.61411e+07	5.38542e+07	3.50441e+07	4.40947e+07	3.76893e+07	3.22752e+07	1.93491e+07	2.32666e+07	2.86542e+07	2.34162e+07	2.76365e+07	8.63445e+07	6.17353e+07	4.28532e+07	5.77374e+07	2.78628e+07	3.74564e+07	33738372	28708906
5.13338e+17	FALSE	High	IsMasterProtein	P11717	Cation-independent mannose-6-phosphate receptor OS=Homo sapiens OX=9606 GN=IGF2R PE=1 SV=3	0	127.502	15	31	544	31	2491	274.2	5.94	818.74	31	0	9.62932e+07	8.81915e+07	5.0567e+07	7.5608e+07	7.02682e+07	8.14183e+07	6.48386e+07	7.18316e+07	7.50811e+07	6.64246e+07	1.29573e+08	6.96451e+07	3.61658e+07	4.54743e+07	4.07186e+07	6.22483e+07	5.12318e+07	8.01302e+07	8.27262e+07	7.33099e+07	6.38905e+07	1.27661e+08	6.91716e+07	8.34659e+07	8.24976e+07	7.78145e+07	4.70227e+07	9.32749e+07	7.30103e+07	4.08156e+07	5.79088e+07	5.17098e+07
-4.3368e+18	FALSE	High	IsMasterProtein	P69891	Hemoglobin subunit gamma-1 OS=Homo sapiens OX=9606 GN=HBG1 PE=1 SV=2	0	126.571	78	13	1396	1	147	16.1	7.2	2912.72	13	12	3.59761e+06	1.46438e+08	8.54462e+06	3.9821e+06	6.5141e+06	1.56596e+06	4.46012e+06	6.3183e+07	3.20862e+06	6.67742e+06	4.87207e+06	3.73131e+06	1.29613e+07	7.30279e+06	3.56464e+06	4.18379e+06	4.43386e+06	3.40473e+06	3.18869e+06	2.7093e+06	9.46116e+06	5.21149e+06	1.06933e+07	9.04038e+07	1.98481e+06	2.0623e+06	2.35199e+07	1.15363e+07	3.37472e+06	5.42067e+07	1.02521e+06	1.06214e+07
-9.16962e+18	FALSE	High	IsMasterProtein	P04075	Fructose-bisphosphate aldolase A OS=Homo sapiens OX=9606 GN=ALDOA PE=1 SV=2	0	126.146	56	17	816	16	364	39.4	8.09	1981.14	17	1	2.53685e+07	3.89585e+07	6.65699e+07	3.84851e+07	5.81833e+07	5.33937e+07	3.62001e+07	3.57652e+07	2.98648e+07	6.50148e+07	5.86183e+07	3.3883e+07	3.015e+07	5.70837e+07	4.71184e+07	4.2391e+07	4.08686e+07	5.14994e+07	3.32737e+07	3.12587e+07	4.79827e+07	6.00129e+07	2.59301e+07	3.87205e+07	6.5728e+07	4.3887e+07	4.08136e+07	5.51186e+07	51349640	4.74138e+07	3.43849e+07	28232011
-8.40477e+18	FALSE	High	IsMasterProtein	P02747	Complement C1q subcomponent subunit C OS=Homo sapiens OX=9606 GN=C1QC PE=1 SV=3	0	125.506	40	9	2929	9	245	25.8	8.41	6394.39	9	0	1.55749e+09	1.71399e+09	2.31578e+09	1.88179e+09	1.91266e+09	2.38384e+09	1.66955e+09	1.85986e+09	1.13553e+09	1.33856e+09	1.93782e+09	1.17574e+09	9.27875e+08	1.92494e+09	1.5366e+09	1.59303e+09	1.25721e+09	1.78789e+09	1.68206e+09	2.11829e+09	1.67e+09	1.83919e+09	9.83315e+08	1.41525e+09	1.77496e+09	1.37664e+09	1.81261e+09	1.96566e+09	2.00351e+09	1.56132e+09	1.83418e+09	1.73476e+09
-6.6854e+18	FALSE	High	IsMasterProtein	Q92820	Gamma-glutamyl hydrolase OS=Homo sapiens OX=9606 GN=GGH PE=1 SV=2	0	125.236	39	14	1051	14	318	35.9	7.11	2509.81	14	0	4.48048e+07	6.59522e+07	9.50709e+07	6.84771e+07	5.44479e+07	6.22468e+07	8.463e+07	7.773e+07	5.1047e+07	7.27623e+07	7.34489e+07	6.68937e+07	3.52035e+07	6.78723e+07	7.67847e+07	6.74678e+07	5.01309e+07	7.74855e+07	6.15257e+07	9.85481e+07	7.40093e+07	6.44408e+07	3.64406e+07	5.39677e+07	6.55331e+07	3.68354e+07	6.64067e+07	6.47912e+07	8.11915e+07	5.3706e+07	6.14641e+07	6.35264e+07
3.34469e+17	FALSE	High	IsMasterProtein	P69892	Hemoglobin subunit gamma-2 OS=Homo sapiens OX=9606 GN=HBG2 PE=1 SV=2	0	124.856	78	13	1394	1	147	16.1	7.2	2919.99	13	0	1.45716e+07	2.47498e+07	3.15235e+07	4.4293e+07	25159864	25963462	13823073	4.31743e+07	20111562	16042159	2.75307e+07	29946501	1.1754e+07	2.77556e+07	1.49294e+07	2.06536e+07	1.11353e+07	3.4911e+07	29074120	1.92739e+07	1.02144e+07	32292282	1.05131e+07	17640926	1.95503e+07	13010981	2.35819e+07	17511891	1.69054e+07	2.39781e+07	2.23516e+07	18848047
2.8687e+18	FALSE	High	IsMasterProtein	P60174	Triosephosphate isomerase OS=Homo sapiens OX=9606 GN=TPI1 PE=1 SV=4	0	124.622	83	15	697	15	249	26.7	6.9	1732.21	15	0	2.27523e+07	5.18212e+07	3.87135e+07	3.01499e+07	3.23775e+07	2.24211e+07	2.34536e+07	3.77083e+07	1.55625e+07	3.70483e+07	4.63183e+07	2.5265e+07	1.36005e+07	2.83619e+07	3.04514e+07	3.20471e+07	2.73179e+07	2.24133e+07	2.29428e+07	2.44305e+07	1.5753e+07	2.80857e+07	1.51429e+07	3.26568e+07	4.48086e+07	2.68079e+07	2.2302e+07	3.97828e+07	1.89577e+07	1.90261e+07	2.32255e+07	2.92476e+07
4.8021e+17	FALSE	High	IsMasterProtein	P04070	Vitamin K-dependent protein C OS=Homo sapiens OX=9606 GN=PROC PE=1 SV=1	0	122.967	35	14	1745	14	461	52	6.28	4100.02	14	0	1.3958e+08	1.18147e+08	1.47377e+08	1.95312e+08	1.49393e+08	1.09617e+08	1.34945e+08	1.1302e+08	7.6416e+07	1.3304e+08	2.05615e+08	8.61205e+07	5.84269e+07	1.15608e+08	1.20055e+08	1.57278e+08	1.29781e+08	1.37584e+08	1.637e+08	1.45114e+08	9.46539e+07	1.3405e+08	9.0516e+07	9.40999e+07	1.71396e+08	1.31667e+08	1.21301e+08	1.93072e+08	1.64372e+08	1.02853e+08	1.42755e+08	1.86916e+08
3.59818e+18	FALSE	High	IsMasterProtein	Q9UGM5	Fetuin-B OS=Homo sapiens OX=9606 GN=FETUB PE=1 SV=2	0	122.903	38	13	1234	13	382	42	6.83	2903.1	13	0	3.10839e+08	2.29226e+08	4.0993e+08	3.78653e+08	3.51788e+08	2.07091e+08	3.08801e+08	2.6867e+08	1.64987e+08	4.95932e+08	4.00889e+08	1.57422e+08	2.90245e+08	4.20396e+08	2.52882e+08	4.29994e+08	3.19087e+08	2.26259e+08	2.94679e+08	4.41866e+08	3.65848e+08	2.65385e+08	1.70286e+08	2.28434e+08	3.04791e+08	2.50891e+08	5.58635e+08	3.32086e+08	4.45504e+08	2.30919e+08	2.45924e+08	622496854
-8.29308e+18	FALSE	High	IsMasterProtein	P14625	Endoplasmin OS=Homo sapiens OX=9606 GN=HSP90B1 PE=1 SV=1	0	122.145	26	22	665	20	803	92.4	4.84	1242.06	22	2	1.6504e+07	3.1896e+07	2.93422e+07	2.94338e+07	2.67827e+07	2.3561e+07	3.20455e+07	3.32268e+07	2.2948e+07	3.97177e+07	25563204	2.67605e+07	2.14903e+07	2.99406e+07	1.6853e+07	3.91118e+07	1.61167e+07	3.27552e+07	3.40834e+07	2.78172e+07	3.86019e+07	4.39851e+07	1.2695e+07	1.86747e+07	2.19601e+07	1.87002e+07	3.18456e+07	2.29344e+07	2.16485e+07	2.01864e+07	1.81013e+07	2.71678e+07
2.59125e+18	FALSE	High	IsMasterProtein	P22897	Macrophage mannose receptor 1 OS=Homo sapiens OX=9606 GN=MRC1 PE=1 SV=1	0	121.919	20	27	563	27	1456	165.9	6.54	1062.45	27	0	4.58149e+07	3.407e+07	2.57212e+07	4.41034e+07	2.29789e+07	3.87064e+07	3.34782e+07	3.30849e+07	2.36199e+07	2.92992e+07	5.38648e+07	3.17059e+07	1.45579e+07	3.51629e+07	2.69578e+07	3.42658e+07	2.16976e+07	4.72044e+07	3.60491e+07	3.67626e+07	2.89432e+07	4.37292e+07	1.67825e+07	2.98698e+07	3.06588e+07	3.44682e+07	5.20933e+07	3.82786e+07	4.38909e+07	2.18505e+07	3.01305e+07	3.64526e+07
8.95742e+18	FALSE	High	IsMasterProtein	P68366	Tubulin alpha-4A chain OS=Homo sapiens OX=9606 GN=TUBA4A PE=1 SV=1	0	121.481	50	17	157	6	448	49.9	5.06	378.08	17	10	6.29229e+07	5.30538e+07	7.34626e+07	6.99272e+07	6.62886e+07	5.44954e+07	4.38275e+07	5.52493e+07	4.37686e+07	5.42216e+07	8.52926e+07	4.85533e+07	2.47749e+07	5.72889e+07	5.60305e+07	5.68273e+07	4.51617e+07	5.6104e+07	5.2699e+07	4.92872e+07	5.59186e+07	3.71185e+07	2.82826e+07	3.943e+07	6.70976e+07	4.58497e+07	6.68022e+07	6.66536e+07	6.26438e+07	3.61962e+07	5.57727e+07	6.55604e+07
2.61595e+18	FALSE	High	IsMasterProtein	P0DOY3	Immunoglobulin lambda constant 3 OS=Homo sapiens OX=9606 GN=IGLC3 PE=1 SV=1	0	117.733	77	8	1333	4	106	11.3	7.24	3758.11	8	4	1.59142e+08	2.04878e+08	2.25324e+08	4.10927e+08	3.26389e+08	1.71831e+08	5.42962e+08	1.53218e+08	4.74689e+07	1.03873e+09	3.19313e+08	8.3183e+07	2.76162e+08	4.74026e+08	6.82022e+08	6.3521e+08	2.2144e+08	1.5975e+08	1.17271e+08	5.78585e+08	4.16597e+08	1.98678e+08	1.24013e+08	1.27056e+08	3.51892e+08	2.47168e+08	3.73852e+08	3.51967e+08	5.01082e+08	1.81187e+08	1.95647e+08	4.12856e+08
8.18921e+18	FALSE	High	IsMasterProtein	P13591	Neural cell adhesion molecule 1 OS=Homo sapiens OX=9606 GN=NCAM1 PE=1 SV=3	0	117.357	24	17	661	17	858	94.5	4.87	1488.96	17	0	2.97163e+07	4.76846e+07	5.64778e+07	8.13663e+07	7.46519e+07	5.58202e+07	5.18188e+07	4.86258e+07	3.41099e+07	8.8221e+07	5.19794e+07	3.21598e+07	4.53485e+07	7.53968e+07	2.68059e+07	3.95122e+07	3.58562e+07	3.83626e+07	3.98972e+07	4.9063e+07	6.91888e+07	7.64406e+07	2.43097e+07	7.60528e+07	3.98068e+07	5.437e+07	4.13805e+07	4.30651e+07	5.01835e+07	4.76323e+07	4.04226e+07	5.42903e+07
6.32377e+18	FALSE	High	IsMasterProtein	P07359	Platelet glycoprotein Ib alpha chain OS=Homo sapiens OX=9606 GN=GP1BA PE=1 SV=2	0	116.19	21	14	1635	14	652	71.5	6.29	3791.97	14	0	8.86182e+07	1.2157e+08	1.38627e+08	1.24438e+08	1.50714e+08	1.13877e+08	8.6031e+07	1.0124e+08	7.37184e+07	2.00205e+08	1.45682e+08	9.81486e+07	6.45622e+07	1.16518e+08	7.62661e+07	9.98301e+07	1.76562e+08	7.28226e+07	1.00847e+08	1.40094e+08	1.34188e+08	1.56924e+08	7.16052e+07	1.49687e+08	1.40892e+08	1.52953e+08	1.16771e+08	1.24763e+08	1.44491e+08	1.07471e+08	1.4714e+08	1.13413e+08
5.63136e+18	FALSE	High	IsMasterProtein	Q04695	Keratin, type I cytoskeletal 17 OS=Homo sapiens OX=9606 GN=KRT17 PE=1 SV=2	0	116.063	38	23	632	8	432	48.1	5.02	1199.36	23	0	2.0184e+06	1.25212e+06	2.02438e+06	1.77235e+06	1.4245e+06	1.65173e+06	625865	304869	2.42197e+06	1.31913e+06	9.21877e+06	86059.7	4.89355e+06	3.10918e+06	2.49112e+06	724074	2.94493e+06	1.20252e+06	1.01582e+06	1.35089e+06	2.23906e+06	1.20354e+06	2.15377e+06	1.14455e+06	603264	2.0218e+06	2.15928e+06	2.15842e+06	627299	993476	1.30257e+06	1.73335e+06
5.99439e+18	FALSE	High	IsMasterProtein	Q92496	Complement factor H-related protein 4 OS=Homo sapiens OX=9606 GN=CFHR4 PE=1 SV=3	0	115.1	26	13	774	7	578	65.3	4.94	1586.85	13	6	7.27483e+07	1.02022e+08	9.23428e+07	6.78915e+07	8.41677e+07	9.82534e+07	8.37057e+07	7.73819e+07	6.22136e+07	6.8654e+07	1.61067e+08	8.64063e+07	1.25443e+08	1.0139e+08	5.09786e+07	6.24878e+07	6.13295e+07	8.98185e+07	1.01082e+08	1.07931e+08	1.29783e+08	1.3724e+08	4.1335e+07	7.1132e+07	7.24585e+07	5.5803e+07	6.80801e+07	8.84607e+07	6.31553e+07	7.93507e+07	8.66399e+07	1.24721e+08
8.44942e+17	FALSE	High	IsMasterProtein	P14923	Junction plakoglobin OS=Homo sapiens OX=9606 GN=JUP PE=1 SV=3	0	113.275	28	19	135	19	745	81.7	6.14	219.83	19	0	2.47296e+06	4.01366e+07	5.90797e+07	9.7899e+07	1.15399e+08	3.8177e+07	49109950	9.64555e+06	1.46984e+07	2.56429e+08	1.43846e+08	9.92323e+06	4.93343e+07	1.49405e+08	6.97583e+06	8.5313e+07	3.54838e+07	8235996	1.21499e+07	1.3585e+08	85800703	2.10612e+07	6.81467e+06	2.65177e+07	3.08767e+07	1.20383e+07	73549504	1.53613e+07	73867857	3.54158e+07	1.47565e+07	7.29293e+07
-5.67199e+17	FALSE	High	IsMasterProtein	P06702	Protein S100-A9 OS=Homo sapiens OX=9606 GN=S100A9 PE=1 SV=1	0	113.045	86	11	943	11	114	13.2	6.13	2226.41	11	0	1.72252e+08	5.49083e+07	5.70994e+08	8.21534e+07	2.04199e+08	1.88324e+08	1.52775e+08	1.09871e+08	9.3243e+07	1.74219e+08	3.0312e+08	1.6662e+08	1.39937e+08	4.63619e+08	5.80671e+08	2.23735e+08	3.21777e+08	1.14765e+08	8.31923e+07	6.02287e+07	2.62894e+07	5.59687e+07	6.39854e+07	1.39629e+08	7.33686e+08	1.95246e+08	2.77787e+08	2.47806e+08	1.87241e+08	2.91201e+08	1.60167e+08	7.38747e+07
-4.57706e+18	FALSE	High	IsMasterProtein	Q7Z7M0	Multiple epidermal growth factor-like domains protein 8 OS=Homo sapiens OX=9606 GN=MEGF8 PE=1 SV=2	0	112.985	10	21	480	21	2845	302.9	6.87	1084.14	21	0	1.07722e+07	6.72435e+06	9.30955e+06	1.45331e+07	7.57189e+06	7.79118e+06	7.58898e+06	7.40699e+06	4.61803e+06	8.35367e+06	1.12526e+07	5.61661e+06	4.17206e+06	8.54184e+06	4.67133e+06	6.25532e+06	5.65947e+06	5.89306e+06	6.39069e+06	8.87292e+06	6.3603e+06	1.14278e+07	6.11546e+06	4.98742e+06	7.72354e+06	5.51697e+06	8.34374e+06	1.20658e+07	7.20009e+06	5.90485e+06	7.1918e+06	1.10093e+07
6.48886e+18	FALSE	High	IsMasterProtein	P14618	Pyruvate kinase PKM OS=Homo sapiens OX=9606 GN=PKM PE=1 SV=4	0	111.332	37	18	559	16	531	57.9	7.84	1319.3	18	2	8.78134e+06	1.46783e+07	2.47721e+07	9.67754e+06	1.89605e+07	2.01523e+07	2.01598e+07	1.38291e+07	1.12172e+07	2.73193e+07	3.63696e+07	1.36749e+07	9646253	1.99023e+07	3.27036e+07	2.51784e+07	1.83422e+07	1.94356e+07	9.68559e+06	9.17086e+06	1.59402e+07	1.76699e+07	8.51473e+06	1.11847e+07	2.11095e+07	1.55895e+07	2.95838e+07	1.52783e+07	1.86931e+07	1.24604e+07	1.47347e+07	11050952
-8.48809e+18	FALSE	High	IsMasterProtein	Q86UX7	Fermitin family homolog 3 OS=Homo sapiens OX=9606 GN=FERMT3 PE=1 SV=1	0	111.204	35	19	263	19	667	75.9	6.98	425.43	19	0	7.9941e+06	1.71071e+07	2.7066e+07	3.58476e+07	3.25665e+07	2.49595e+07	2.94454e+07	3.06902e+06	4.63236e+06	3.07515e+07	4.27421e+07	6.91032e+06	6.09552e+06	2.58963e+07	4.32956e+07	4.77726e+07	2.2646e+07	1.37947e+07	1.74388e+07	2.37745e+07	3.55238e+07	1.70364e+07	4.08732e+06	1.04718e+07	9.40144e+06	2.65706e+06	4.28415e+07	1.13694e+07	2.61395e+07	1.859e+06	1.15646e+07	2.34513e+07
-7.02119e+18	FALSE	High	IsMasterProtein	P36980	Complement factor H-related protein 2 OS=Homo sapiens OX=9606 GN=CFHR2 PE=1 SV=1	0	111.068	56	11	1548	5	270	30.6	6.38	3215.48	11	0	5.40478e+07	5.7104e+07	45934310	5.78164e+07	7.46578e+07	8.21783e+07	6.51696e+07	4.68389e+07	2.90444e+07	3.94599e+07	9.03666e+07	3.47767e+07	3.10077e+07	1.06798e+08	4.07699e+07	3.94898e+07	7.70713e+07	8.16696e+07	8.4268e+07	8.52902e+07	9.02174e+07	6.30882e+07	2.42109e+07	3.59381e+07	2.71817e+07	16687036	3.17395e+07	83811559	5.15286e+07	57518683	9.49313e+07	8.79593e+07
5.03141e+18	FALSE	High	IsMasterProtein	P08294	Extracellular superoxide dismutase [Cu-Zn] OS=Homo sapiens OX=9606 GN=SOD3 PE=1 SV=2	0	110.943	55	9	535	9	240	25.8	6.61	1448.26	9	0	1.42706e+07	1.74014e+07	2.32433e+07	1.98255e+07	2.72021e+07	1.35732e+07	1.9236e+07	14974189	1.66158e+07	2.47959e+07	1.79727e+07	1.33258e+07	2.12323e+07	9.56779e+06	8.61924e+06	1.16246e+07	1.06708e+07	8.34385e+07	1.79989e+07	2.37117e+07	1.5734e+07	1.803e+07	7.86639e+07	1.34705e+07	2.39883e+07	2.04081e+07	1.40615e+07	1.84348e+07	2.19369e+07	1.04715e+07	1.90091e+07	2.12669e+07
-8.06881e+17	FALSE	High	IsMasterProtein	Q71U36	Tubulin alpha-1A chain OS=Homo sapiens OX=9606 GN=TUBA1A PE=1 SV=1	0	110.883	49	16	165	5	451	50.1	5.06	406.28	16	0	3.85614e+06	586829	3.82135e+06	3.6088e+06	4.95536e+06	1.54798e+06	6.57996e+06	78766.5	1.62142e+06	6.77927e+06	1.27289e+07	3.5557e+06	1.94227e+06	1.15621e+06	5.18106e+06	7.04532e+06	1.39885e+06	3.04229e+06	1.84534e+06	178940	1.95332e+06	4.78788e+06	1.22261e+06	73621.8	6.33047e+06	7.13635e+06	4.7564e+06	3.35586e+06	814378	1.20569e+06	4.04214e+06	3.17153e+06
-2.54886e+18	FALSE	High	IsMasterProtein	Q15113	Procollagen C-endopeptidase enhancer 1 OS=Homo sapiens OX=9606 GN=PCOLCE PE=1 SV=2	0	107.71	41	14	556	14	449	47.9	7.43	1347.16	14	0	1.66581e+09	2.1437e+09	1.95831e+09	2.61218e+09	3.03356e+09	1.69507e+09	2.84078e+09	1.56481e+09	1129122781	2.7777e+09	2.20461e+09	1.48315e+09	1.51812e+09	1.82957e+09	2.82219e+09	1867429491	2.13915e+09	1.34041e+09	2178773545	2.05128e+09	1.90509e+09	2.33384e+09	1.38256e+09	1.53739e+09	1.74628e+09	2.25926e+09	1.28275e+09	2.63415e+09	2.22198e+09	1.83066e+09	1.38083e+09	1.55939e+09
-5.33316e+18	FALSE	High	IsMasterProtein	Q15485	Ficolin-2 OS=Homo sapiens OX=9606 GN=FCN2 PE=1 SV=2	0	107.433	35	11	823	11	313	34	6.77	2205.23	11	0	1.74465e+07	1.15247e+07	2.23104e+07	4.37285e+07	3.42177e+07	1.75396e+07	2.81643e+07	3.94422e+07	1.18207e+07	2.08721e+07	6.53176e+07	3.5704e+07	1.9086e+07	3.35871e+07	2.33766e+07	3.68013e+07	2.53701e+07	3.64409e+07	5.85816e+07	1.74137e+07	2.58035e+07	2.26614e+07	1.1645e+07	3.87385e+07	2.46778e+07	8.61216e+06	2.91545e+07	2.53504e+07	1.8006e+07	3.10025e+07	3.0917e+07	2.43604e+07
3.39498e+18	FALSE	High	IsMasterProtein	Q92859	Neogenin OS=Homo sapiens OX=9606 GN=NEO1 PE=1 SV=2	0	106.498	20	21	646	21	1461	159.9	6.54	1409.93	21	0	2.46915e+07	3.54667e+07	4.1179e+07	5.32138e+07	5.28016e+07	3.90004e+07	4.43532e+07	3.05801e+07	2.3206e+07	4.97218e+07	3.37302e+07	1.88083e+07	29206776	5.3555e+07	5.22513e+07	4.31365e+07	3.85344e+07	1.97309e+07	2.95424e+07	3.76172e+07	4.7362e+07	4.12207e+07	2.52095e+07	3.66207e+07	3.25379e+07	2.47878e+07	4.81552e+07	3.7487e+07	3.55994e+07	2.96785e+07	2.41853e+07	5.84765e+07
-6.14962e+18	FALSE	High	IsMasterProtein	P30043	Flavin reductase (NADPH) OS=Homo sapiens OX=9606 GN=BLVRB PE=1 SV=3	0	106.136	58	8	773	8	206	22.1	7.65	2348.69	8	0	3.1454e+07	3.9154e+07	1.96812e+07	2.16114e+07	1.39527e+07	2.05369e+07	1.54276e+07	3.45409e+07	2.96866e+07	3.04207e+07	5.59367e+07	3.36008e+07	1.72189e+07	1.82563e+07	1.30312e+07	1.92677e+07	2.83768e+07	2.01023e+07	4.85007e+07	2.16439e+07	2.29849e+07	4.52161e+07	2.70488e+07	4.48673e+07	5.08307e+07	4.90469e+07	1.90616e+07	4.91713e+07	1.06313e+07	27880869	3.25671e+07	1.927e+07
-1.86054e+18	FALSE	High	IsMasterProtein	Q02413	Desmoglein-1 OS=Homo sapiens OX=9606 GN=DSG1 PE=1 SV=2	0	105.028	19	15	91	15	1049	113.7	5.03	178.98	15	0	8.39974e+06	2.54567e+07	4.90881e+07	2.05144e+07	1.97552e+07	1.62947e+07	2.19992e+07	1.2513e+07	1.34736e+07	2.56378e+07	5.35091e+07	9.35559e+06	1.09357e+07	2.37459e+07	1.22864e+07	2.02913e+07	9.4371e+06	1.66394e+07	1.07808e+07	2.01765e+07	1.34591e+07	2.95563e+07	7.83112e+06	9.23244e+06	1.64608e+07	1.24871e+07	2.07679e+07	2.60308e+07	1.9644e+07	1.21668e+07	1.24388e+07	2.41632e+07
2.99047e+18	FALSE	High	IsMasterProtein	P04180	Phosphatidylcholine-sterol acyltransferase OS=Homo sapiens OX=9606 GN=LCAT PE=1 SV=1	0	104.064	30	10	1544	10	440	49.5	6.11	3325.61	10	0	1.59807e+08	1.23494e+08	1.5984e+08	1.73855e+08	1.02393e+08	1.5811e+08	1.2819e+08	1.42372e+08	1.02772e+08	1.31525e+08	2.24551e+08	1.0301e+08	8.08997e+07	9.8812e+07	9.26859e+07	1.252e+08	8.25236e+07	9.44166e+07	1.36584e+08	1.5654e+08	1.07084e+08	1.81716e+08	8.26084e+07	1.10174e+08	1.63632e+08	1.34742e+08	1.38639e+08	2.07218e+08	1.80845e+08	8.4102e+07	1.28092e+08	1.59435e+08
-2.15874e+18	FALSE	High	IsMasterProtein	P29401	Transketolase OS=Homo sapiens OX=9606 GN=TKT PE=1 SV=3	0	103.455	31	16	294	16	623	67.8	7.66	722.05	16	0	1.19537e+07	1.00627e+07	33393022	9865820	2.56005e+07	1.60794e+07	1.57825e+07	8.74872e+06	7.74974e+06	1.27377e+07	2.22633e+07	1.33172e+07	1.09089e+07	3.06654e+07	2.79113e+07	1.80936e+07	2.09645e+07	1.20098e+07	9.44894e+06	1.1015e+07	6.37238e+06	1.10583e+07	9.17214e+06	1.34016e+07	3.8065e+07	2.19665e+07	2.92961e+07	2.42439e+07	1.42574e+07	2.13045e+07	1.14658e+07	1.01796e+07
1.54888e+18	FALSE	High	IsMasterProtein	P23470	Receptor-type tyrosine-protein phosphatase gamma OS=Homo sapiens OX=9606 GN=PTPRG PE=1 SV=4	0	103.324	10	10	899	10	1445	161.9	6.42	2231.16	10	0	2.64971e+07	39540624	4.32983e+07	3.19278e+07	4.0152e+07	2.37697e+07	2.42365e+07	33421240	2.26632e+07	4.24968e+07	3.76451e+07	1.9072e+07	1.77119e+07	3.45416e+07	2.42586e+07	2.99838e+07	3.04112e+07	2.82308e+07	3.86392e+07	2.69835e+07	2.86532e+07	43286109	2.20509e+07	3.73494e+07	3.49008e+07	3.69973e+07	3.13884e+07	5.16779e+07	4.42713e+07	2.00559e+07	31850018	3.39097e+07
-1.09161e+18	FALSE	High	IsMasterProtein	Q13093	Platelet-activating factor acetylhydrolase OS=Homo sapiens OX=9606 GN=PLA2G7 PE=1 SV=1	0	102.976	48	17	415	17	441	50	7.56	863.44	17	0	1.81939e+07	2.80867e+07	1.22752e+07	25930866	1.70136e+07	1.33208e+07	1.28584e+07	1.6775e+07	1.90492e+07	1.61914e+07	4.18597e+07	9.56804e+06	1.00705e+07	1.33859e+07	1.13741e+07	1.27992e+07	1.55481e+07	1.33658e+07	2.25626e+07	1.31776e+07	1.29793e+07	1.77083e+07	1.01166e+07	2.82331e+07	1.22539e+07	1.32517e+07	2.25945e+07	8.0213e+06	1.9792e+07	1.30696e+07	7.77583e+06	2.52277e+07
3.00277e+18	FALSE	High	IsMasterProtein	P0DOX3	Immunoglobulin delta heavy chain OS=Homo sapiens OX=9606 PE=1 SV=1	0	102.822	34	13	307	13	512	56.2	8.02	735.76	13	0	1.22793e+07	2.59711e+07	40174123	5.1083e+07	4.94834e+07	6.52214e+07	3.94882e+07	2.44232e+07	2.38956e+07	3.10697e+07	4.56101e+07	1.58996e+07	3.75162e+07	3.00606e+07	6.30233e+07	22004449	1.67889e+07	2.87555e+07	2.08581e+07	2.12377e+07	1.74333e+07	4.09873e+07	1.96187e+07	4.15514e+07	2.22819e+07	1.3098e+07	3.17758e+07	2.7094e+07	2.15137e+07	3.08402e+07	1.30715e+07	3.41417e+07
-4.85686e+17	FALSE	High	IsMasterProtein	Q6EMK4	Vasorin OS=Homo sapiens OX=9606 GN=VASN PE=1 SV=1	0	102.718	14	9	1158	9	673	71.7	7.39	3126.45	9	0	4.65549e+07	4.12974e+07	5.09226e+07	5.9753e+07	5.29908e+07	3.09462e+07	3.78881e+07	4.65549e+07	2.94652e+07	5.19248e+07	6.38547e+07	2.82412e+07	3.20329e+07	3.59767e+07	3.92039e+07	4.08974e+07	4.03384e+07	3.81965e+07	5.03167e+07	3.99902e+07	3.31645e+07	6.19802e+07	2.93605e+07	4.53219e+07	3.77586e+07	4.64873e+07	4.41801e+07	4.86584e+07	5.79033e+07	3.86417e+07	3.99821e+07	4.18945e+07
2.74995e+18	FALSE	High	IsMasterProtein	P0DMV9	Heat shock 70 kDa protein 1B OS=Homo sapiens OX=9606 GN=HSPA1B PE=1 SV=1	0	102.432	30	17	279	15	641	70	5.66	611.9	17	0	2.14159e+07	2.5253e+07	4.3087e+07	4.3769e+07	4.16411e+07	1.8878e+07	2.2354e+07	1.58449e+07	1.0097e+07	3.2014e+07	3.00099e+07	1.75197e+07	2.04258e+07	2.83228e+07	3.03255e+07	2.28506e+07	2.1077e+07	1.79706e+07	1.46313e+07	2.71597e+07	1.29101e+07	2.32953e+07	1.53126e+07	1.55665e+07	3.53389e+07	2.5954e+07	2.61903e+07	2.7315e+07	2.64798e+07	2.25814e+07	2.05349e+07	2.39542e+07
4.03712e+18	FALSE	High	IsMasterProtein	P04439	HLA class I histocompatibility antigen, A alpha chain OS=Homo sapiens OX=9606 GN=HLA-A PE=1 SV=2	0	102.09	32	8	310	4	365	40.8	6	745.96	8	2	7.88899e+07	6.23359e+07	8.64476e+07	7.58558e+07	1.35818e+08	3.71544e+07	9.42188e+07	5.17688e+07	2.38409e+07	1.92959e+08	6.8688e+07	5.12494e+07	4.11348e+07	7.6797e+07	1.30286e+08	5.93965e+07	8.25118e+07	4.22807e+07	5.98813e+07	1.00323e+08	6.32361e+07	6.96791e+07	3.00836e+07	5.80475e+07	8.27066e+07	5.86817e+07	8.48403e+07	1.27791e+08	9.88276e+07	3.69364e+07	4.78574e+07	1.1604e+08
-5.32442e+18	FALSE	High	IsMasterProtein	P08709	Coagulation factor VII OS=Homo sapiens OX=9606 GN=F7 PE=1 SV=1	0	101.914	31	9	689	9	466	51.6	7.23	1791.26	9	0	2.95292e+07	1.44211e+07	2.58569e+07	2.84745e+07	2.1874e+07	1.58276e+07	1.88189e+07	1.9478e+07	8.4258e+06	2.23085e+07	4.61296e+07	8.05236e+06	1.08404e+07	2.58088e+07	2.16195e+07	1.98826e+07	2.0872e+07	1.96633e+07	2.95618e+07	2.20332e+07	2.02265e+07	3.01501e+07	1.58502e+07	1.11372e+07	1.99406e+07	19163689	2.24001e+07	2.62325e+07	2.80234e+07	1.3832e+07	3.24488e+07	2.43875e+07
-3.68786e+18	FALSE	High	IsMasterProtein	Q8NBP7	Proprotein convertase subtilisin/kexin type 9 OS=Homo sapiens OX=9606 GN=PCSK9 PE=1 SV=3	0	100.662	21	10	320	10	692	74.2	6.61	883.33	10	0	1.00991e+07	5.9355e+06	5.24275e+06	2.52718e+07	9.46516e+06	5.49467e+06	9.91052e+06	4.22399e+06	4.81597e+06	8.90384e+06	9.67314e+06	8.37858e+06	1.39817e+07	1.66048e+07	6.18478e+06	8.97748e+06	4.5441e+06	7.0387e+06	6.75972e+06	8.93996e+06	6.98994e+06	5.48685e+06	2.24837e+06	5.78459e+06	7.33325e+06	1.14461e+07	1.92513e+07	6.3589e+06	8.3686e+06	5.42145e+06	9.99438e+06	1.33511e+07
-3.47162e+18	FALSE	High	IsMasterProtein	P35555	Fibrillin-1 OS=Homo sapiens OX=9606 GN=FBN1 PE=1 SV=4	0	100.622	10	25	359	25	2871	312.1	4.93	555.4	25	0	2.40377e+08	5.36026e+08	5.55722e+08	3.6094e+08	4.37857e+08	2.75151e+08	3.76193e+08	2.42403e+08	3.7404e+08	4.84979e+08	4.37434e+08	2.07823e+08	1.48654e+08	2.0052e+08	2.53762e+08	2.50444e+08	3.01501e+08	3.28211e+08	3.88178e+08	3.36491e+08	3.45528e+08	5.77071e+08	2.16884e+08	2.67981e+08	4.03361e+08	4.64746e+08	2.22238e+08	5.63275e+08	5.72783e+08	2.11735e+08	3.13471e+08	3.52832e+08
1.41768e+18	FALSE	High	IsMasterProtein	P20023	Complement receptor type 2 OS=Homo sapiens OX=9606 GN=CR2 PE=1 SV=2	0	98.828	25	21	418	21	1033	112.8	7.52	748.17	21	0	2.00346e+07	2.91348e+07	4.9699e+07	3.21431e+07	3.42479e+07	4.48861e+07	2.31016e+07	2.137e+07	1.37031e+07	5.19935e+07	4.26038e+07	3.12572e+07	2.2605e+07	5.52992e+07	1.30253e+07	3.42108e+07	2.4875e+07	2.5627e+07	3.17358e+07	4.02093e+07	2.34234e+07	8.71906e+07	3.37806e+07	3.61398e+07	3.88069e+07	3.54614e+07	2.52416e+07	4.3935e+07	30355655	4.51511e+07	4.57176e+07	2.78364e+07
9.17223e+18	FALSE	High	IsMasterProtein	Q9UNW1	Multiple inositol polyphosphate phosphatase 1 OS=Homo sapiens OX=9606 GN=MINPP1 PE=1 SV=1	0	98.806	36	14	874	14	487	55	7.81	1847.23	14	0	5.92038e+07	8.30696e+07	8.24699e+07	8.70153e+07	7.80941e+07	6.23299e+07	9.45262e+07	4.48555e+07	3.21482e+07	1.26637e+08	8.91085e+07	5.30467e+07	5.48781e+07	4.16153e+07	3.87695e+07	5.23449e+07	5.22697e+07	5.05514e+07	4.68316e+07	7.69874e+07	4.55557e+07	8.14717e+07	5.10836e+07	5.03185e+07	7.37394e+07	7.80177e+07	5.61081e+07	1.24826e+08	1.23649e+08	3.84921e+07	6.93671e+07	1.04181e+08
-5.21509e+18	FALSE	High	IsMasterProtein	Q13201	Multimerin-1 OS=Homo sapiens OX=9606 GN=MMRN1 PE=1 SV=3	0	98.786	20	18	397	18	1228	138	7.93	830.08	18	0	1.02923e+07	1.81344e+07	1.85286e+07	1.13071e+07	1.484e+07	3.30815e+07	1.56728e+07	1.29884e+07	1.8298e+07	2.0405e+07	1.68892e+07	1.64395e+07	1.26292e+07	2.95014e+07	2.02712e+07	1.78722e+07	1.55011e+07	3.14258e+07	2.31362e+07	1.5069e+07	3.0856e+07	9.6342e+06	1.27871e+07	2.04561e+07	2.69011e+07	2.20311e+07	1.91085e+07	1.9117e+07	1.63233e+07	2.5162e+07	21284083	2.67464e+07
-5.47709e+18	FALSE	High	IsMasterProtein	P18065	Insulin-like growth factor-binding protein 2 OS=Homo sapiens OX=9606 GN=IGFBP2 PE=1 SV=2	0	98.366	47	11	497	11	325	34.8	7.5	1295.21	11	0	1.05348e+07	2.09554e+07	1.66875e+07	1.77847e+07	18178097	1.67928e+07	9.3006e+06	1.93291e+07	8.2968e+06	1.55507e+07	1.56788e+07	9.75948e+06	7.17429e+06	1.85232e+07	1.31235e+07	2.39987e+07	8.67853e+06	2.65616e+07	1.23518e+07	3.40371e+07	2.07379e+07	3.23338e+07	1.09532e+07	1.4643e+07	1.4002e+07	1.18496e+07	1.36011e+07	1.10015e+07	1.50534e+07	9.51475e+06	1.03921e+07	1.47675e+07
1.02716e+18	FALSE	High	IsMasterProtein	P03950	Angiogenin OS=Homo sapiens OX=9606 GN=ANG PE=1 SV=1	0	98.334	54	8	811	8	147	16.5	9.64	1967.5	8	0	6.56703e+07	8.1739e+07	1.11711e+08	1.26361e+08	8.2693e+07	6.31937e+07	9.0602e+07	8.33787e+07	6.48896e+07	9.1326e+07	1.42011e+08	5.9382e+07	64792922	6.84605e+07	5.81588e+07	6.91556e+07	5.90056e+07	7.91969e+07	8.60025e+07	6.64644e+07	5.38879e+07	1.04451e+08	4.58509e+07	6.25632e+07	8.27016e+07	7.01769e+07	1.02959e+08	1.35585e+08	8.26324e+07	7.15723e+07	5.90637e+07	1.07592e+08
4.86454e+18	FALSE	High	IsMasterProtein	P04279	Semenogelin-1 OS=Homo sapiens OX=9606 GN=SEMG1 PE=1 SV=2	0	97.992	36	15	59	13	462	52.1	9.29	161.84	15	2	3.98677e+06	5.11599e+06	1.73384e+07	5.53265e+06	7.30728e+06	3.78258e+06	5.50402e+06	986593	4.64649e+07	7.4406e+06	4.79205e+06	1.36596e+06	4.20961e+06	9.47616e+06	3.95214e+06	3.54084e+06	3.95626e+06	1.83609e+07	3.28065e+06	3.01538e+06	2.55325e+06	6.24527e+06	4.12893e+06	6.34879e+06	2.07161e+06	2.80723e+07	6.30563e+06	7.56224e+06	3.37104e+06	2.82634e+06	1.35108e+06	4.46275e+06
5.89698e+18	FALSE	High	IsMasterProtein	P14543	Nidogen-1 OS=Homo sapiens OX=9606 GN=NID1 PE=1 SV=3	0	97.235	17	21	409	21	1247	136.3	5.29	990.66	21	0	6.96753e+07	9.36409e+07	8.12717e+07	8.23784e+07	9.41439e+07	5.12654e+07	9.09174e+07	5.49171e+07	5.86155e+07	9.85326e+07	7.59475e+07	6.79373e+07	38753326	79782248	5.96135e+07	6.91224e+07	8.67112e+07	6.60191e+07	9.42263e+07	8.72744e+07	8.21362e+07	9.60422e+07	7.82223e+07	6.17101e+07	8.50913e+07	8.81267e+07	9.12703e+07	1.02334e+08	5.50894e+07	7.04525e+07	9.57691e+07	7.36811e+07
-2.03492e+18	FALSE	High	IsMasterProtein	P12955	Xaa-Pro dipeptidase OS=Homo sapiens OX=9606 GN=PEPD PE=1 SV=3	0	97.157	33	15	1070	15	493	54.5	6	1922.65	15	0	4.12165e+07	5.73056e+07	8.82527e+07	9.95947e+07	7.06975e+07	4.03133e+07	5.81019e+07	4.0866e+07	2.86278e+07	8.20122e+07	5.24143e+07	3.5821e+07	3.48304e+07	4.81628e+07	3.16604e+07	4.43525e+07	3.40222e+07	3.05181e+07	3.64488e+07	4.67486e+07	4.21628e+07	5.38725e+07	2.28236e+07	3.5196e+07	5.01387e+07	3.45162e+07	5.84974e+07	6.07234e+07	5.93066e+07	3.73495e+07	3.5077e+07	7.50263e+07
3.60998e+18	FALSE	High	IsMasterProtein	P08253	72 kDa type IV collagenase OS=Homo sapiens OX=9606 GN=MMP2 PE=1 SV=2	0	96.663	38	21	768	21	660	73.8	5.47	1349.66	21	0	2.09953e+07	2.68746e+07	4.01623e+07	4.25426e+07	3.19774e+07	2.38649e+07	2.81747e+07	3.22486e+07	1.90079e+07	2.61495e+07	3.15084e+07	1.67885e+07	1.9095e+07	3.20623e+07	1.59133e+07	2.0615e+07	1.79772e+07	2.94273e+07	2.45532e+07	3.15371e+07	1.88755e+07	5.08021e+07	2.09603e+07	2.39854e+07	2.97389e+07	2.09479e+07	3.02331e+07	3.31044e+07	3.20217e+07	2.34375e+07	2.35469e+07	3.32955e+07
8.76417e+18	FALSE	High	IsMasterProtein	P10586	Receptor-type tyrosine-protein phosphatase F OS=Homo sapiens OX=9606 GN=PTPRF PE=1 SV=2	0	96.367	16	22	253	21	1907	212.7	6.3	359.26	22	1	1.97582e+07	2.6644e+07	4.93326e+07	3.90572e+07	3.35281e+07	8.19063e+06	1.56445e+07	1.11902e+07	1.09174e+07	2.65261e+07	1.61496e+07	1.81768e+07	1.64533e+07	3.18374e+07	1.42244e+07	1.00607e+07	1.88196e+07	2.15881e+07	1.90679e+07	4.76609e+06	1.55612e+07	1.3096e+07	1.17759e+07	2.09862e+07	1.87083e+07	2.44168e+07	3.516e+07	1.64794e+07	1.53985e+07	1.68459e+07	1.18238e+07	2.63199e+07
1.23679e+17	FALSE	High	IsMasterProtein	P11597	Cholesteryl ester transfer protein OS=Homo sapiens OX=9606 GN=CETP PE=1 SV=2	0	96.07	32	13	470	13	493	54.7	6.09	729.35	13	0	1.23173e+07	1.46097e+07	2.95086e+07	1.88677e+07	1.74462e+07	1.38602e+07	1.18827e+07	1.18457e+07	1.08193e+07	3.28081e+07	2.53868e+07	1.12208e+07	1.54887e+07	8.87217e+06	1.11193e+07	2.19617e+07	1.42451e+07	9.08178e+06	1.1604e+07	3.34091e+07	1.28274e+07	5.22741e+07	1.31722e+07	1.6581e+07	2.57229e+07	2.05208e+07	3.16392e+07	2.89399e+07	2.74838e+07	9.7197e+06	2.01484e+07	2.24814e+07
4.31751e+18	FALSE	High	IsMasterProtein	Q13822	Ectonucleotide pyrophosphatase/phosphodiesterase family member 2 OS=Homo sapiens OX=9606 GN=ENPP2 PE=1 SV=3	0	95.015	26	19	553	19	863	98.9	7.37	868.87	19	0	1.73676e+07	2.35478e+07	3.49265e+07	3.11756e+07	2.74206e+07	2.21173e+07	1.93276e+07	1.74826e+07	15525247	2.74127e+07	3.1351e+07	1.79159e+07	1.14496e+07	2.38487e+07	1.54332e+07	2.03025e+07	2.02515e+07	2.00071e+07	1.82876e+07	2.95608e+07	1.48178e+07	3.43502e+07	1.32824e+07	2.23796e+07	2.82907e+07	1.90122e+07	1.74182e+07	3.03877e+07	2.77098e+07	1.28562e+07	1.84657e+07	2.49549e+07
-4.7266e+18	FALSE	High	IsMasterProtein	P02743	Serum amyloid P-component OS=Homo sapiens OX=9606 GN=APCS PE=1 SV=2	0	94.568	35	13	1443	13	223	25.4	6.54	3585.76	13	0	3.22018e+08	2.54864e+08	1.19431e+09	1.05219e+09	6.35151e+08	2.33905e+08	7.82657e+08	2.37744e+08	2.04591e+08	4.92127e+08	4.10906e+08	2.82477e+08	3.05291e+08	5.70829e+08	4.78614e+08	5.78107e+08	4.13047e+08	3.20345e+08	2.21492e+08	1.06377e+09	5.10849e+08	2.43407e+08	1.23279e+08	2.96354e+08	2.24217e+08	2.12139e+08	6.60602e+08	2.50834e+08	6.14808e+08	2.07758e+08	2.18198e+08	8.70865e+08
1.14843e+17	FALSE	High	IsMasterProtein	P67936	Tropomyosin alpha-4 chain OS=Homo sapiens OX=9606 GN=TPM4 PE=1 SV=3	0	92.197	60	15	106	11	248	28.5	4.69	272.6	15	4	3.45019e+06	2.49182e+07	1.02272e+07	4.21426e+07	1.05567e+08	4.68404e+07	3.07063e+07	1.2257e+07	1.10444e+07	2.27195e+07	2.50424e+07	2.10729e+07	2.52687e+07	1.40054e+08	1.80062e+07	2.9094e+07	1.99951e+07	1.8271e+07	20716125	1.4368e+06	4.37389e+07	1.48881e+07	6.32358e+06	4.05934e+07	1.20912e+07	2.20666e+07	3.31819e+07	1.7374e+07	3.03101e+07	3.71674e+07	2.56751e+07	2.35315e+07
4.83121e+18	FALSE	High	IsMasterProtein	Q99784	Noelin OS=Homo sapiens OX=9606 GN=OLFM1 PE=1 SV=4	0	91.408	25	11	765	11	485	55.3	6.95	1489.78	11	0	3.2422e+07	3.651e+07	3.6232e+07	3.50521e+07	5.35013e+07	4.22523e+07	3.30612e+07	2.94827e+07	2.47474e+07	5.65608e+07	5.17155e+07	2.0932e+07	1.71536e+07	35542434	2.92149e+07	2.00067e+07	2.79953e+07	2.94728e+07	3.90065e+07	3.34329e+07	3.84275e+07	5.11723e+07	3.35239e+07	3.79008e+07	4.30358e+07	4.04075e+07	1.96055e+07	5.86257e+07	3.95398e+07	1.90015e+07	3.30881e+07	4.11285e+07
3.07259e+18	FALSE	High	IsMasterProtein	P08514	Integrin alpha-IIb OS=Homo sapiens OX=9606 GN=ITGA2B PE=1 SV=3	0	91.283	18	17	282	17	1039	113.3	5.38	463.2	17	0	8.51498e+06	2980280	8.77997e+06	6.80298e+06	9.42638e+06	7.86861e+06	8.59277e+06	4.54803e+06	3.94007e+06	1.16935e+07	1.39101e+07	7.9736e+06	2.35599e+06	5.29546e+06	8.24314e+06	1.45957e+07	2.76742e+06	9.344e+06	3.22809e+06	3.50388e+06	5778836	1.10683e+07	2.90144e+06	2030605	6.08558e+06	3.46029e+06	1.3414e+07	2.99768e+06	5.07731e+06	2.18697e+06	1.01125e+07	4.06138e+06
3.73213e+18	FALSE	High	IsMasterProtein	O75015	Low affinity immunoglobulin gamma Fc region receptor III-B OS=Homo sapiens OX=9606 GN=FCGR3B PE=1 SV=2	0	90.508	25	8	750	4	233	26.2	6.71	1941.98	8	0	3.53839e+06	3.43307e+06	4.87132e+06	1.30946e+06	4.02399e+06	2910776	8.32343e+06	1.81207e+06	4.50448e+06	1.58139e+06	4.41566e+06	3.70313e+06	9.26239e+06	4.37437e+06	1.36828e+06	6.5266e+06	5.35165e+06	8.61098e+06	4.07991e+06	2.98137e+06	4.20694e+06	1.03108e+07	4.57615e+06	4.95003e+06	5.75875e+06	3.87708e+06	2.56536e+06	4.94916e+06	5.66606e+06	983641	2.56314e+06	5.06724e+06
5.39281e+18	FALSE	High	IsMasterProtein	Q15166	Serum paraoxonase/lactonase 3 OS=Homo sapiens OX=9606 GN=PON3 PE=1 SV=3	0	90.397	36	11	1689	9	354	39.6	5.41	3282.34	11	0	1.37159e+07	2.15792e+07	2.80981e+07	2.7849e+07	2.07982e+07	1.72059e+07	2.09571e+07	2.58583e+07	1.83858e+07	2.56082e+07	3.63964e+07	1.71816e+07	1.45771e+07	2.40091e+07	3.14166e+07	2.14986e+07	1.80304e+07	1.84298e+07	2.42402e+07	1.88644e+07	1.76923e+07	3.06124e+07	1.8612e+07	2.57991e+07	1.7356e+07	2.12294e+07	3.56575e+07	2.2956e+07	3.06095e+07	1.49831e+07	2.71636e+07	1.07326e+08
-3.18114e+18	FALSE	High	IsMasterProtein	P11226	Mannose-binding protein C OS=Homo sapiens OX=9606 GN=MBL2 PE=1 SV=2	0	90.232	54	12	1263	12	248	26.1	5.49	3016.12	12	0	6.57171e+07	109270286	2.09625e+08	1.75762e+08	2.45164e+08	1.09439e+08	8.16764e+07	1.63066e+08	1.67981e+08	2.5592e+08	2.17282e+08	3.72343e+07	9.45415e+07	1.67991e+08	2.03274e+08	1.16224e+08	1.46151e+08	6.81301e+07	1.11413e+08	1.48114e+08	4.2023e+07	8.34532e+07	1.05517e+08	2.32154e+08	1.87778e+08	8.40801e+07	129466103	2.19357e+08	6.654e+07	8.72207e+07	8.79753e+07	1.11244e+08
-6.0269e+18	FALSE	High	IsMasterProtein	P14151	L-selectin OS=Homo sapiens OX=9606 GN=SELL PE=1 SV=2	0	89.746	18	10	1156	10	372	42.2	6.6	2321.01	10	0	9.63378e+07	1.18925e+08	1.40665e+08	2.02775e+08	1.3258e+08	1.27254e+08	1.05951e+08	1.51353e+08	8.85207e+07	1.15713e+08	1.74287e+08	9.22227e+07	1.09729e+08	1.42983e+08	9.1186e+07	1.10105e+08	98944094	8.63928e+07	1.1759e+08	1.45866e+08	8.79128e+07	1.72057e+08	8.69967e+07	1.28643e+08	1.02499e+08	1.03073e+08	1.3116e+08	1.59914e+08	131348613	9.53906e+07	1.01025e+08	1.10602e+08
-1.28841e+18	FALSE	High	IsMasterProtein	Q02383	Semenogelin-2 OS=Homo sapiens OX=9606 GN=SEMG2 PE=1 SV=1	0	88.803	33	13	75	11	582	65.4	9.07	210.94	13	0	4.31156e+06	1.6223e+06	151806	2.65974e+06	1.29412e+06	4.21913e+06	4.93053e+06	2.78691e+06	1.55154e+06	964687	3.95908e+06	3.38995e+06	102634	5.21682e+06	1.02005e+06	1.52789e+06	1000926	9.83704e+06	2.76893e+06	745776	2.91955e+06	4.35862e+06	5.01637e+06	5779399	3.33064e+06	4.57944e+07	1.47027e+06	5.47976e+06	739431	2.44663e+06	2.66465e+06	1.14661e+06
3.24624e+18	FALSE	High	IsMasterProtein	P35916	Vascular endothelial growth factor receptor 3 OS=Homo sapiens OX=9606 GN=FLT4 PE=1 SV=3	0	88.792	13	14	517	14	1363	152.7	6.3	1096.37	14	0	4.17469e+06	5.88886e+06	6.61431e+06	3.65614e+06	5.60784e+06	1.91933e+06	6.51621e+06	4.26126e+06	3.4446e+06	7.22218e+06	1.28976e+07	4.97353e+06	3.52202e+06	6.7188e+06	2.97434e+06	9.10169e+06	7.74176e+06	7.75404e+06	4.7395e+06	6.24351e+06	5.88684e+06	7.09613e+06	4.04465e+06	3.4386e+06	2.17629e+06	5.8377e+06	6.51245e+06	9.56072e+06	3.87845e+06	6.52438e+06	4.01865e+06	5.90634e+06
4.94195e+18	FALSE	High	IsMasterProtein	Q12884	Prolyl endopeptidase FAP OS=Homo sapiens OX=9606 GN=FAP PE=1 SV=5	0	88.693	30	21	482	20	760	87.7	6.65	842.27	21	0	3.77146e+07	6.48989e+07	2.59899e+08	5.98121e+07	4.12063e+07	3.84649e+07	9.69322e+07	5.84593e+07	6.16556e+07	4.3472e+07	5.96667e+07	4.58664e+07	2.5626e+07	4.83726e+07	4.95212e+08	6.57904e+08	4.81013e+07	4.97039e+07	5.10048e+07	4.52087e+07	5.49137e+07	4.69179e+07	2.59994e+07	4.25767e+07	4.1748e+07	3.78119e+07	5.6284e+08	6.19277e+08	6.10617e+07	3.97634e+07	6.03662e+07	4.7998e+07
-9.06008e+18	FALSE	High	IsMasterProtein	Q13228	Methanethiol oxidase OS=Homo sapiens OX=9606 GN=SELENBP1 PE=1 SV=2	0	87.891	35	15	612	15	472	52.4	6.37	1195.17	15	0	3.86066e+07	3.42434e+07	4.29955e+07	5.78182e+07	5.84722e+07	3.99346e+07	3.17561e+07	2.47592e+07	3.84448e+07	6.42366e+07	7.08864e+07	2.58975e+07	2.34577e+07	2.92101e+07	1.58216e+07	2.35722e+07	1.98319e+07	2.5638e+07	3.8639e+07	3.35468e+07	1.45832e+07	6.54251e+07	2.42991e+07	5.08859e+07	5.13342e+07	4.11049e+07	5.54169e+07	4.54267e+07	1.73071e+07	3.44515e+07	3.33182e+07	3.88956e+07
-9.14263e+18	FALSE	High	IsMasterProtein	P63104	14-3-3 protein zeta/delta OS=Homo sapiens OX=9606 GN=YWHAZ PE=1 SV=1	0	87.268	49	12	371	10	245	27.7	4.79	781.6	12	3	1.66661e+07	1.10668e+07	1.85013e+07	1.57816e+07	2.29351e+07	2.29627e+07	2.25534e+07	1.2389e+07	9.80124e+06	3.22486e+07	6.50056e+07	1.48539e+07	8.96018e+06	1.91277e+07	2.8723e+07	2.84034e+07	1.22693e+07	2.63034e+07	1.12649e+07	8.34493e+06	16004392	3.47408e+07	1.25833e+07	1.26287e+07	2.5317e+07	1.28362e+07	1.95921e+07	1.18876e+07	1.63081e+07	1.01968e+07	1.38804e+07	6.19195e+06
3.76163e+18	FALSE	High	IsMasterProtein	P05362	Intercellular adhesion molecule 1 OS=Homo sapiens OX=9606 GN=ICAM1 PE=1 SV=2	0	86.36	29	13	612	13	532	57.8	7.99	1264.46	13	0	3.62675e+07	2.46053e+07	2.50204e+07	2.62223e+07	4.85594e+07	3.70241e+07	3.56284e+07	2.22033e+07	3.24679e+07	39306405	4.37161e+07	19336414	1.97969e+07	30277020	1.75606e+07	1.80295e+07	1.41353e+07	2.77562e+07	2.32462e+07	2.50314e+07	1.9124e+07	5.09826e+07	2.35001e+07	2.58002e+07	4.53381e+07	2.75332e+07	5.39957e+07	3.66188e+07	1.45056e+07	3.07827e+07	4.09647e+07	3.55478e+07
-2.03909e+18	FALSE	High	IsMasterProtein	Q5D862	Filaggrin-2 OS=Homo sapiens OX=9606 GN=FLG2 PE=1 SV=1	0	86.12	10	10	41	10	2391	247.9	8.31	101.82	10	0	1.41859e+06	4.1376e+06	2.94222e+06	3.24261e+06	1.86879e+06		2.10924e+06	3.3038e+06	3.14513e+06	6.7531e+06	2.61623e+07	1.41498e+06	2.14839e+06	3.99429e+06	1.94318e+06	3.16128e+06	3.10959e+06	1.34604e+06	1.69198e+06	5.63646e+06	4.93367e+06	2.26082e+06	1.07656e+06	1.14603e+06	4.70053e+06	5.85374e+06	2.72184e+06	1.26215e+06	3.96689e+06	3.21164e+06	2.91602e+06	3.58045e+06
-4.09166e+18	FALSE	High	IsMasterProtein	P07333	Macrophage colony-stimulating factor 1 receptor OS=Homo sapiens OX=9606 GN=CSF1R PE=1 SV=2	0	85.944	12	9	490	9	972	107.9	6.37	970.47	9	0	3.29399e+07	3.67558e+07	2.97436e+07	3.00703e+07	3.50138e+07	2.87004e+07	2.87494e+07	2.59083e+07	1.95742e+07	3.53879e+07	4.19522e+07	2.47564e+07	2.58798e+07	2.78582e+07	1.60838e+07	2.34991e+07	2.44254e+07	2.66907e+07	3.20719e+07	3.3511e+07	1.97361e+07	5.00704e+07	2.03662e+07	2.53868e+07	3.88001e+07	2.99654e+07	3.14031e+07	2.04831e+07	4.69935e+07	1.04205e+07	1.25878e+07	2.58533e+07
7.81568e+18	FALSE	High	IsMasterProtein	P02745	Complement C1q subcomponent subunit A OS=Homo sapiens OX=9606 GN=C1QA PE=1 SV=2	0	85.676	30	8	1067	8	245	26	9.11	2411.87	8	0	6.26313e+08	6.01538e+08	8.11246e+08	8.06286e+08	6.13523e+08	6.37423e+08	6.98944e+08	4.5899e+08	2.75184e+08	6.16674e+08	8.4148e+08	4.01696e+08	4.15652e+08	4.26292e+08	5.52462e+08	5.70374e+08	3.28144e+08	4.99189e+08	4.50358e+08	8.59671e+08	4.02068e+08	6.90933e+08	4.1099e+08	354845257	6.29688e+08	6.43109e+08	5.46083e+08	8.03932e+08	9.75833e+08	5.29051e+08	4.75189e+08	8.07755e+08
6.02847e+18	FALSE	High	IsMasterProtein	P35542	Serum amyloid A-4 protein OS=Homo sapiens OX=9606 GN=SAA4 PE=1 SV=2	0	85.604	55	9	1846	9	130	14.7	9.07	3967.5	9	0	3.62709e+08	2.11869e+08	2.06628e+08	1.9775e+08	1.72487e+08	3.29115e+08	2.26244e+08	2.94142e+08	1.92955e+08	2.25693e+08	5.48668e+08	2.73621e+08	1.21453e+08	2.07813e+08	3.09183e+08	2.41841e+08	2.28475e+08	3.99219e+08	3.12423e+08	3.05e+08	3.17599e+08	3.96792e+08	1.09269e+08	2.73039e+08	3.24533e+08	3.69729e+08	1.84585e+08	4.6519e+08	3.99128e+08	1.90117e+08	5.2262e+08	2.19184e+08
1.54778e+18	FALSE	High	IsMasterProtein	P30101	Protein disulfide-isomerase A3 OS=Homo sapiens OX=9606 GN=PDIA3 PE=1 SV=4	0	85.566	36	17	402	17	505	56.7	6.35	854.19	17	0	6.42206e+07	6.94029e+07	7.65232e+07	8.23686e+07	7.89803e+07	6.9354e+07	7.49542e+07	6.38072e+07	5.64668e+07	6.57654e+07	115708488	6.99607e+07	4.27911e+07	6.19038e+07	6.40192e+07	7.40712e+07	5.91986e+07	7.05078e+07	5.55977e+07	8.04406e+07	5.92154e+07	1.07228e+08	4.67565e+07	4.34287e+07	56453540	6.02398e+07	6.49605e+07	8.21216e+07	7.72429e+07	4.67186e+07	9.08891e+07	6.06682e+07
-5.37881e+18	FALSE	High	IsMasterProtein	Q13740	CD166 antigen OS=Homo sapiens OX=9606 GN=ALCAM PE=1 SV=2	0	85.049	32	13	482	13	583	65.1	6.25	1125.09	13	0	7.58513e+07	9.70283e+07	9.82289e+07	4.97627e+07	4.52964e+07	4.23343e+07	9.85829e+07	6.33315e+07	3.29711e+07	8.10298e+07	5.295e+07	3.21662e+07	2.80401e+07	2.15348e+08	1.64297e+08	7.49735e+07	1.21644e+08	6.37737e+07	7.47761e+07	1.30889e+08	1.53333e+08	9.41862e+07	3.59847e+07	2.37456e+07	1.0473e+08	7.58599e+07	1.3322e+08	1.47522e+08	1.60835e+08	9.67472e+07	1.67589e+08	1.49582e+08
-8.1209e+18	FALSE	High	IsMasterProtein	P01889	HLA class I histocompatibility antigen, B alpha chain OS=Homo sapiens OX=9606 GN=HLA-B PE=1 SV=3	0	85.025	24	7	250	2	362	40.4	5.85	585.74	7	0								475313	382386		1.6399e+06	487851			536098	535934		598289	532912					417004	817400				381781		727699
-6.44621e+17	FALSE	High	IsMasterProtein	P55290	Cadherin-13 OS=Homo sapiens OX=9606 GN=CDH13 PE=1 SV=1	0	83.179	23	13	682	13	713	78.2	4.98	1678.81	13	0	2.20401e+07	3.65704e+07	5.0832e+07	5.56605e+07	3.86309e+07	2.4434e+07	3.10665e+07	3.32622e+07	2.05421e+07	7.43199e+07	3.99648e+07	1.89513e+07	1.93785e+07	4.67024e+07	2.56585e+07	2.28616e+07	2.57482e+07	2.36017e+07	38480477	3.10621e+07	3.4502e+07	5.6287e+07	2.4625e+07	3.44039e+07	3.00913e+07	3.62102e+07	3.69479e+07	6.04382e+07	3.49854e+07	3.03921e+07	4.28874e+07	3.6281e+07
8.86075e+18	FALSE	High	IsMasterProtein	P12821	Angiotensin-converting enzyme OS=Homo sapiens OX=9606 GN=ACE PE=1 SV=1	0	83.146	17	17	446	17	1306	149.6	6.39	778.48	17	0	2.70935e+07	4.29832e+07	6.3209e+07	6.60581e+07	6.41665e+07	4.75939e+07	5.26993e+07	4.09811e+07	4.45131e+07	5.98372e+07	5.93706e+07	3.405e+07	3.24626e+07	4.85763e+07	3.64937e+07	4.19449e+07	4.64687e+07	4.14331e+07	4.83624e+07	5.2468e+07	5.10424e+07	7.4698e+07	4.0679e+07	4.94266e+07	3.31179e+07	3.70913e+07	5.14214e+07	6.94284e+07	5.8139e+07	3.97141e+07	4.3748e+07	5.6482e+07
-2.5439e+18	FALSE	High	IsMasterProtein	B9A064	Immunoglobulin lambda-like polypeptide 5 OS=Homo sapiens OX=9606 GN=IGLL5 PE=2 SV=2	0	82.025	38	7	1507	4	214	23	8.84	3565.67	7	0	1.08595e+07	1.17112e+07	1.39599e+07	22988770	2.21911e+07	8.77753e+06	4.50182e+07	9.63107e+06	5.01607e+06	3.939e+07	1.45257e+07	4.57711e+06	1.60317e+07	2.21917e+07	3.06507e+07	2.70297e+07	2.15169e+07	1.02026e+07	6.97054e+06	3.259e+07	3.01407e+07	2.11759e+07	1.27245e+07	9.53655e+06	1.35493e+07	1.01532e+07	2.14262e+07	11573964	3.50435e+07	1.1865e+07	1.12062e+07	2.46126e+07
4.40594e+18	FALSE	High	IsMasterProtein	Q9HDC9	Adipocyte plasma membrane-associated protein OS=Homo sapiens OX=9606 GN=APMAP PE=1 SV=2	0	81.742	45	15	657	15	416	46.5	6.16	1190.69	15	0	1.30741e+07	1.89119e+07	2.73448e+07	9559293	2.13787e+07	1.75858e+07	21232525	1.91406e+07	9.95823e+06	1.50055e+07	2.39644e+07	8.14966e+06	1.49064e+07	1.56029e+07	1.99038e+07	2.10904e+07	1.81697e+07	2.27147e+07	1.68943e+07	1.5718e+07	8.91917e+06	20410102	1.46132e+07	1.35141e+07	1.80144e+07	2.08313e+07	2.90512e+07	2.23654e+07	2.98041e+07	9.31788e+06	1.42045e+07	2.58768e+07
-7.18271e+18	FALSE	High	IsMasterProtein	P55058	Phospholipid transfer protein OS=Homo sapiens OX=9606 GN=PLTP PE=1 SV=1	0	81.707	27	13	669	13	493	54.7	7.01	1336.63	13	0	6.45254e+07	7.35086e+07	6.70775e+07	9.26338e+07	5.49419e+07	4.26983e+07	4.98968e+07	4.82429e+07	3.37946e+07	7.01649e+07	1.12426e+08	2.69893e+07	4.45438e+07	3.56364e+07	4.81128e+07	4.89707e+07	4.3399e+07	3.87461e+07	5.00605e+07	7.84945e+07	4.66849e+07	9.83483e+07	5.4483e+07	6.30317e+07	7.72078e+07	8.15879e+07	5.83433e+07	9.16345e+07	1.04626e+08	3.05542e+07	5.34209e+07	9.75233e+07
-2.4002e+18	FALSE	High	IsMasterProtein	Q6UX71	Plexin domain-containing protein 2 OS=Homo sapiens OX=9606 GN=PLXDC2 PE=1 SV=1	0	81.213	25	11	505	11	529	59.5	6.46	1220.57	11	0	3.03493e+07	3.74666e+07	3.56398e+07	3.08877e+07	4.22692e+07	2.59011e+07	3.01311e+07	1.85656e+07	1.96733e+07	3.74491e+07	4.30329e+07	2.13983e+07	2.17911e+07	2.68582e+07	1.64246e+07	2.15132e+07	2.18315e+07	2.27872e+07	3.0723e+07	3.63021e+07	2.8204e+07	3.77347e+07	2.27015e+07	34226651	2.94711e+07	2.90811e+07	2.2484e+07	3.86029e+07	4.14265e+07	2.27762e+07	2.47365e+07	3.7561e+07
-3.31742e+18	FALSE	High	IsMasterProtein	P00533	Epidermal growth factor receptor OS=Homo sapiens OX=9606 GN=EGFR PE=1 SV=2	0	81.042	15	12	398	12	1210	134.2	6.68	852.78	12	0	4.93942e+06	1.3415e+07	5.82929e+06	4.37844e+06	4.94167e+06	2.54393e+06	7.38346e+06	7.35521e+06	3.85266e+06	9.19698e+06	9.5476e+06	2.91521e+06	7.80315e+06	8.29595e+06	5.70081e+06	6.19362e+06	2.95058e+06	6.0573e+06	3.24345e+06	5.36539e+06	3.105e+06	9.83188e+06	3.45476e+06	6.31063e+06	4.69217e+06	6.96147e+06	7.11365e+06	9.69075e+06	9.32987e+06	7.77112e+06	6.17997e+06	7.00744e+06
-1.60534e+17	FALSE	High	IsMasterProtein	P07195	L-lactate dehydrogenase B chain OS=Homo sapiens OX=9606 GN=LDHB PE=1 SV=2	0	80.839	38	13	914	12	334	36.6	6.05	1788.85	13	1	8.71691e+07	1.00558e+08	123991497	3.38557e+08	2.31593e+08	2.29231e+08	1.16161e+08	1.25885e+08	1.2304e+08	1.25456e+08	2.82244e+08	2.31263e+08	6.52496e+07	1.12488e+08	2.34124e+08	3.70629e+08	2.21637e+08	1.99684e+08	2.4067e+08	9.13783e+07	2.56018e+08	180004320	8.41497e+07	1.96176e+08	1.11263e+08	1.43123e+08	3.44305e+08	1.18048e+08	9.0227e+07	2.00294e+08	1.94703e+08	2.14855e+08
5.57973e+18	FALSE	High	IsMasterProtein	P06733	Alpha-enolase OS=Homo sapiens OX=9606 GN=ENO1 PE=1 SV=2	0	80.473	32	14	305	12	434	47.1	7.39	691.98	14	2	1.1035e+07	1.03309e+07	2.7197e+07	1.13035e+07	2.31232e+07	2.13706e+07	1.38546e+07	9.1137e+06	8.45129e+06	2.64385e+07	5.71332e+07	2.10682e+07	1.50966e+07	3.60498e+07	5.04603e+07	3.07094e+07	2.16652e+07	1.53427e+07	8.27417e+06	9.74875e+06	9.23403e+06	2.28754e+07	8.2888e+06	1.04215e+07	3.50397e+07	1.54879e+07	3.15956e+07	1.62925e+07	1.49605e+07	1.51751e+07	1.72313e+07	1.23253e+07
7.49498e+18	FALSE	High	IsMasterProtein	O15394	Neural cell adhesion molecule 2 OS=Homo sapiens OX=9606 GN=NCAM2 PE=1 SV=2	0	80.459	24	16	445	16	837	93	5.6	920.79	16	0	1.63375e+07	3.12951e+07	3.74085e+07	2.93527e+07	2.60224e+07	1.53807e+07	2.04854e+07	1.99169e+07	8.95579e+06	3.01666e+07	1.91451e+07	1.26113e+07	2.19916e+07	1.92554e+07	1.43031e+07	2.21605e+07	1.77e+07	1.56328e+07	1.75358e+07	2.20738e+07	1.6916e+07	3.02567e+07	1.52435e+07	1.40621e+07	1.99448e+07	1.88376e+07	2.96898e+07	2.00864e+07	2.66822e+07	1.30407e+07	1.00249e+07	2.87908e+07
5.3312e+18	FALSE	High	IsMasterProtein	P19652	Alpha-1-acid glycoprotein 2 OS=Homo sapiens OX=9606 GN=ORM2 PE=1 SV=2	0	79.82	44	10	1267	8	201	23.6	5.11	2732.96	10	2	2.43631e+08	1.25189e+08	1.9252e+08	2.66975e+08	1.37514e+08	2.12407e+08	1.28587e+08	1.29642e+08	9.68673e+07	1.53269e+08	1.34542e+08	2.73037e+08	9.64394e+07	7.86149e+07	2.02721e+08	1.09226e+08	1.35581e+08	2.57228e+08	1.04808e+08	1.78005e+08	2.4902e+08	1.8118e+08	9.39845e+07	1.21393e+08	1.65917e+08	2.02579e+08	1.33032e+08	1.85495e+08	2.31492e+08	9.16053e+07	1.94449e+08	2.49685e+08
4.3886e+18	FALSE	High	IsMasterProtein	P04083	Annexin A1 OS=Homo sapiens OX=9606 GN=ANXA1 PE=1 SV=2	0	78.913	44	13	117	13	346	38.7	7.02	303.62	13	0	5.41982e+06	2.94234e+06	1.6709e+07	587588	5.03248e+06	8.99622e+06	5.72162e+06	1.78071e+06	3.17047e+06	7.19155e+06	6.85381e+06	2.47639e+06	3.64944e+06	1.85836e+07	1.27512e+07	9.1797e+06	1.52322e+07	2.21444e+06	2.68027e+06	1.50535e+06		2.17853e+06	1.91175e+06	3.50473e+06	1.96861e+07	9.51462e+06	3.73213e+06	9.07229e+06	5.87567e+06	5.78509e+06	6.9947e+06	747629
-4.08256e+18	FALSE	High	IsMasterProtein	P05109	Protein S100-A8 OS=Homo sapiens OX=9606 GN=S100A8 PE=1 SV=1	0	78.833	55	10	777	10	93	10.8	7.03	1651.54	10	0	4.92773e+08	3.6659e+08	1.26679e+09	2.03701e+08	6.53337e+08	5.52908e+08	4.03859e+08	3.09045e+08	3.04474e+08	5.56052e+08	6.95552e+08	4.02901e+08	2.81951e+08	1.23114e+09	1212765980	4.96039e+08	8.29597e+08	3.46065e+08	2.72049e+08	2.19605e+08	9.58189e+07	2.46348e+08	2.23742e+08	4.42154e+08	1.73819e+09	7.35358e+08	6.26004e+08	8.37906e+08	6.8302e+08	6.41448e+08	4.26574e+08	1.848e+08
7.36177e+18	FALSE	High	IsMasterProtein	Q7Z7G0	Target of Nesh-SH3 OS=Homo sapiens OX=9606 GN=ABI3BP PE=1 SV=2	0	78.488	12	10	560	10	1068	117.8	9.42	1280.93	10	0	3.43086e+07	2.87258e+07	4.76147e+07	4.91632e+07	4.29713e+07	3.13314e+07	3.77407e+07	3.66626e+07	1.99254e+07	7.14955e+07	4.24606e+07	1.85094e+07	3.12562e+07	3.87805e+07	2.58044e+07	3.97162e+07	4.43014e+07	2.71033e+07	3.15388e+07	6.30546e+07	5.13671e+07	2.67152e+07	1.76791e+07	3.08685e+07	3.18058e+07	2.48463e+07	4.86547e+07	3.19458e+07	71472453	3.24401e+07	2.7832e+07	6.43515e+07
-9.08602e+18	FALSE	High	IsMasterProtein	Q16853	Membrane primary amine oxidase OS=Homo sapiens OX=9606 GN=AOC3 PE=1 SV=3	0	78.328	15	10	680	10	763	84.6	6.52	1592.24	10	0	1.85104e+07	2.05276e+07	1.80059e+07	2.31739e+07	22772251	1.23627e+07	1.42344e+07	2.13794e+07	1.06379e+07	1.51703e+07	1.46968e+07	1.44743e+07	8.79688e+06	1.76436e+07	1.1514e+07	2.04702e+07	1.24108e+07	9.71946e+06	1.75309e+07	2.33675e+07	1.79059e+07	2.23516e+07	9.50978e+06	2.06375e+07	1.61074e+07	1.37854e+07	1.21325e+07	3.02498e+07	1.78929e+07	1.11267e+07	1.59959e+07	1.47778e+07
-7.60165e+17	FALSE	High	IsMasterProtein	O95497	Pantetheinase OS=Homo sapiens OX=9606 GN=VNN1 PE=1 SV=2	0	77.195	24	9	435	9	513	57	5.55	919.81	9	0	4.30851e+07	4.59297e+07	5.68503e+07	6.99365e+07	5.0825e+07	8.07985e+07	5.56831e+07	4.18571e+07	5.88243e+07	6.90682e+07	5.91029e+07	6.18081e+07	4.86177e+07	9.45651e+07	4.84617e+07	6.25335e+07	5.64771e+07	8.94082e+07	8.50793e+07	7.12484e+07	1.28765e+08	1.46875e+08	3.43113e+07	1.32045e+08	5.35744e+07	6.71881e+07	5.75306e+07	7.14265e+07	1.03951e+08	5.81421e+07	6.47232e+07	4.70934e+07
-5.79275e+18	FALSE	High	IsMasterProtein	P55056	Apolipoprotein C-IV OS=Homo sapiens OX=9606 GN=APOC4 PE=1 SV=1	0	76.284	46	9	1255	9	127	14.5	8.92	1753.99	9	0	3.88432e+08	9.91469e+07	1.25257e+08	9.89528e+07	1.01619e+08	9.11785e+07	6.37977e+07	1.16324e+08	7.68348e+07	9.92686e+07	2.89814e+08	5.62184e+07	4.30109e+07	1.0363e+08	6.95456e+07	2.7015e+07	4.4063e+07	1.14881e+08	2.36941e+08	7.24374e+07	5.96192e+07	5.06521e+07	1.12083e+08	9.73825e+07	1.21337e+08	1.1919e+08	3.2008e+08	1.46406e+08	7.84528e+07	9.53744e+07	9.56801e+07	5.30097e+07
-1.5389e+18	FALSE	High	IsMasterProtein	P23528	Cofilin-1 OS=Homo sapiens OX=9606 GN=CFL1 PE=1 SV=3	0	75.574	51	9	258	9	166	18.5	8.09	523.37	9	0	7.60861e+06	9.5673e+06	2.38312e+07	9.56668e+06	2.31613e+07	1.63365e+07	1.98429e+07	6.66592e+06	7.44029e+06	2.25149e+07	2.51828e+07	1.36586e+07	9.98288e+06	1.60335e+07	3.91207e+07	2.58171e+07	1.80632e+07	1.12265e+07	5.82894e+06	8.64845e+06	7.0594e+06	1.72143e+07	6.69819e+06	5.94998e+06	1.98623e+07	1.42855e+07	2.07192e+07	1.28774e+07	1.05397e+07	8.27428e+06	1.06427e+07	5.63516e+06
1.30133e+18	FALSE	High	IsMasterProtein	P02654	Apolipoprotein C-I OS=Homo sapiens OX=9606 GN=APOC1 PE=1 SV=1	0	75.562	40	8	2562	8	83	9.3	8.47	4396.84	8	0	5.48135e+08	4.39628e+08	4.28498e+08	5.68664e+08	3.6389e+08	4.80768e+08	4.36759e+08	3.88297e+08	2.86439e+08	4.24987e+08	6.08875e+08	3.09376e+08	3.11717e+08	3.26958e+08	2.67294e+08	2.72604e+08	2.9244e+08	3.0592e+08	5.69556e+08	6.0572e+08	2.61666e+08	5.77239e+08	3.53417e+08	5.4951e+08	4.97973e+08	3.57522e+08	5.87805e+08	5.84174e+08	4.74684e+08	4.01672e+08	2.98674e+08	3.09882e+08
-7.63792e+18	FALSE	High	IsMasterProtein	P0DJI9	Serum amyloid A-2 protein OS=Homo sapiens OX=9606 GN=SAA2 PE=1 SV=1	0	75.232	50	9	86	4	122	13.5	9.14	273.12	9	0	4439872	4224473	7148999	5503628	5616927	4.68955e+06	3.39402e+06	2.42898e+06	3.87884e+06	5.25606e+06	5841908	5.73888e+07	3063125	3.58055e+06	2.28017e+06	2540462	2.46563e+06	5.21284e+06	3.25712e+06	3.99315e+06	5.32489e+06	5.17357e+06	3.75262e+06	4.15793e+06	4230837	3707452	2.91079e+06	5.97641e+06	4.60752e+06	2.28466e+06	2175135	3.38034e+06
4.53262e+18	FALSE	High	IsMasterProtein	P00491	Purine nucleoside phosphorylase OS=Homo sapiens OX=9606 GN=PNP PE=1 SV=2	0	74.645	51	11	225	11	289	32.1	6.95	426.73	11	0	2.39846e+07	2.76849e+07	3.95124e+07	2.7351e+07	3.0183e+07	2.2846e+07	2.53639e+07	2.23079e+07	1.22479e+07	4.2314e+07	3.72292e+07	1.81944e+07	1.07946e+07	2.1416e+07	2.3219e+07	2.70175e+07	2.16678e+07	3.2112e+07	2.85972e+07	2.22127e+07	2.3335e+07	3.47842e+07	1.60006e+07	2.95377e+07	2.75795e+07	1.93448e+07	2.04726e+07	3.41441e+07	3.24811e+07	2.19607e+07	1.99692e+07	2.81512e+07
4.66076e+18	FALSE	High	IsMasterProtein	Q12860	Contactin-1 OS=Homo sapiens OX=9606 GN=CNTN1 PE=1 SV=1	0	74.269	20	17	566	17	1018	113.2	5.9	1064.58	17	0	2.10609e+07	4.13665e+07	4.40417e+07	3.90841e+07	3.83144e+07	4.65998e+07	3.88462e+07	3.92312e+07	3.62457e+07	4.10976e+07	5.06773e+07	6.25616e+07	1.67183e+07	4.3083e+07	3.72338e+07	3.81578e+07	3.65903e+07	7.07584e+07	4.82646e+07	2.3254e+07	5.19807e+07	4.7946e+07	1.72128e+07	4.32813e+07	2.7908e+07	3.73731e+07	3.35008e+07	4.53882e+07	5.93348e+07	3.35753e+07	4.23546e+07	3.7175e+07
6.82579e+18	FALSE	High	IsMasterProtein	P07738	Bisphosphoglycerate mutase OS=Homo sapiens OX=9606 GN=BPGM PE=1 SV=2	0	73.88	41	9	577	9	259	30	6.54	1082.32	9	0	2.28878e+07	3.72802e+07	4.46044e+07	4.92109e+07	4.11118e+07	2.86686e+07	3.6134e+07	3.19898e+07	3.231e+07	4.50457e+07	3.85477e+07	2.76593e+07	2.38785e+07	3.98993e+07	1.99614e+07	3.43401e+07	2.67226e+07	2.78061e+07	2.71705e+07	3.62975e+07	3.51614e+07	3.54353e+07	2.17896e+07	3.58266e+07	3.40085e+07	2.84243e+07	4.24485e+07	3.83479e+07	1.9239e+07	2.7279e+07	2.86874e+07	3.32823e+07
8.47989e+18	FALSE	High	IsMasterProtein	P37802	Transgelin-2 OS=Homo sapiens OX=9606 GN=TAGLN2 PE=1 SV=3	0	73.843	51	11	308	11	199	22.4	8.25	550.25	11	0	2.11932e+07	2.72645e+07	2.51196e+07	1.87346e+07	1.65489e+07	1.89707e+07	2.06022e+07	2.0628e+07	1.02082e+07	2.8947e+07	3.49989e+07	1.89767e+07	1.48627e+07	2.81414e+07	2.0293e+07	2.77602e+07	7.53286e+06	1.74317e+07	1.17733e+07	1.90448e+07	1.19813e+07	4.19283e+07	1.10026e+07	2.03153e+07	2.41013e+07	1.74437e+07	3.30758e+07	1.75404e+07	1.86309e+07	2.28647e+07	2.37377e+07	1.69834e+07
-3.62708e+18	FALSE	High	IsMasterProtein	Q9H4A9	Dipeptidase 2 OS=Homo sapiens OX=9606 GN=DPEP2 PE=1 SV=3	0	73.327	30	12	505	12	486	53.3	6.54	1029.67	12	0	2.43061e+07	8.04925e+06	2.42205e+07	1.32001e+07	1.20725e+07	7.53333e+06	1.08784e+07	5.53096e+06	5.29355e+06	2.05139e+07	18878240	4.10728e+06	4.8736e+06	7.0456e+06	4.61285e+06	1.01952e+07	6.66067e+06	4.07621e+06	7.92565e+06	7.99703e+06	5.76321e+06	8.74463e+06	3.07852e+06	6.37652e+06	2.42299e+07	1.34733e+07	1.31234e+07	1.95507e+07	5.07257e+06	6.80541e+06	5.0777e+06	1.7212e+07
-5.79809e+18	FALSE	High	IsMasterProtein	Q86YZ3	Hornerin OS=Homo sapiens OX=9606 GN=HRNR PE=1 SV=2	0	72.747	16	8	43	8	2850	282.2	10.04	102.76	8	0	3.18811e+06	1.23919e+06	4887.23	606158	40002.8	1.58666e+06	2.30579e+06	275842	1.87941e+06	34894.7	4.90848e+06	4.66175e+06	1.57266e+06	819334	2.1781e+06	4.11976e+06	1.74665e+06	23216.7	2.68333e+06	1.80501e+06	2.22808e+06	1.63605e+06		2.60021e+06	2.19945e+06	2.35761e+06	1.17325e+06	1.79248e+06	5.29752e+06	239439	2.20567e+06	42767.7
9.06659e+18	FALSE	High	IsMasterProtein	P02775	Platelet basic protein OS=Homo sapiens OX=9606 GN=PPBP PE=1 SV=3	0	72.661	41	6	1536	6	128	13.9	8.79	3015.04	6	0	1.60267e+08	1.10011e+08	2.39638e+08	1.7558e+08	1.99729e+08	1.50728e+08	1.56203e+08	1.03639e+08	1.40438e+08	2.32972e+08	2.17924e+08	1.83999e+08	6.74632e+07	8.11995e+07	1.52245e+08	1.97423e+08	8.17776e+07	2.03373e+08	7.85661e+07	1.1694e+08	1.44588e+08	1.66698e+08	7.92213e+07	8.39743e+07	1.60621e+08	1.3785e+08	2.34992e+08	1.64104e+08	2.92782e+08	8.2553e+07	2.02178e+08	1.46335e+08
2.08729e+18	FALSE	High	IsMasterProtein	P61626	Lysozyme C OS=Homo sapiens OX=9606 GN=LYZ PE=1 SV=1	0	72.63	63	8	511	8	148	16.5	9.16	1437.3	8	0	2.32451e+09	2.41847e+09	2.67421e+09	3.18165e+09	3.74231e+09	1.96704e+09	2.25576e+09	2.76548e+09	1.59866e+09	3.25483e+09	3.2181e+09	1.56937e+09	1.89817e+09	2.27684e+09	2109632428	2.8191e+09	2.3158e+09	1.9876e+09	2.65565e+09	1.23082e+09	2.16762e+09	3.05176e+09	1.76622e+09	3.57843e+09	2.82672e+09	2122669020	2.54911e+09	3.24981e+09	2.83607e+09	1.57507e+09	1.66411e+09	3.33771e+09
8.10328e+18	FALSE	High	IsMasterProtein	Q9BWP8	Collectin-11 OS=Homo sapiens OX=9606 GN=COLEC11 PE=1 SV=1	0	72.051	27	8	431	8	271	28.6	5.41	1101.94	8	0	1.45509e+07	1.8015e+07	1.45064e+07	1.3126e+07	1.70982e+07	1.3593e+07	1.78201e+07	1.28834e+07	1.19397e+07	2.08258e+07	1.94473e+07	1.2571e+07	1.28948e+07	9.24635e+06	9.56939e+06	9.10321e+06	9.9538e+06	1.11202e+07	1.44472e+07	2.38112e+07	8.79438e+06	1.54771e+07	7.10414e+06	1.74299e+07	1.41739e+07	1.65331e+07	8.8493e+06	2.01825e+07	10412112	1.14306e+07	1.08673e+07	1.57019e+07
-6.03797e+18	FALSE	High	IsMasterProtein	P08637	Low affinity immunoglobulin gamma Fc region receptor III-A OS=Homo sapiens OX=9606 GN=FCGR3A PE=1 SV=2	0	71.711	23	8	900	4	254	29.1	8.07	2166.31	8	4	5.89901e+07	8.56489e+07	9.40545e+07	7.64752e+07	9.84289e+07	6.72278e+07	9.34998e+07	7.44157e+07	2.90685e+07	6.19451e+07	8.56996e+07	6.07931e+07	5.49075e+07	8.86326e+07	33787805	6.91051e+07	7.21086e+07	5.16937e+07	3.73496e+07	8.32382e+07	8.15164e+07	8.37547e+07	4.13296e+07	7.25767e+07	6.12798e+07	4.78564e+07	1.1926e+08	5.61843e+07	9.0148e+07	4.73859e+07	4.77719e+07	5.82459e+07
1.52016e+18	FALSE	High	IsMasterProtein	P07737	Profilin-1 OS=Homo sapiens OX=9606 GN=PFN1 PE=1 SV=2	0	71.215	73	10	558	10	140	15	8.27	1317.17	10	0	4.00226e+07	3.46195e+07	7.16835e+07	3.24166e+07	7.97854e+07	5.71422e+07	4.50172e+07	2.99661e+07	2.93739e+07	5.33128e+07	9.23038e+07	3.52462e+07	2.09845e+07	5.50991e+07	8.68768e+07	63351595	4.75624e+07	6.75273e+07	2.30807e+07	2.66279e+07	2.08342e+07	4.01235e+07	5.27793e+07	2.81508e+07	1.2476e+08	5.07499e+07	6.30247e+07	5.33465e+07	3.66051e+07	4.30655e+07	4.7383e+07	2.06913e+07
2.45448e+18	FALSE	High	IsMasterProtein	P27487	Dipeptidyl peptidase 4 OS=Homo sapiens OX=9606 GN=DPP4 PE=1 SV=2	0	70.871	23	17	187	17	766	88.2	6.04	318.71	17	0	4.30543e+06	2.7716e+06	1.01427e+07	1.13158e+07	1.405e+07	5.83027e+06	1.26916e+07	7.13635e+06	5.53985e+06	1.21477e+07	7.66507e+06	6.09748e+06	9.0083e+06	7.76301e+06	8.00479e+06	7.09356e+06	8.09122e+06	2.12094e+06	3.30529e+06	1.63225e+07	1.00769e+07	7.11639e+06	2.63093e+06	3.94935e+06	3.30678e+06	4.41804e+06	9.08237e+06	7.83264e+06	9.56237e+06	5.40348e+06	3.73183e+06	9.38701e+06
-5.49165e+18	FALSE	High	IsMasterProtein	Q9H4B7	Tubulin beta-1 chain OS=Homo sapiens OX=9606 GN=TUBB1 PE=1 SV=1	0	70.796	33	11	154	10	451	50.3	5.17	377.94	11	1	1.54339e+07	9.82562e+06	2.39785e+07	1.46404e+07	1.24606e+07	1.68245e+07	1.93187e+07	9.72389e+06	6.35475e+06	2.18606e+07	2.47216e+07	1.06448e+07	1.01224e+07	1.14724e+07	1.39117e+07	2.10681e+07	1.79858e+06	1.03263e+07	9.40079e+06	1.51073e+07	1.0259e+07	1.95184e+07	1.23342e+07	1.06368e+07	2.19709e+07	1.48045e+07	1.74666e+07	2.05438e+07	1.54512e+07	8.00226e+06	1.27376e+07	1.90701e+07
-2.75804e+18	FALSE	High	IsMasterProtein	P61769	Beta-2-microglobulin OS=Homo sapiens OX=9606 GN=B2M PE=1 SV=1	0	70.317	49	6	529	6	119	13.7	6.52	1257.56	6	0	1.27578e+07	3.87793e+07	2.0293e+07	40373180	5.57475e+07	8.52305e+07	3.61721e+07	2.14854e+07	2.90771e+07	3.57057e+07	4.26335e+07	4.52965e+07	2.31105e+07	5.15264e+07	2.34141e+07	3.98461e+07	3.8647e+07	5.27707e+07	4.10496e+07	2.70559e+07	6.87112e+07	3.06081e+07	1.91392e+07	6.02849e+07	1.36524e+07	4.47888e+07	4.64617e+07	32098187	6.10628e+07	3.21931e+07	4.41442e+07	3.11012e+07
7.93144e+18	FALSE	High	IsMasterProtein	P05556	Integrin beta-1 OS=Homo sapiens OX=9606 GN=ITGB1 PE=1 SV=2	0	69.958	24	17	507	17	798	88.4	5.39	1162.13	17	0	1.43772e+07	1.50021e+07	1.64873e+07	2.15642e+07	2.56309e+07	1.49644e+07	1.1771e+07	1.36863e+07	8.98918e+06	2.46045e+07	2.0933e+07	9.32205e+06	9.18732e+06	1.42726e+07	9.64894e+06	1.19871e+07	7.54018e+06	1.04231e+07	1.32271e+07	1.55881e+07	1.30301e+07	2.13453e+07	8.29926e+06	1.6605e+07	1.37634e+07	1.31975e+07	1.43268e+07	1.75061e+07	1.40969e+07	1.14208e+07	1.22712e+07	1.40138e+07
-8.20852e+18	FALSE	High	IsMasterProtein	P02655	Apolipoprotein C-II OS=Homo sapiens OX=9606 GN=APOC2 PE=1 SV=1	0	69.788	59	9	924	9	101	11.3	4.72	1820.92	9	0	4.97857e+08	3.39576e+08	4.20504e+08	3.93688e+08	5.5153e+08	6.45178e+08	5.86613e+08	4.04795e+08	3.31846e+08	6.42055e+08	1.06232e+09	4.24115e+08	2.33182e+08	7.13198e+08	3.22191e+08	232711302	3.92384e+08	4.29449e+08	5.0038e+08	6.92254e+08	4.36765e+08	2.77097e+08	3.86958e+08	4.46761e+08	5.30765e+08	3.74336e+08	1.20033e+09	4.73821e+08	3.76405e+08	4.85906e+08	4.88377e+08	3.13264e+08
7.12967e+18	FALSE	High	IsMasterProtein	P52209	6-phosphogluconate dehydrogenase, decarboxylating OS=Homo sapiens OX=9606 GN=PGD PE=1 SV=3	0	69.243	30	12	253	12	483	53.1	7.23	452.56	12	0	1.29183e+07	1.30807e+07	3.91304e+07	1.58424e+07	2.59378e+07	2.1402e+07	13540361	1.2422e+07	1.17993e+07	1.65781e+07	1.63633e+07	1.1488e+07	1.00612e+07	3.531e+07	2.92392e+07	1.67334e+07	2.48528e+07	1.23068e+07	9.97661e+06	1.51808e+07	7.67681e+06	8.82838e+06	9.09314e+06	1.33405e+07	4.3107e+07	2.09211e+07	2.82916e+07	2.38203e+07	1.75379e+07	2.30543e+07	1.50541e+07	1.83962e+07
-6.19527e+18	FALSE	High	IsMasterProtein	P40189	Interleukin-6 receptor subunit beta OS=Homo sapiens OX=9606 GN=IL6ST PE=1 SV=2	0	68.958	16	11	473	11	918	103.5	5.95	785.87	11	0	9.45801e+06	5.73902e+06	3.75619e+07	4.37073e+07	3.95411e+07	1.06559e+07	2.26983e+07	5.63805e+06	1.0941e+07	2.99073e+07	1.18589e+07	1.32393e+07	1.61759e+07	2.48952e+07	8.63138e+06	1.06738e+07	1.15144e+07	1.12728e+07	1.76551e+07	9.77281e+06	1.23023e+07	9.22259e+06	5.20491e+06	7.15399e+06	8.35641e+06	7.85734e+06	1.42015e+07	1.20662e+07	8.91538e+06	1.85138e+07	7.63499e+06	3.49391e+07
3.39657e+18	FALSE	High	IsMasterProtein	P22692	Insulin-like growth factor-binding protein 4 OS=Homo sapiens OX=9606 GN=IGFBP4 PE=1 SV=2	0	68.336	33	8	334	8	258	27.9	7.15	1133.98	8	0	1.37758e+07	9.54159e+06	7.95133e+06	2.22146e+07	2.11318e+07	7.41842e+06	1.26431e+07	4.99002e+06	7.82182e+06	7.14063e+06	1.46433e+07	7.16748e+06	3.96738e+06	7.32529e+06	7.76114e+06	5.21428e+06	1.13257e+07	1.20365e+07	1.15024e+07	7.30576e+06	5.149e+06	6.88831e+06	1.0273e+07	7.07829e+06	1.41363e+07	8.11901e+06	7.24361e+06	2.28967e+07	1.94571e+07	4.78945e+06	6.62372e+06	8.54421e+06
2.40205e+18	FALSE	High	IsMasterProtein	P06576	ATP synthase subunit beta, mitochondrial OS=Homo sapiens OX=9606 GN=ATP5F1B PE=1 SV=3	0	68.213	30	10	29	10	529	56.5	5.4	58.71	10	0	2.01997e+06	1.58579e+07	4.30099e+06	9956560	7.60313e+06	919326	2.00888e+06	1.88486e+06	1.15793e+06	7.75767e+06	3.10721e+06	688740	1.54838e+06	3.26017e+06	2.1805e+07	3.69165e+06	2.4601e+06	1.86676e+06	1.16188e+06	2.12659e+06	877911	1.47238e+06	795675	1.34226e+06	3.79441e+06	770301	3.08527e+06	706874	2.70451e+06	610897	912401	5.34181e+06
-4.06829e+18	FALSE	High	IsMasterProtein	A1L4H1	Soluble scavenger receptor cysteine-rich domain-containing protein SSC5D OS=Homo sapiens OX=9606 GN=SSC5D PE=1 SV=3	0	68.21	14	15	71	15	1573	165.6	6.13	160.68	15	0	9.81363e+06	9.52527e+06	9.0687e+06	1.16009e+07	1.15144e+07	7.05986e+06	4.01592e+06	9236401	6.28359e+06	3.36233e+06	1.22686e+07	5.91342e+06	4.99528e+06	8.5606e+06	8.5753e+06	1.09817e+07	5.58899e+06	8.28107e+06	8.55662e+06	6.69686e+06	3.5184e+06	1.04948e+07	3.25104e+06	7.85818e+06	6.31185e+06	4.01213e+06	1.5728e+07	6.09804e+06	1.93841e+06	4.01607e+06	4.43675e+06	9.36946e+06
-3.53343e+18	FALSE	High	IsMasterProtein	Q9NY97	N-acetyllactosaminide beta-1,3-N-acetylglucosaminyltransferase 2 OS=Homo sapiens OX=9606 GN=B3GNT2 PE=1 SV=2	0	67.571	36	10	155	10	397	46	8.54	302.31	10	0	5.36596e+06	4.68878e+06	6.8441e+06	1.03597e+07	8.61467e+06	3.10411e+06	6.74609e+06	2.9894e+06	6.44038e+06	6.41653e+06	1.07743e+07	2.11683e+06	2.10826e+06	4.7033e+06	6.96483e+06	5.14709e+06	5.86782e+06	1679302	5.05294e+06	5.65941e+06	1.20181e+07	7.37819e+06	3.32349e+06	2.4458e+06	3.5612e+06	3.66657e+06	10061766	4.86223e+06	5.21556e+06	5.63982e+06	6.17982e+06	1.85436e+07
-7.26538e+17	FALSE	High	IsMasterProtein	Q01459	Di-N-acetylchitobiase OS=Homo sapiens OX=9606 GN=CTBS PE=1 SV=1	0	67.354	25	8	472	8	385	43.7	6.64	1298.3	8	0	9.5194e+07	1.26424e+08	3.99829e+08	2.93546e+08	2.98686e+08	7.84107e+07	1.84579e+08	1.28707e+08	4.93602e+07	2.14114e+08	1.30754e+08	7.56745e+07	1.40953e+08	2.42232e+08	1.67283e+08	1.43623e+08	1.34491e+08	1.129e+08	1.05965e+08	2.03167e+08	7.08678e+07	1.27365e+08	5.6391e+07	7.74025e+07	1.31924e+08	7.74293e+07	3.33059e+08	1.54195e+08	1.40632e+08	1.33115e+08	1.26193e+08	2.19683e+08
4.04009e+18	FALSE	High	IsMasterProtein	P16452	Protein 4.2 OS=Homo sapiens OX=9606 GN=EPB42 PE=1 SV=3	0	67.287	19	15	233	14	691	77	8.09	455.27	15	0	1.5131e+06	8.58856e+06	9.25856e+06	4.62851e+06	2.52351e+06	266471	861891	1.80004e+06	2.46298e+06	5.20288e+06	1.62021e+06	4.11843e+06	1.70143e+06	3.2856e+06	727678	1.93097e+06	704721	1.16749e+06	4.22018e+06	2.40137e+06	2.15793e+06	6.16574e+06	3.62223e+06	8.28474e+06	3.17389e+06	1.72174e+06	2.17676e+06	3.34361e+06	207421	2.13906e+06	1.23279e+06	5.41288e+06
4.4872e+18	FALSE	High	IsMasterProtein	P01034	Cystatin-C OS=Homo sapiens OX=9606 GN=CST3 PE=1 SV=1	0	66.865	32	6	532	6	146	15.8	8.75	1339.05	6	0	2.90833e+07	4.42244e+07	2.84983e+07	2.5022e+07	3.23287e+07	3.33224e+07	21496540	3.1037e+07	2.05492e+07	4.39734e+07	3.90727e+07	2.35461e+07	1.61717e+07	1.45844e+07	3.03158e+07	2.38668e+07	2.57272e+07	2.8737e+07	3.94286e+07	2.84149e+07	2.95267e+07	4.82871e+07	2.65644e+07	3.70006e+07	3.26195e+07	3.7335e+07	1.69435e+07	4.20221e+07	4.38395e+07	1.84046e+07	2.6422e+07	1.64895e+07
-4.48566e+18	FALSE	High	IsMasterProtein	P24043	Laminin subunit alpha-2 OS=Homo sapiens OX=9606 GN=LAMA2 PE=1 SV=4	0	66.847	6	15	157	15	3122	343.7	6.4	287.98	15	0	3.52819e+06	9.25758e+06	3.33751e+06	5.09086e+06	3.60029e+06	8.36429e+06	1.53994e+07	1.01227e+07	3.93015e+06	1.48448e+07	6.213e+06	4.20122e+06	4.71945e+06	5.04923e+06	8.67087e+06	3.06366e+06	7.44411e+06	5.07893e+06	6.04245e+06	1.16208e+07	6.48902e+06	9.33657e+06	4.38972e+06	8.18591e+06	7.08332e+06	3.92503e+06	2.60456e+06	5.51312e+06	8406986	1.15909e+07	6.51755e+06	2.08405e+07
-4.1032e+18	FALSE	High	IsMasterProtein	Q86U17	Serpin A11 OS=Homo sapiens OX=9606 GN=SERPINA11 PE=2 SV=2	0	66.472	22	10	525	10	422	47	7.68	1089.26	10	0	1.89272e+07	2.24977e+07	2.55769e+07	3.18319e+07	2.38387e+07	1.27997e+07	2.6918e+07	1.034e+07	1.44533e+07	1.83801e+07	2.54153e+07	2.04504e+07	1.41978e+07	1.79549e+07	1.24416e+07	2.39794e+07	1.73643e+07	1.19731e+07	2.47776e+07	3.98432e+07	1.29613e+07	2.22787e+07	9.33908e+06	2.16193e+07	2.27686e+07	2.37716e+07	1.33874e+07	1.81057e+07	1.65535e+07	1.03623e+07	1.03687e+07	2.14103e+07
-8.34152e+18	FALSE	High	IsMasterProtein	P35590	Tyrosine-protein kinase receptor Tie-1 OS=Homo sapiens OX=9606 GN=TIE1 PE=1 SV=1	0	66.23	13	12	226	12	1138	125	7.03	377.45	12	0	7.39815e+06	7.40878e+06	1.11029e+07	7.9596e+06	1.40167e+07	6.50906e+06	10890537	6.64598e+06	5.77499e+06	2.05143e+07	1.44532e+07	1.75361e+08	5.89659e+06	7.48072e+06	1.14525e+08	1.12297e+07	9.43888e+06	1.00072e+07	7.61165e+06	1.13692e+07	8.557e+06	2.18802e+07	7.81226e+06	1.50448e+08	1.01096e+07	8.25149e+06	9.55355e+06	1.07165e+07	1.48889e+07	1.45366e+08	3.78627e+06	4.72361e+06
8.4819e+18	FALSE	High	IsMasterProtein	Q9NPH3	Interleukin-1 receptor accessory protein OS=Homo sapiens OX=9606 GN=IL1RAP PE=1 SV=2	0	66.166	20	14	924	14	570	65.4	8.12	1616.35	14	0	55242623	6.52286e+07	49003068	5.87354e+07	5.22531e+07	4.37191e+07	5.02281e+07	4.94079e+07	3.40805e+07	6.20677e+07	4.98754e+07	3.58024e+07	2.23422e+07	3.6944e+07	3.92043e+07	4.34258e+07	3.6218e+07	4.38769e+07	4.55033e+07	6.67773e+07	3.85138e+07	8.28698e+07	2.55833e+07	4.3109e+07	5.47882e+07	4.69931e+07	2.7157e+07	6.30609e+07	7.98431e+07	2.35037e+07	4.3085e+07	5.73111e+07
4.00775e+18	FALSE	High	IsMasterProtein	Q562R1	Beta-actin-like protein 2 OS=Homo sapiens OX=9606 GN=ACTBL2 PE=1 SV=2	0	65.801	20	7	446	1	376	42	5.59	997.09	7	0
6.76003e+17	FALSE	High	IsMasterProtein	Q14766	Latent-transforming growth factor beta-binding protein 1 OS=Homo sapiens OX=9606 GN=LTBP1 PE=1 SV=4	0	65.37	10	14	93	14	1721	186.7	5.96	201.36	14	0	90283.5	1.17548e+06	1.83184e+06	510757	5.63589e+06	1.03344e+07	5.23099e+06	1.23319e+07	6.77911e+06	3.62219e+06	5.28219e+06	508641	2.93073e+06	1.32575e+07	1.00226e+07	8.84521e+06	590729	1.26395e+06	921199	6.73827e+06	903605	5.98076e+06	2.47059e+06		3.26899e+06	386115	1.68232e+06		1.01544e+07	1.00946e+06	1.1112e+07	8.23571e+06
6.93365e+18	FALSE	High	IsMasterProtein	P16930	Fumarylacetoacetase OS=Homo sapiens OX=9606 GN=FAH PE=1 SV=2	0	65.253	37	12	416	12	419	46.3	6.95	792.68	12	0	7.21908e+06	1.11105e+07	1.48664e+07	1.20379e+07	8.66713e+06	8.7674e+06	1.61546e+07	9.88832e+06	9.63651e+06	1.38043e+07	1.20966e+07	8.014e+06	5.25334e+06	1.38282e+07	4.12033e+06	5.38321e+06	6.21112e+06	6.92502e+06	7.58206e+06	9.85827e+06	3.99312e+06	1.11736e+07	3.62722e+06	6.48163e+06	1.20005e+07	6.65686e+06	2.08501e+07	1.36256e+07	6.4723e+06	7.66137e+06	7.2996e+06	9.27638e+06
2.25624e+18	FALSE	High	IsMasterProtein	P62937	Peptidyl-prolyl cis-trans isomerase A OS=Homo sapiens OX=9606 GN=PPIA PE=1 SV=2	0	65.197	60	10	540	10	165	18	7.81	1257.7	10	0	2.82386e+07	4.99432e+07	5.31566e+07	3.48485e+07	4.48943e+07	3.51547e+07	3.44546e+07	2.48561e+07	2.30305e+07	5.09626e+07	5.63711e+07	3.43189e+07	2.1941e+07	32937505	4.81353e+07	3.93722e+07	4.05873e+07	3.54588e+07	3.01617e+07	3.32921e+07	2.59123e+07	4.70107e+07	2.56734e+07	2.93011e+07	6.76178e+07	4.68626e+07	3.77562e+07	5.71069e+07	3.27536e+07	2.91621e+07	4.07609e+07	2.70907e+07
-8.41941e+18	FALSE	High	IsMasterProtein	P02763	Alpha-1-acid glycoprotein 1 OS=Homo sapiens OX=9606 GN=ORM1 PE=1 SV=2	0	65.027	34	7	1058	5	201	23.5	5.11	2459.91	7	0	3.67481e+07	1.09172e+07	27294487	3.13525e+07	4.32623e+07	2.53313e+07	4.16886e+07	2.31913e+07	7.74962e+06	2.90687e+07	2.79875e+07	3.7983e+07	2.11637e+07	2.89956e+07	137586774	3.24016e+07	2.33382e+07	4.01006e+07	1.463e+07	4.64723e+07	4.60909e+07	3.41813e+07	9.89821e+06	1.66525e+07	3.6695e+07	1.30546e+07	4.7965e+07	2.47931e+07	3.5348e+07	1.59059e+07	2.83122e+07	2.40266e+07
-9.11765e+17	FALSE	High	IsMasterProtein	P08195	4F2 cell-surface antigen heavy chain OS=Homo sapiens OX=9606 GN=SLC3A2 PE=1 SV=3	0	64.847	25	13	340	13	630	68	5.01	762.27	13	0	1.37917e+07	1.45729e+07	2.0137e+07	2.10738e+07	2.37756e+07	1.50944e+07	1.14779e+07	1.53228e+07	1.07596e+07	2.32741e+07	1.27992e+07	9.37871e+06	1.22375e+07	1.069e+07	1.17985e+07	1.53389e+07	1.35278e+07	1.03441e+07	1.57334e+07	1.24506e+07	61847889	1.8905e+07	1.15879e+07	2.14169e+07	1.40497e+07	1.5188e+07	1.38298e+07	20471611	1.80921e+07	1.28052e+07	9.44706e+06	2.20005e+07
9.1123e+18	FALSE	High	IsMasterProtein	Q13332	Receptor-type tyrosine-protein phosphatase S OS=Homo sapiens OX=9606 GN=PTPRS PE=1 SV=3	0	64.736	10	11	137	10	1948	216.9	6.46	439.37	11	1	1.54968e+06	2.98529e+06	4.34393e+06	2.02312e+06	5.08698e+06	2.79022e+06	2.07824e+06	3.11997e+06	1.32872e+06	2.5082e+06	1.34016e+06	730665	1.09107e+06	3.09588e+06	1.78981e+06	3.96594e+06	2.64223e+06	2.08503e+06	2.37731e+06	2.09012e+06	5.29468e+06	1.33381e+06	3.65309e+06	2.23834e+06	1.81311e+06	4.08762e+06	4.73644e+06	1.77811e+06	4.31562e+06	1.93523e+06	1.39182e+06	2.11609e+06
-7.45448e+18	FALSE	High	IsMasterProtein	P09486	SPARC OS=Homo sapiens OX=9606 GN=SPARC PE=1 SV=1	0	64.451	27	8	316	8	303	34.6	4.84	759.8	8	0	2.38123e+06	3.06638e+06	1.35033e+07	8.16848e+06	4.1187e+06	9.10456e+06	7.93919e+06	5.81599e+06	5.07176e+06	8.98649e+06	7.9612e+06	3.80509e+06	4.85587e+06	1.26855e+07	3.51522e+06	8.39658e+06	4.53931e+06	5.95049e+06	2.68642e+06	6.47003e+06	8.5547e+06	1.69197e+06	4.64107e+06	2.32455e+06	4.24579e+06	3.89475e+06	14249251	5.35364e+06	8.47302e+06	9.44617e+06	9.19003e+06	6434077
-4.17323e+18	FALSE	High	IsMasterProtein	P05019	Insulin-like growth factor I OS=Homo sapiens OX=9606 GN=IGF1 PE=1 SV=1	0	64.31	14	4	359	4	195	21.8	9.72	876.9	4	0	2.46296e+07	3.65052e+07	4.06258e+07	3.16839e+07	4.52434e+07	4.88887e+07	3.47695e+07	38313231	2.47798e+07	5.49452e+07	3.76454e+07	3.6408e+07	2.72693e+07	35636243	3.14687e+07	26967707	2.65422e+07	2.59343e+07	5.0086e+07	3.62892e+07	3.85002e+07	66229852	1.12209e+07	3.44399e+07	4.98272e+07	3.51802e+07	1.82763e+07	6.66865e+07	5.70363e+07	2.32438e+07	2.52817e+07	4.41478e+07
5.03354e+18	FALSE	High	IsMasterProtein	P05062	Fructose-bisphosphate aldolase B OS=Homo sapiens OX=9606 GN=ALDOB PE=1 SV=2	0	63.658	30	10	388	10	364	39.4	7.87	960.75	10	0	1.57981e+07	8.81059e+06	1.10621e+07	1.76913e+07	2.44744e+07	1.50031e+07	8.1245e+06	2.11299e+07	1.69821e+07	3.76978e+07	4.1216e+07	9.86758e+06	1.74466e+07	1.09244e+07	1.67845e+06	5.37736e+06	5306867	1.77168e+07	1.65634e+07	2.48671e+07	5.1734e+06	3.31591e+07	9.63803e+06	1.77563e+07	1.76914e+07	13543562	4.72034e+07	1.91967e+07	1.01922e+07	6.9246e+06	2.32117e+07	1.16948e+07
-4.28802e+18	FALSE	High	IsMasterProtein	P06744	Glucose-6-phosphate isomerase OS=Homo sapiens OX=9606 GN=GPI PE=1 SV=4	0	63.521	21	10	105	10	558	63.1	8.32	306.32	10	0	3.98434e+06	234272	1.26937e+07	2.32926e+06	7.0049e+06	7.6955e+06	2.65126e+06	2.36574e+06	1.774e+06	2.95648e+06	9.57278e+06	3.26851e+06	2.50086e+06	1.06691e+07	1.25738e+07	6.59529e+06	6.82526e+06	3715472	2.42065e+06	858977	1.19702e+06	2.24918e+06	1.10999e+06	3.66958e+06	2.40921e+07	6.33834e+06	5.45203e+06	6918252	1.22079e+06	6.52171e+06	3.35526e+06	2.1664e+06
-1.2134e+18	FALSE	High	IsMasterProtein	P26038	Moesin OS=Homo sapiens OX=9606 GN=MSN PE=1 SV=3	0	63.127	26	19	401	15	577	67.8	6.4	702.2	19	4	4.236e+07	4.58577e+07	7.01541e+07	4.56475e+07	5.48395e+07	5.52403e+07	3.76632e+07	4.03259e+07	3.40584e+07	5.26334e+07	5.97316e+07	5.07892e+07	2.43519e+07	5.07166e+07	6.52573e+07	4.49861e+07	4.6678e+07	5.10861e+07	5.02768e+07	6.9047e+07	3.05461e+07	6.83291e+07	2.60995e+07	4.62518e+07	1.01078e+08	7.41619e+07	4.55664e+07	6.95969e+07	5.2429e+07	4.2881e+07	4.35927e+07	3.88889e+07
-5.60532e+18	FALSE	High	IsMasterProtein	Q16270	Insulin-like growth factor-binding protein 7 OS=Homo sapiens OX=9606 GN=IGFBP7 PE=1 SV=1	0	63.066	45	9	172	9	282	29.1	7.9	470	9	0	1.78542e+06	1.12928e+06	2.25303e+06	1.54889e+06	3.14101e+06	1.45373e+06	3.22886e+06	1.93724e+06	2.34165e+06	2.68123e+06	1.04449e+07	1.60225e+06	1.89629e+06	1.71941e+06	2.06963e+06	3.15674e+06	2.3888e+06	1.30166e+06	4.54445e+06	8.45817e+06	2.44252e+06	5.24714e+06	2.84351e+06	2.95364e+06	3.75169e+06	5.90923e+06	446613	1.16125e+06	2.01917e+06	1.80772e+06	2.21066e+06	8.61118e+06
-5.01276e+18	FALSE	High	IsMasterProtein	P07942	Laminin subunit beta-1 OS=Homo sapiens OX=9606 GN=LAMB1 PE=1 SV=2	0	63.014	11	14	160	14	1786	197.9	4.94	306.43	14	0	2.00648e+07	9.49493e+06	8.88864e+06	3.08963e+07	6.63689e+06	9.4108e+06	5.73638e+06	1.50187e+07	1.08414e+07	8.96392e+06	1.41325e+07	9.85996e+06	7.20489e+06	8.84663e+06	3.27918e+07	9.81637e+06	7.57665e+06	1.37055e+07	1.56592e+07	8.83987e+06	8.42267e+06	1.14801e+07	1.69973e+07	1.12929e+07	1.01269e+07	5.01495e+06	1.33453e+07	8.6717e+06	3.44877e+07	9.07991e+06	6.78546e+06	4.27578e+07
4.32856e+18	FALSE	High	IsMasterProtein	Q12913	Receptor-type tyrosine-protein phosphatase eta OS=Homo sapiens OX=9606 GN=PTPRJ PE=1 SV=3	0	62.841	9	8	441	8	1337	145.9	5.58	1151.95	8	0	2.62057e+07	2.55113e+07	7.08543e+07	2.83386e+07	2.71478e+07	2.23888e+07	1.95089e+07	2.2851e+07	1.36673e+07	2.85655e+07	3.33447e+07	5.51759e+07	1.33699e+07	2.74937e+07	1.75331e+07	1.52038e+07	1.95498e+07	3.67099e+07	1.88698e+07	2.63223e+07	2.31479e+07	2.45069e+07	1.84878e+07	1.97492e+07	1.99618e+07	2.19228e+07	3.1386e+07	2.7095e+07	2.42632e+07	1.39086e+07	1.88872e+07	2.50527e+07
5.99076e+18	FALSE	High	IsMasterProtein	O75083	WD repeat-containing protein 1 OS=Homo sapiens OX=9606 GN=WDR1 PE=1 SV=4	0	62.745	25	12	236	12	606	66.2	6.65	455.67	12	0	1.73941e+07	3.40555e+07	9.06834e+07	4.96604e+07	5.34506e+07	2.23364e+07	3.43726e+07	2.54545e+07	1.8725e+07	5.93609e+07	3.03251e+07	1.74455e+07	1.15464e+07	6.13662e+07	1.36468e+07	35429089	25567629	2.42837e+07	1.46954e+07	3.35368e+07	1.89036e+07	2.79914e+07	1.30583e+07	1.23182e+07	4.07188e+07	2.02304e+07	6.97234e+07	2.48999e+07	2.84678e+07	2.90483e+07	34976857	4.17602e+07
4.77302e+18	FALSE	High	IsMasterProtein	P30740	Leukocyte elastase inhibitor OS=Homo sapiens OX=9606 GN=SERPINB1 PE=1 SV=1	0	62.405	31	11	143	11	379	42.7	6.28	350.18	11	0	8.38358e+06	8.01125e+06	3.15708e+07	9.58232e+06	1.79091e+07	1.3385e+07	1.04277e+07	7.92126e+06	7.60289e+06	1.07151e+07	9.72177e+06	8.99675e+06	8.91103e+06	3.28128e+07	3.17563e+07	1.34005e+07	2.57432e+07	9.95897e+06	5.84689e+06	4.90989e+06	3.77203e+06	6.38822e+06	6.40348e+06	1.10793e+07	3.42658e+07	9.61043e+06	1.74973e+07	1.455e+07	1.20768e+07	1.3627e+07	1.04409e+07	5.6069e+06
-5.53095e+18	FALSE	High	IsMasterProtein	P10721	Mast/stem cell growth factor receptor Kit OS=Homo sapiens OX=9606 GN=KIT PE=1 SV=1	0	62.258	13	11	391	11	976	109.8	6.98	663.78	11	0	2.91881e+07	3.4718e+07	5.26012e+07	2.82556e+07	5.72253e+07	7.99863e+07	67666371	1.3719e+07	4.01241e+07	5.87776e+07	1.95611e+07	9.83206e+06	2.57422e+07	5.4766e+07	62777128	8.19985e+07	5.16923e+07	6.01601e+07	5.46495e+07	4.00233e+07	3.40273e+07	55590451	3.16161e+07	6.63848e+07	3.49309e+07	3.90495e+07	2.1762e+07	6.39168e+07	8.04187e+07	3.51085e+07	5.42624e+07	5.79801e+07
5.48371e+18	FALSE	High	IsMasterProtein	P10321	HLA class I histocompatibility antigen, C alpha chain OS=Homo sapiens OX=9606 GN=HLA-C PE=1 SV=3	0	61.438	28	8	186	3	366	40.6	6.04	373.94	8	4	1.522e+06	3.18656e+06	4.64176e+06	3.46518e+06	4.23706e+06	3.13872e+06	649329	4.13572e+06	1.67e+06	783987	2.1969e+06	2.12145e+06	2.6445e+06	3.12671e+06	3.3772e+06	6.34211e+06	4.26642e+06	2.6568e+06	6.79906e+06		4.70155e+06	974837	4.35042e+06	2.44571e+06	1.02016e+06	1.94254e+06	3.92083e+06	3.55719e+06	4.60561e+06	1.43534e+06	129625	3.09598e+06
6.21103e+17	FALSE	High	IsMasterProtein	P12035	Keratin, type II cytoskeletal 3 OS=Homo sapiens OX=9606 GN=KRT3 PE=1 SV=3	0	61.425	10	9	81	1	628	64.4	6.48	188.34	9	0
8.82716e+17	FALSE	High	IsMasterProtein	Q9NZ08	Endoplasmic reticulum aminopeptidase 1 OS=Homo sapiens OX=9606 GN=ERAP1 PE=1 SV=3	0	61.329	16	13	184	13	941	107.2	6.46	384.99	13	0	8.01482e+06	1.01467e+07	1.03432e+07	6.0564e+06	5.8423e+06	8.18893e+06	5.54654e+06	5.74036e+06	9.29795e+06	6.93268e+06	1.20319e+07	7.03308e+06	3.01645e+06	8.19929e+06	1.3517e+07	5.97802e+06	5.60538e+06	1.25541e+07	7.88838e+06	5.77112e+06	3.77895e+06	9.12077e+06	4.80754e+06	6.66632e+06	1.04027e+07	7.80795e+06	9.64561e+06	1.15624e+07	7.26903e+06	1.00607e+07	8.94233e+06	5.81292e+06
2.83973e+18	FALSE	High	IsMasterProtein	P04746	Pancreatic alpha-amylase OS=Homo sapiens OX=9606 GN=AMY2A PE=1 SV=2	0	61.207	26	10	164	3	511	57.7	7.05	368.16	10	6	8.84049e+06	1.49033e+07	1.10801e+07	9.69394e+06	1.25183e+07	1.11046e+07	2.35311e+07	1.13139e+07	8.35616e+06	1.30375e+07	1.41862e+07	5.86647e+06	9681433	3.04212e+07	1.85419e+07	1.21176e+07	1.78327e+07	1.30593e+07	1.17662e+07	2.16196e+07	2.39695e+07	6.8238e+06	8.00993e+06	8.75842e+06	1.15382e+07	1.07914e+07	7.13976e+06	1.14292e+07	2.58451e+07	5.63807e+06	2.92269e+07	1.24664e+07
1.49846e+18	FALSE	High	IsMasterProtein	P13716	Delta-aminolevulinic acid dehydratase OS=Homo sapiens OX=9606 GN=ALAD PE=1 SV=1	0	61.127	42	10	454	10	330	36.3	6.79	792.27	10	0	1.57718e+07	1.22297e+07	6.84694e+06	1.07259e+07	1.55753e+07	5.46998e+06	1.17458e+07	7.96326e+06	5.05948e+06	1.29345e+07	1.71275e+07	9.2006e+06	7.44526e+06	7.88032e+06	2.36091e+06	8.5975e+06	5.8843e+06	4.90608e+06	7.88429e+06	1.6204e+07	7.65932e+06	1.20031e+07	7.56724e+06	1.00479e+07	1.62305e+07	4.91824e+06	1.32139e+07	2.18417e+07	7.49472e+06	10185273	1.27736e+07	2.35685e+07
7.30451e+18	FALSE	High	IsMasterProtein	P14780	Matrix metalloproteinase-9 OS=Homo sapiens OX=9606 GN=MMP9 PE=1 SV=3	0	60.714	24	13	495	13	707	78.4	6.06	804.11	13	0	6.57435e+07	5.76565e+07	6.99765e+07	75284832	3.94572e+07	3.60241e+07	4.42165e+07	4.92349e+07	2.63062e+07	6.37847e+07	5.51315e+07	3.20849e+07	3.03027e+07	4.12416e+07	3.79373e+07	4.37579e+07	4.8023e+07	5.62113e+07	6.17669e+07	4.74103e+07	3.13438e+07	5.99794e+07	3.147e+07	3.86515e+07	6.80418e+07	6.61469e+07	4.54855e+07	9.80058e+07	8.8761e+07	3.33419e+07	5.90231e+07	8.14941e+07
-5.73338e+18	FALSE	High	IsMasterProtein	Q10588	ADP-ribosyl cyclase/cyclic ADP-ribose hydrolase 2 OS=Homo sapiens OX=9606 GN=BST1 PE=1 SV=2	0	60.295	29	7	486	7	318	35.7	7.8	1146.04	7	0	2.30289e+07	1.97249e+07	2.19459e+07	1.98679e+07	2.65179e+07	1.21799e+07	2.2655e+07	2.60187e+07	1.45828e+07	3.21354e+07	24289696	1.55734e+07	1.24336e+07	1.67528e+07	1.61958e+07	2.22855e+07	1.78477e+07	2.25698e+07	2.7893e+07	2.24657e+07	16471973	3.63238e+07	1.57405e+07	2.05241e+07	2.33574e+07	2.284e+07	1.72975e+07	3.03784e+07	2.99989e+07	1.49658e+07	1.76509e+07	2.18658e+07
4.86641e+18	FALSE	High	IsMasterProtein	P31146	Coronin-1A OS=Homo sapiens OX=9606 GN=CORO1A PE=1 SV=4	0	60.248	24	9	282	9	461	51	6.68	621.24	9	0	7.89487e+06	1.01227e+07	3.3586e+07	7.7448e+06	1.7042e+07	1.8935e+07	1.32841e+07	8.2182e+06	6.00234e+06	2.12312e+07	16732863	1.17787e+07	5.18853e+06	2.57833e+07	2.586e+07	1.71985e+07	1.67447e+07	1.1306e+07	6.25999e+06	5.78129e+06	3.34336e+06	9.25719e+06	3399589	9.2523e+06	3.8768e+07	1.65904e+07	2.0991e+07	1.98269e+07	1.26091e+07	1.88144e+07	8.0067e+06	9.05713e+06
-4.61476e+18	FALSE	High	IsMasterProtein	P39060	Collagen alpha-1(XVIII) chain OS=Homo sapiens OX=9606 GN=COL18A1 PE=1 SV=5	0	60.183	6	11	556	11	1754	178.1	6.01	1179.12	11	0	2.06811e+07	2.73973e+07	3.07698e+07	2.97236e+07	2.42231e+07	1.40129e+07	2.30241e+07	1.861e+07	1.52975e+07	2.84079e+07	2.65045e+07	1.35937e+07	1.21949e+07	2.44467e+07	1.64259e+07	2.28141e+07	1.79736e+07	1.27222e+07	1.64927e+07	2.83626e+07	1.76956e+07	2.66384e+07	1.17751e+07	1.77469e+07	2.36932e+07	1.72095e+07	2.78802e+07	1.39356e+07	2.8543e+07	8.4713e+06	1.67732e+07	3.55211e+07
-3.02111e+18	FALSE	High	IsMasterProtein	Q8IZF2	Adhesion G protein-coupled receptor F5 OS=Homo sapiens OX=9606 GN=ADGRF5 PE=1 SV=3	0	60.122	10	11	289	11	1346	149.4	6.65	637.93	11	0	1.28678e+07	1.18689e+07	9.2123e+06	1.05595e+07	1.58918e+07	6.06354e+06	1.27179e+07	5.41202e+06	2.87389e+06	1.77598e+07	2.08267e+07	2.42959e+06	4.82276e+06	6.7271e+06	1.18738e+07	7834023	1.26779e+07	5.22126e+06	7.41535e+06	8.86603e+06	1.00833e+07	1.18982e+07	7.75896e+06	1.10318e+07	1.00811e+07	6.77651e+06	5.65742e+06	1.48009e+07	1.32946e+07	5.72718e+06	5.91948e+06	1.0548e+07
-8.79748e+18	FALSE	High	IsMasterProtein	P05106	Integrin beta-3 OS=Homo sapiens OX=9606 GN=ITGB3 PE=1 SV=2	0	59.97	20	13	82	13	788	87	5.24	137.09	13	0	7.80623e+06	5610407	7.09909e+06	8.03013e+06	9.14126e+06	1.46982e+07	7.72642e+06	6.60093e+06	4.89842e+06	1.3913e+07	1.73187e+07	6.50572e+06	3.88444e+06	1.04574e+07	1.1368e+07	1.48559e+07	7.90155e+06	6.61102e+06	8.76074e+06	5235182	1.19409e+07	7.20041e+06	7.10461e+06	3.88849e+06	4.20066e+06	3.95085e+06	7.59686e+06	3.39399e+06	5.90806e+06	9.22922e+06	1.78843e+07	5.92861e+06
8.67204e+18	FALSE	High	IsMasterProtein	Q8IXL6	Extracellular serine/threonine protein kinase FAM20C OS=Homo sapiens OX=9606 GN=FAM20C PE=1 SV=2	0	59.048	19	8	375	7	584	66.2	7.74	1010.04	8	1	1.35656e+07	1.54403e+07	3.49071e+07	2.56004e+07	3.07158e+07	1.7404e+07	1.77772e+07	2.01726e+07	1.58775e+07	3.77675e+07	1.50383e+07	1.87681e+07	1.4809e+07	2.30123e+07	2.05382e+07	1.59723e+07	1.80731e+07	1.93907e+07	2.21223e+07	2.4181e+07	1.08132e+07	3.58503e+07	8.37709e+06	16538579	1.84703e+07	1.33872e+07	1.94493e+07	2.692e+07	2.20821e+07	2.38188e+07	1.14377e+07	2.34329e+07
5.1514e+16	FALSE	High	IsMasterProtein	P24593	Insulin-like growth factor-binding protein 5 OS=Homo sapiens OX=9606 GN=IGFBP5 PE=1 SV=1	0	58.962	29	7	395	7	272	30.6	8.21	737.54	7	0	4.28737e+07	2.96506e+07	6.56743e+07	8.47797e+07	6.54611e+07	4.0836e+07	5.21916e+07	2.93822e+07	2.70907e+07	3.56418e+07	6.32135e+07	3.82025e+07	2.82662e+07	4.82303e+07	37018675	5.91641e+07	4.03094e+07	2.63678e+07	3.30711e+07	74288231	4.17252e+07	4.33228e+07	3.0333e+07	4.65841e+07	3.3613e+07	3.64062e+07	5.802e+07	2.98707e+07	3.97366e+07	3.39681e+07	5.86959e+07	3.81016e+07
6.71806e+18	FALSE	High	IsMasterProtein	P50395	Rab GDP dissociation inhibitor beta OS=Homo sapiens OX=9606 GN=GDI2 PE=1 SV=2	0	58.679	36	14	288	14	445	50.6	6.47	460.54	14	0	9.16283e+06	6.46543e+06	9059515	2.19321e+07	2.22947e+07	8.44506e+06	1.00484e+07	7.52307e+06	8.90196e+06	9.094e+06	1.61408e+07	5.7589e+06	6.36757e+06	2.59896e+07	1.05172e+07	1.30868e+07	13439973	1.20899e+07	7.12786e+06	1.06716e+07	1.14726e+07	1.37923e+07	4.7824e+06	1.04434e+07	1.5142e+07	1.0962e+07	1.75872e+07	1.46477e+07	6.95736e+06	1.02617e+07	8.59845e+06	1.43701e+07
-3.36696e+18	FALSE	High	IsMasterProtein	P40197	Platelet glycoprotein V OS=Homo sapiens OX=9606 GN=GP5 PE=1 SV=1	0	58.633	23	10	179	10	560	60.9	9.63	339.31	10	0	3.02375e+06	3.92079e+06	7.14354e+06	3.97323e+06	4.1443e+06	2.67718e+06	4.58474e+06	1.79903e+06	724050	6.17652e+06	5.07309e+06	6.12177e+06	1.25348e+06	1.43557e+06	4.92104e+06	4.83364e+06	3.32831e+06	4.19378e+06	2.54445e+06	6.05499e+06	1.95215e+06	3.85061e+06	2.37084e+06	1.20478e+06	4.65363e+06	2.8258e+06	1.09918e+07	3.80649e+06	6259161	4.95964e+06	5.76581e+06	3.03827e+06
9.07563e+18	FALSE	High	IsMasterProtein	Q96S96	Phosphatidylethanolamine-binding protein 4 OS=Homo sapiens OX=9606 GN=PEBP4 PE=1 SV=3	0	58.432	46	7	445	7	227	25.7	6.54	840.24	7	0	1.34653e+07	3.30764e+07	8.72819e+06	15029190	2.15902e+07	1.99001e+07	1.10099e+07	5.77403e+06	1.787e+07	1.84996e+07	2.19956e+07	6.23578e+06	7.82759e+06	7.03684e+06	8.557e+06	6.44818e+06	1.05576e+07	1.21025e+07	1.77676e+07	2.90918e+07	8.27666e+06	2.39533e+07	1.01304e+07	1.59218e+07	2.25723e+07	2.37204e+07	9.88594e+06	1.68972e+07	1.99127e+07	1.00828e+07	1.27454e+07	1.25734e+07
-9.05985e+18	FALSE	High	IsMasterProtein	P31944	Caspase-14 OS=Homo sapiens OX=9606 GN=CASP14 PE=1 SV=2	0	58.41	40	8	28	8	242	27.7	5.58	43.66	8	0	500461	23110		32466.2	56332.2	3.27447e+06	3.01816e+06	481611	389024	30254.3	2.2261e+07	503746	634924	5.93818e+06	227063	276133	203457	22477.4			6156928	55197.6	265084	1.47375e+06	48377.9	28369.4			505976	595073	5.38663e+06
4.05846e+18	FALSE	High	IsMasterProtein	Q06830	Peroxiredoxin-1 OS=Homo sapiens OX=9606 GN=PRDX1 PE=1 SV=1	0	58.306	55	12	612	11	199	22.1	8.13	966.37	12	0	9.66207e+06	1.48253e+07	1.19826e+07	9.87286e+06	1.03703e+07	1.07149e+07	6.83935e+06	10611726	1.15257e+07	1.07907e+07	3.53724e+07	8.11322e+06	6.02537e+06	9.44689e+06	5.69609e+06	8.03167e+06	8.37916e+06	7.95071e+06	1.57324e+07	6.55896e+06	1.06582e+07	1.09066e+07	1.03109e+07	9.10071e+06	1.24652e+07	1.25393e+07	7.82828e+06	1.41104e+07	2.47703e+06	1.07454e+07	8.16671e+06	5.99156e+06
1.53148e+18	FALSE	High	IsMasterProtein	Q8IUL8	Cartilage intermediate layer protein 2 OS=Homo sapiens OX=9606 GN=CILP2 PE=2 SV=2	0	58.187	10	10	219	10	1156	126.2	8.22	472	10	0	1.14089e+07	3.65907e+07	7.5488e+07	7.65813e+07	5.18594e+07	2.68696e+07	4.40402e+07	2.06882e+07	1.94506e+07	5.46511e+07	3.2832e+07	2.92893e+07	3.0877e+07	3.36076e+07	2.10858e+07	3.14233e+07	2.22573e+07	3.66848e+07	2.27599e+07	4.74934e+07	2.19387e+07	5.83809e+07	1.90725e+07	1.36717e+07	2.50958e+07	3.07227e+07	5.07096e+07	3.07398e+07	4.16732e+07	2.97578e+07	2.73516e+07	3.86228e+07
-2.12203e+18	FALSE	High	IsMasterProtein	P12830	Cadherin-1 OS=Homo sapiens OX=9606 GN=CDH1 PE=1 SV=3	0	58.182	17	14	421	14	882	97.4	4.73	813.2	14	0	1.01369e+07	1.35863e+07	1.99541e+07	1.26948e+07	2.05478e+07	9.89076e+06	1.16571e+07	6.82905e+06	5.08263e+06	1.88175e+07	2.42176e+07	9.33145e+06	9.26612e+06	1.3588e+07	6.88344e+06	9.54761e+06	1.50842e+07	1.7495e+07	1.38324e+07	9.26108e+06	1.2566e+07	2.01832e+07	1.03394e+07	2.39588e+07	1.60435e+07	1.78547e+07	8.37373e+06	1.49293e+07	1.24812e+07	8.45528e+06	1.6533e+07	1.87979e+07
-5.25798e+17	FALSE	High	IsMasterProtein	P0CG39	POTE ankyrin domain family member J OS=Homo sapiens OX=9606 GN=POTEJ PE=3 SV=1	0	58.029	6	6	418	1	1038	117.3	5.97	966.82	6	0	745469	577225						630389												1.00746e+06		1596630		624670	1.68503e+06	638211		598157	1378046
2.95062e+18	FALSE	High	IsMasterProtein	P54802	Alpha-N-acetylglucosaminidase OS=Homo sapiens OX=9606 GN=NAGLU PE=1 SV=2	0	57.529	23	12	378	12	743	82.2	6.65	706.69	12	0	1.63478e+07	1.63684e+07	2.60106e+07	2.62427e+07	2.4841e+07	1.76863e+07	2.20517e+07	2.20352e+07	1.27427e+07	1.4662e+07	3.02573e+07	2.03914e+07	7.05547e+06	1.70462e+07	1.27203e+07	1.83342e+07	1.51265e+07	1.62261e+07	1.81025e+07	2.06794e+07	1.34181e+07	2.02692e+07	1.25751e+07	1.60357e+07	1.61979e+07	1.23738e+07	2.07871e+07	1.82244e+07	1.36131e+07	1.89314e+07	1.23114e+07	2.14082e+07
8.28885e+18	FALSE	High	IsMasterProtein	P62258	14-3-3 protein epsilon OS=Homo sapiens OX=9606 GN=YWHAE PE=1 SV=1	0	57.366	36	10	349	8	255	29.2	4.74	618.43	10	0	2.524e+06	769503	6.69834e+06	3.03409e+06	4.80692e+06	3.20902e+06	3.63529e+06	3.32867e+06	2.77838e+06	6.13268e+06	8.4673e+06	3.5257e+06	2156662	2.43678e+06	5.26311e+06	5.19863e+06	2.78933e+06	2.34247e+06	3.83339e+06	2.53603e+06	3.65598e+06	3.39952e+06	1.8237e+06	3.56119e+06	7.57119e+06	2.9781e+06	4.22517e+06	3.90434e+06	2.30508e+06	2.61052e+06	4.51644e+06	3.15805e+06
-8.11389e+18	FALSE	High	IsMasterProtein	Q7Z794	Keratin, type II cytoskeletal 1b OS=Homo sapiens OX=9606 GN=KRT77 PE=1 SV=3	0	57.326	17	10	112	7	578	61.9	5.99	226.07	10	0	13077497	22175642	2.94975e+07	41344292	2.56366e+07	21458744	1.42157e+07	3.35762e+07	1.17592e+07	10121734	3.47095e+07	2.77469e+07	8.48853e+06	2.73942e+07	13102780	1.63128e+07	6.64234e+06	2.89988e+07	2.28486e+07	1.46002e+07	4.33761e+06	28014760	7220973	12794302	17860868	13010981	2.22246e+07	1.49304e+07	11959311	1.75818e+07	1.96481e+07	15104417
-2.26975e+18	FALSE	High	IsMasterProtein	Q9NPY3	Complement component C1q receptor OS=Homo sapiens OX=9606 GN=CD93 PE=1 SV=3	0	57.296	18	8	553	8	652	68.5	5.44	1301.94	8	0	1.96323e+07	2.81235e+07	2.23482e+07	1.12576e+07	3.70796e+07	84369521	1.47523e+07	1.81095e+07	1.33876e+07	1.77071e+07	2.47148e+07	1.31695e+07	1.59369e+07	11975175	1.20352e+07	6.068e+06	1.40095e+07	1.85179e+07	1.96761e+07	1.77015e+07	1.2144e+07	19064858	1.5114e+07	2.06108e+07	2.71969e+07	1.96269e+07	1.85413e+07	1.78333e+07	9.26069e+06	1.50628e+07	1.95711e+07	1.64204e+07
-1.19205e+18	FALSE	High	IsMasterProtein	P54108	Cysteine-rich secretory protein 3 OS=Homo sapiens OX=9606 GN=CRISP3 PE=1 SV=1	0	57.106	30	5	472	5	245	27.6	7.8	1186.93	5	0	1.15848e+07	3.06281e+07	2.9815e+07	45066144	5.56759e+07	4.35317e+07	3.159e+07	3.8649e+07	1.86275e+07	3.52151e+07	4.82365e+07	3.6009e+07	4.71612e+07	43035013	2.25555e+07	4.2149e+07	2.03483e+07	2.23599e+07	4.44708e+07	2.26675e+07	3.06303e+07	3.59105e+07	1.02236e+07	4.23346e+07	1.63923e+07	2.69708e+07	3.02329e+07	2.1877e+07	4.74094e+07	1.96026e+07	1.87785e+07	3.10692e+07
-2.96846e+18	FALSE	High	IsMasterProtein	O95678	Keratin, type II cytoskeletal 75 OS=Homo sapiens OX=9606 GN=KRT75 PE=1 SV=2	0	56.908	15	10	280	1	551	59.5	7.74	574.76	10	0			746961	188189	332755					865024			168510			748344	755947		711163	524713			142779		217601			543565
-8.75239e+18	FALSE	High	IsMasterProtein	P80188	Neutrophil gelatinase-associated lipocalin OS=Homo sapiens OX=9606 GN=LCN2 PE=1 SV=2	0	56.88	47	8	273	8	198	22.6	8.91	613.94	8	0	1.23955e+07	1.73783e+07	2.1914e+07	1.86694e+07	1.93835e+07	9.56395e+06	1.55168e+07	1.62416e+07	1.04165e+07	1.27756e+07	1.86844e+07	1.26996e+07	1.15883e+07	20042147	2.20713e+07	2.18169e+07	1.36391e+07	1.62104e+07	1.27245e+07	1.12004e+07	9.16759e+06	1.75579e+07	1.39606e+07	1.56791e+07	1.6981e+07	1.3452e+07	1.17434e+07	1.41603e+07	2.14297e+07	1.18302e+07	1.62617e+07	8.90398e+06
2.72668e+18	FALSE	High	IsMasterProtein	P00338	L-lactate dehydrogenase A chain OS=Homo sapiens OX=9606 GN=LDHA PE=1 SV=2	0	56.829	38	12	676	11	332	36.7	8.27	1218.41	12	0	1.37392e+07	1.87616e+07	3.82847e+07	2.43275e+07	3.26905e+07	2.01853e+07	2.27599e+07	1.33535e+07	1.45993e+07	2.80966e+07	3.7489e+07	1.73777e+07	1.4968e+07	2.73979e+07	3.02249e+07	2.54433e+07	2.05573e+07	1.74976e+07	1.47982e+07	1.60308e+07	1.07892e+07	2.65815e+07	1.40369e+07	1.21421e+07	3.2248e+07	2.54048e+07	2.16087e+07	2.8404e+07	2.21983e+07	1.42583e+07	1.46374e+07	1.24841e+07
7.19888e+18	FALSE	High	IsMasterProtein	Q8N1N4	Keratin, type II cytoskeletal 78 OS=Homo sapiens OX=9606 GN=KRT78 PE=1 SV=2	0	56.608	22	12	74	10	520	56.8	6.02	99.87	12	1	5.09515e+06	8.42281e+06	1.6367e+07	4.98019e+06	4.49838e+06	5.71218e+06	3.89477e+06	7.81898e+06	5.63738e+06	5.13675e+07	4.96259e+07	3.89695e+06	3.50829e+06	7.73736e+06	4.59953e+06	5.47384e+06	3.75359e+06	4.73197e+06	7.87033e+06	3.35594e+07	4.1498e+06	6.22702e+06	2.16761e+06	3.6227e+06	5.9601e+06	3.15292e+06	8.15822e+06	7.20494e+06	3.66974e+07	5.23488e+06	3.95791e+06	7.57646e+06
-2.22084e+18	FALSE	High	IsMasterProtein	P08238	Heat shock protein HSP 90-beta OS=Homo sapiens OX=9606 GN=HSP90AB1 PE=1 SV=4	0	56.368	13	10	135	3	724	83.2	5.03	269.89	10	4	8.07395e+06	7.08723e+06	2.76198e+06	4.59403e+06	6.56627e+06	5110256	5531351	5.80619e+06	4.14001e+06	4.74075e+06	1.75706e+07	4.12497e+06	2.51592e+06	9.19404e+06	5.2306e+06	5.5334e+06	5.62809e+06	5.58094e+06	4.57143e+06	3.7354e+06	9.58245e+06	1.23019e+07	4.25345e+06	8.49424e+06	6.91625e+06	5924352	3.15722e+06	6.1303e+06	7.78992e+06	4.44933e+06	5.52338e+06	2.06385e+06
-8.67647e+18	FALSE	High	IsMasterProtein	P08133	Annexin A6 OS=Homo sapiens OX=9606 GN=ANXA6 PE=1 SV=3	0	56.157	19	12	172	12	673	75.8	5.6	230.58	12	0	6.5177e+06	5.94788e+06	1.84431e+07	2.61424e+06	8.49296e+06	8.78085e+06	4.5107e+06	4.71087e+06	3.08502e+06	8.532e+06	7.29394e+06	4.80307e+06	2.38119e+06	1.39898e+07	1.5502e+07	9.94231e+06	9.06124e+06	5.39375e+06	4.2514e+06	3.47314e+06	3.03678e+06	4.30142e+06	2.81891e+06	7.58706e+06	2.60445e+07	8.26281e+06	1.10021e+07	1.45282e+07	9.00662e+06	5.47125e+06	5.1783e+06	2.46485e+06
5.63059e+17	FALSE	High	IsMasterProtein	P80723	Brain acid soluble protein 1 OS=Homo sapiens OX=9606 GN=BASP1 PE=1 SV=2	0	55.928	51	6	41	6	227	22.7	4.63	96.89	6	0		629301		858419	1.45415e+06		505987	305631		1.17944e+06	1.19227e+06	975632	608771	2.22283e+06	489409	1.07863e+06	609214	8132.61		719306		751975			1.35685e+06	1.34684e+06	701005		591206		9454.75	540830
-6.71327e+18	FALSE	High	IsMasterProtein	P08567	Pleckstrin OS=Homo sapiens OX=9606 GN=PLEK PE=1 SV=3	0	55.699	24	7	45	7	350	40.1	8.28	116.42	7	0	957178	3.76357e+06	1.80968e+06	4.26919e+06	2.57188e+06	3.94531e+06	3.94447e+06	3.94479e+06	2.41294e+06	5.4479e+06	5.33833e+06	6.3683e+06	1.59423e+06	1.1892e+06	3.21434e+06	6.48138e+06	2.11686e+06	1.14979e+07	1.36687e+06	1.43941e+06	6.87057e+06	5.68674e+06	3.68719e+06	802637	2.78782e+06	1.87034e+06	9.72941e+06	4.05136e+06	2.66254e+06	4.76922e+06	3.19993e+06	415391
-2.77583e+17	FALSE	High	IsMasterProtein	Q9NZK5	Adenosine deaminase 2 OS=Homo sapiens OX=9606 GN=ADA2 PE=1 SV=2	0	55.49	21	10	421	10	511	58.9	7.91	1005.05	10	0	1.91762e+07	2.71649e+07	1.80176e+07	3.0684e+07	3.47751e+07	1.63438e+07	24394377	1.37128e+07	8.35293e+06	2.46364e+07	1.394e+07	2.15306e+07	3.07528e+07	1.71044e+07	1.8374e+07	3.5742e+07	1.2942e+07	1.35395e+07	1.14317e+07	3.12655e+07	1.53619e+07	1.32856e+07	1.08119e+07	6.30876e+06	2.16538e+07	8.54924e+06	4.24279e+07	1.67494e+07	1.41494e+07	1.80413e+07	8.63836e+06	2.75068e+07
-5.04997e+17	FALSE	High	IsMasterProtein	P17174	Aspartate aminotransferase, cytoplasmic OS=Homo sapiens OX=9606 GN=GOT1 PE=1 SV=3	0	55.482	38	12	211	12	413	46.2	7.01	331.35	12	0	7.0811e+06	8.3399e+06	1.23214e+07	1.01727e+07	1.08905e+07	6.43006e+06	8.2117e+06	8.12908e+06	6.95405e+06	1.88045e+07	1.11035e+07	7.45647e+06	6.98569e+06	9.05331e+06	4.28088e+06	7.31834e+06	6.58616e+06	8.01153e+06	9.90416e+06	8.84259e+06	7.81209e+06	1.43846e+07	6.47031e+06	5.34569e+06	1.18751e+07	6.39504e+06	1.02312e+07	8.1717e+06	8.88164e+06	6.04952e+06	4.55922e+06	6.82146e+06
-9.16708e+18	FALSE	High	IsMasterProtein	Q5XKE5	Keratin, type II cytoskeletal 79 OS=Homo sapiens OX=9606 GN=KRT79 PE=1 SV=2	0	54.958	15	9	185	5	535	57.8	7.2	379.99	9	0	222585	899586	693415		399346			236823		87499.2	755238	255277	336859	867115				475410		507520		313403		309221	788844		360435	454527	55242.3	301035		1.58129e+06
7.60718e+18	FALSE	High	IsMasterProtein	Q6P179	Endoplasmic reticulum aminopeptidase 2 OS=Homo sapiens OX=9606 GN=ERAP2 PE=1 SV=2	0	54.736	17	15	116	15	960	110.4	6.71	204.41	15	0	10790029	1.16996e+07	2.57484e+07	1.84631e+07	9.92415e+06	8.3895e+06	14277525	1.41638e+07	7.57964e+06	1.46892e+07	18536572	9.80382e+06	7.66495e+06	1.07017e+07	6.78755e+06	1.16434e+07	7.4095e+06	1.26836e+07	1.44836e+07	1.71511e+07	3666031	2.16625e+07	5.80998e+06	7.82819e+06	1.08319e+07	1.24994e+07	1.06589e+07	1.20115e+07	7.70953e+06	7.14789e+06	7.73699e+06	1.10373e+07
-6.42499e+18	FALSE	High	IsMasterProtein	P04792	Heat shock protein beta-1 OS=Homo sapiens OX=9606 GN=HSPB1 PE=1 SV=2	0	54.692	37	5	19	5	205	22.8	6.4	43.84	5	0									332274		2.7545e+07											1794662
3.61995e+17	FALSE	High	IsMasterProtein	P07355	Annexin A2 OS=Homo sapiens OX=9606 GN=ANXA2 PE=1 SV=2	0	54.255	33	10	26	10	339	38.6	7.75	56.24	10	0	1.55398e+06	305022	2198940	3.47676e+06	4.75741e+06	76211.6	2.50391e+06	689133	548295	1.16554e+06	2.40532e+07	2.09574e+06	1.49628e+06	2.55609e+06	1.10384e+06	233430	774870	1.32192e+06	517000	1.51507e+06	65556.3	203257	1.39675e+06	1.44476e+06	839830		1.67258e+06		1.31845e+06	950056	543924	990901
7.33335e+17	FALSE	High	IsMasterProtein	P00352	Aldehyde dehydrogenase 1A1 OS=Homo sapiens OX=9606 GN=ALDH1A1 PE=1 SV=2	0	53.732	26	10	257	10	501	54.8	6.73	418.96	10	0	1.57028e+07	2.20073e+07	4.90285e+07	7.8809e+07	4.41014e+07	1.88103e+07	2.26722e+07	1.51477e+07	1.19979e+07	1.30057e+07	3.54294e+07	1.70705e+07	2.65171e+07	1.82026e+07	1.03991e+07	1.72239e+07	6.1944e+06	2.08066e+07	1.6909e+07	3.44721e+07	2.68212e+06	6.19654e+07	1.82927e+07	8.56675e+06	2.85089e+07	1.73313e+07	2.36544e+07	2.38203e+07	1.93231e+07	1.24123e+07	2.59159e+07	2.96226e+07
7.398e+18	FALSE	High	IsMasterProtein	Q14126	Desmoglein-2 OS=Homo sapiens OX=9606 GN=DSG2 PE=1 SV=2	0	53.661	11	9	213	9	1118	122.2	5.24	383.37	9	0	1.02164e+07	1.43038e+07	1.54138e+07	1.3962e+07	1.20209e+07	9.46326e+06	6.5355e+06	1.04587e+07	7.56342e+06	2.02366e+07	1.5395e+07	9.31086e+06	7.33061e+06	2.01947e+07	6.90206e+06	7.90008e+06	1.02567e+07	8.9568e+06	6.31795e+06	8.39222e+06	9.98995e+06	1.03149e+07	9.53775e+06	8.79275e+06	1.22634e+07	9.91422e+06	1.03001e+07	1.37465e+07	1.47865e+07	8.10647e+06	1.40539e+07	1.11979e+07
-8.23042e+17	FALSE	High	IsMasterProtein	P25774	Cathepsin S OS=Homo sapiens OX=9606 GN=CTSS PE=1 SV=3	0	53.505	28	9	230	9	331	37.5	8.34	445.13	9	0	2.21926e+07	1.94483e+07	4.29507e+07	4.45453e+07	2.50544e+07	2.52181e+07	2.18589e+07	2.23821e+07	2.01256e+07	1.16717e+07	3.09011e+07	8.51736e+06	2.04453e+07	8.72915e+06	2.31229e+07	2.94592e+07	2.83957e+07	3.02278e+07	2.60965e+07	9.65446e+06	2.48649e+07	2.23018e+07	5.10545e+06	1.33202e+07	7.58268e+06	6.90215e+06	4.83008e+07	2.1864e+07	2.66583e+07	2.26545e+07	1.68818e+07	3.89494e+07
-2.09881e+18	FALSE	High	IsMasterProtein	P13489	Ribonuclease inhibitor OS=Homo sapiens OX=9606 GN=RNH1 PE=1 SV=2	0	53.281	26	9	233	9	461	49.9	4.82	407.48	9	0	1.93486e+06	1.14799e+07	7.98967e+06	5.31859e+06	7.39281e+06	3.75432e+06	2.24378e+06	7.24565e+06	5.08973e+06	7.61696e+06	8.77565e+06	9.4792e+06	1.82636e+06	4.52057e+06	4.6681e+06	5.74822e+06	3.47744e+06	4.96252e+06	3.51641e+06	2.18756e+06	3.90214e+06	9.71033e+06	4.61511e+06	6.47541e+06	9.30055e+06	2.96476e+06	8.02057e+06	9.22217e+06	3.70816e+06	4.85444e+06	4.42681e+06	9.63465e+06
-4.1884e+18	FALSE	High	IsMasterProtein	P06732	Creatine kinase M-type OS=Homo sapiens OX=9606 GN=CKM PE=1 SV=2	0	53.192	34	10	347	10	381	43.1	7.25	644.77	10	0	3.67312e+07	2.5653e+07	5.24037e+07	3.84788e+07	6.18071e+07	2.60623e+07	8.47244e+07	2.28204e+07	2.06864e+07	8.00108e+07	6.26158e+07	4.0567e+07	7.24091e+07	5.80885e+07	6.63403e+07	3.82696e+07	3.1735e+07	1.65855e+07	1.70325e+07	8.66732e+07	5.21525e+07	6.95816e+07	1.36355e+07	1.78439e+07	3.93757e+07	3.59524e+07	4.16475e+07	4.59435e+07	5.46225e+07	2.54372e+07	2.57895e+07	5.31081e+07
2.77591e+17	FALSE	High	IsMasterProtein	P02776	Platelet factor 4 OS=Homo sapiens OX=9606 GN=PF4 PE=1 SV=2	0	52.874	37	5	374	5	101	10.8	8.62	966.75	5	0	5.49082e+07	4.45692e+07	5.71652e+07	7.70983e+07	5.89653e+07	3.93622e+07	3.26025e+07	75119462	4.43827e+07	52957126	5.4963e+07	3.93879e+07	1.85447e+07	4.60128e+07	4.40522e+07	5.95738e+07	3.73803e+07	5.23141e+07	5.52669e+07	4.37879e+07	4.27087e+07	5.37159e+07	2.60878e+07	3.74339e+07	4.46694e+07	4.29993e+07	6.6987e+07	6.61056e+07	4.3528e+07	4.07503e+07	4.73965e+07	6.83262e+07
3.4537e+18	FALSE	High	IsMasterProtein	O43707	Alpha-actinin-4 OS=Homo sapiens OX=9606 GN=ACTN4 PE=1 SV=2	0	52.626	15	12	210	1	911	104.8	5.44	378.93	12	0
5.00482e+18	FALSE	High	IsMasterProtein	Q13867	Bleomycin hydrolase OS=Homo sapiens OX=9606 GN=BLMH PE=1 SV=1	0	52.295	18	8	88	8	455	52.5	6.27	186.99	8	0	4.70143e+06	5.32358e+06	2.0483e+07	5.77565e+06	5.1283e+06	2.73906e+06	5.29172e+06	2.90635e+06	1.83062e+06	1.58392e+07	59461075	4.37659e+06	8.33671e+06	2.95268e+06	3.19192e+06	1.16659e+07	3.38576e+06	4.43925e+06	3.54119e+06	3.74129e+06	3.49981e+06	7.56346e+06	3.26238e+06	2.875e+06	4.73738e+06	5.06724e+06	4.09555e+06	5.1e+06	4.6619e+06	3.54299e+06	3.62877e+06	5.17334e+06
-7.76611e+17	FALSE	High	IsMasterProtein	P49908	Selenoprotein P OS=Homo sapiens OX=9606 GN=SELENOP PE=1 SV=3	0	52.214	21	10	1327	10	381	43.2	7.87	2371.12	10	0	2.69343e+08	3.65553e+08	3.0059e+08	2.8136e+08	2.83121e+08	2.28233e+08	2.48109e+08	2.50053e+08	2.04162e+08	2.97741e+08	2.81284e+08	1.63261e+08	1.62237e+08	2.20972e+08	2.14658e+08	2.08671e+08	2.40378e+08	2.56155e+08	2.99115e+08	2.84268e+08	1.97633e+08	3.29704e+08	1.42272e+08	3.02757e+08	2.65655e+08	2.65506e+08	1.62774e+08	3.46248e+08	3.22272e+08	1.91713e+08	2.39764e+08	2.59803e+08
9.5129e+17	FALSE	High	IsMasterProtein	Q8WZ75	Roundabout homolog 4 OS=Homo sapiens OX=9606 GN=ROBO4 PE=1 SV=1	0	51.902	10	9	134	9	1007	107.4	6.64	234.07	9	0	2.94869e+06	1.0229e+07	3.99007e+06	5.8148e+06	4.55269e+06	4.99928e+06	6.67811e+06	3.91694e+06	2.95507e+06	7.97371e+06	9.02545e+06	4.21108e+06	2.87462e+06	6.31542e+06	4.166e+06	3.47028e+06	7.47506e+06	4.92564e+06	2.62211e+06	4.49287e+06	6.1433e+06	8.7626e+06	5.21095e+06	5.39612e+06	3.49678e+06	3.13166e+06	5.39826e+06	5.92532e+06	3.10241e+06	5.44326e+06	4.01966e+06	5.35514e+06
-3.36338e+18	FALSE	High	IsMasterProtein	P00441	Superoxide dismutase [Cu-Zn] OS=Homo sapiens OX=9606 GN=SOD1 PE=1 SV=2	0	51.608	55	5	141	5	154	15.9	6.13	449.2	5	0	1.22122e+07	2.29762e+07	1.57407e+07	1.65592e+07	900066	466676	837819	756226	9.65693e+06	1.77832e+07	1.97332e+07	7.80515e+06	685727	11710437	1.00111e+06	813884	1.17641e+06	9.39414e+06	1.33968e+07	2.44133e+06	1.08549e+06	1.72881e+07	178591	1.36907e+07	15156945	1.32067e+07	1.0466e+07	23379902	757202	9.90639e+06	1.10263e+07	155305
-5.99105e+17	FALSE	High	IsMasterProtein	P28799	Progranulin OS=Homo sapiens OX=9606 GN=GRN PE=1 SV=2	0	51.41	17	6	59	6	593	63.5	6.83	179.31	6	0	1.41386e+06	4.43398e+06	704039	4.99274e+06	8.57589e+06	6.26279e+06	4.11592e+06	8.28802e+06	2.85761e+06	7.39507e+06	8.92216e+06	3.64987e+06	1.91089e+06	6.77514e+06	1.86813e+06	3.901e+06	4.57602e+06	1.73334e+06	3.26963e+06	1.8718e+06	9.0406e+06	5.97029e+06	2.07591e+06	4.31982e+06	3.36783e+06	4.48303e+06	4359174	8.44999e+06	5164157	2.95032e+06	3.42504e+06	2.83546e+06
1.62686e+18	FALSE	High	IsMasterProtein	P12429	Annexin A3 OS=Homo sapiens OX=9606 GN=ANXA3 PE=1 SV=3	0	51.306	38	10	162	10	323	36.4	5.92	386.8	10	0	5.80778e+06	7.00625e+06	3.65397e+07	2.47645e+06	1.433e+07	8.41485e+06	7.89066e+06	5.37504e+06	281138	1.2409e+07	1.32927e+07	5.23073e+06	8.41794e+06	2.00068e+07	3.05947e+07	1.27258e+07	2.03504e+07	4.84134e+06	3.61855e+06	1.90857e+06	284364	1646544	4.1862e+06	6.83077e+06	5.02227e+07	1.36752e+07	1.28896e+07	2.4448e+07	7.35328e+06	1.30907e+07	7.0526e+06	1.31148e+06
2.03701e+18	FALSE	High	IsMasterProtein	O00151	PDZ and LIM domain protein 1 OS=Homo sapiens OX=9606 GN=PDLIM1 PE=1 SV=4	0	51.253	36	10	28	10	329	36	7.02	49.08	10	0	2.86363e+06	2.58358e+06	3.77382e+06	2.29188e+06	2.32629e+06	2.52381e+06	3.57201e+06	3.01785e+06	1.24014e+06	7128396	7.38131e+06	2.8413e+06		9.22094e+06	6.07149e+06	8.36522e+06	465428	6.09415e+06	592664	1.3792e+06	4.20486e+06	6.37087e+06	1.36355e+06	423339	1.92745e+06		3800558	3.17963e+06	2.29009e+06	2.44478e+06	1.1623e+07	1.17626e+06
6.92535e+18	FALSE	High	IsMasterProtein	P49641	Alpha-mannosidase 2x OS=Homo sapiens OX=9606 GN=MAN2A2 PE=2 SV=3	0	50.925	11	10	252	9	1150	130.5	6.84	463.25	10	0	1.65287e+07	2.05642e+07	2.20683e+07	1.94484e+07	1.92069e+07	5.18255e+06	8.35344e+06	1.37241e+07	5.36077e+06	2.01509e+07	1.26254e+07	1.32916e+07	7.56103e+06	1.51816e+07	9.11937e+06	1.10216e+07	1.10465e+07	8.33938e+06	1.93389e+07	1.42634e+07	1.10054e+07	1.66636e+07	6.85637e+06	1.85221e+07	1.60574e+07	1.42502e+07	1.9299e+07	2.25359e+07	9.53488e+06	1.28128e+07	1.25569e+07	2.1953e+07
3.67011e+18	FALSE	High	IsMasterProtein	P19961	Alpha-amylase 2B OS=Homo sapiens OX=9606 GN=AMY2B PE=1 SV=1	0	50.76	26	9	120	2	511	57.7	7.09	237.67	9	0																								201990					622918
2.00966e+18	FALSE	High	IsMasterProtein	P15151	Poliovirus receptor OS=Homo sapiens OX=9606 GN=PVR PE=1 SV=2	0	50.658	17	6	527	6	417	45.3	6.52	1230.79	6	0	1.34238e+07	1.45162e+07	8109941	1.44854e+07	2.11255e+07	1.47115e+07	1.12128e+07	1.61448e+07	1.22507e+07	2.32966e+07	1.37863e+07	1.24365e+07	7.01473e+06	8.54284e+06	1.04532e+07	8.82192e+06	1.22625e+07	1.45443e+07	1.5775e+07	1.34839e+07	1.77946e+07	2.82307e+07	5.28346e+06	1.62684e+07	1.67661e+07	1.49035e+07	1.00748e+07	2.31555e+07	2.01623e+07	1.28614e+07	1.13615e+07	8.01998e+06
-7.52984e+18	FALSE	High	IsMasterProtein	P04066	Tissue alpha-L-fucosidase OS=Homo sapiens OX=9606 GN=FUCA1 PE=1 SV=4	0	50.648	22	8	510	8	466	53.7	6.84	937.41	8	0	6.23786e+06	6.04203e+06	1.12025e+07	1.41927e+07	1.34248e+07	3.53757e+06	9.30266e+06	3.65023e+06	3.14372e+06	8.50311e+06	8.29265e+06	3.53704e+06	4.59617e+06	6.56269e+06	7.17916e+06	5.60202e+06	6.3167e+06	5.32306e+06	9.96641e+06	7.37045e+06	4.09011e+06	8.43145e+06	3.55858e+06	5.5792e+06	9.28876e+06	8.56127e+06	9.41096e+06	1.11357e+07	8.39835e+06	4.67136e+06	3.84232e+06	8.93399e+06
-2.10745e+18	FALSE	High	IsMasterProtein	P02741	C-reactive protein OS=Homo sapiens OX=9606 GN=CRP PE=1 SV=1	0	50.528	25	7	686	7	224	25	5.63	1714.19	7	0	3.50057e+07	3.70324e+07	2.8029e+08	6.54045e+07	5.12396e+07	1.1959e+08	1.19152e+08	2.47386e+07	1.72048e+07	3.09202e+07	4.72141e+07	4.4525e+08	3.44374e+07	3.01688e+07	1.02057e+08	5.33268e+07	1.63138e+07	3.25938e+08	2.68189e+07	6.74549e+07	1.51483e+08	6.18351e+07	1.93477e+07	2.57612e+07	4.21069e+07	4.36959e+07	9.25867e+07	4.00516e+07	6.23448e+07	2.37721e+07	5.91063e+07	3.35905e+07
-1.93714e+18	FALSE	High	IsMasterProtein	Q99969	Retinoic acid receptor responder protein 2 OS=Homo sapiens OX=9606 GN=RARRES2 PE=1 SV=1	0	50.237	39	5	357	5	163	18.6	9.09	827.24	5	0	1.28216e+07	8.93148e+06	1.69476e+07	1.60274e+07	9.40979e+06	9.07251e+06	7.3363e+06	5502276	6.67093e+06	1.03734e+07	1.39626e+07	1.14904e+07	5.27789e+06	7.48117e+06	1.35321e+07	1.2158e+07	5.07652e+06	1.28792e+07	7.58666e+06	9.40677e+06	1.18683e+07	8.97297e+06	6.03344e+06	5.49888e+06	1.15806e+07	9.79134e+06	1.33584e+07	1.18944e+07	1.01474e+07	4.79671e+06	1.49234e+07	4.88324e+06
1.42872e+18	FALSE	High	IsMasterProtein	P19021	Peptidyl-glycine alpha-amidating monooxygenase OS=Homo sapiens OX=9606 GN=PAM PE=1 SV=2	0	49.729	13	11	305	11	973	108.3	6.42	408.61	11	0	3.74002e+06	4.36624e+06	8.66212e+06	1.13343e+07	7.87923e+06	4.48285e+06	3.55935e+06	5.94137e+06	10601362	8.15454e+06	8.83097e+06	5.34515e+06	1.7557e+06	6.61215e+06	3.82038e+06	3.4062e+06	5.44198e+06	4.50977e+06	7.86523e+06	2.65564e+06	1.58926e+07	5.38628e+06	2.61525e+06	9.68479e+06	4.5268e+06	6.11938e+06	4.43133e+06	8.62693e+06	1.02418e+07	6.60206e+06	8.20977e+06	4.29703e+06
-7.40573e+18	FALSE	High	IsMasterProtein	P00390	Glutathione reductase, mitochondrial OS=Homo sapiens OX=9606 GN=GSR PE=1 SV=2	0	49.542	24	8	272	8	522	56.2	8.5	581.8	8	0	5.47216e+06	8.56717e+06	9.89848e+06	7.93001e+06	9.78346e+06	5.04608e+06	4.25076e+06	6.16831e+06	4.3241e+06	6.61636e+06	1.07525e+07	3.83878e+06	6.32154e+06	5.57325e+06	5.47295e+06	5293114	6.68031e+06	5.8622e+06	6.0481e+06	6.8728e+06	5.03709e+06	8.77801e+06	5.20137e+06	4.78431e+06	8.61898e+06	4.22841e+06	7.24708e+06	9.70244e+06	9.06899e+06	4.61313e+06	6.78678e+06	7.14821e+06
7.13985e+18	FALSE	High	IsMasterProtein	Q6UY14	ADAMTS-like protein 4 OS=Homo sapiens OX=9606 GN=ADAMTSL4 PE=1 SV=2	0	49.325	12	9	301	9	1074	116.5	8.34	619.69	9	0	3.61913e+06	6.12008e+06	5.37833e+06	7.99585e+06	8.54976e+06	4.31147e+06	4.72503e+06	5.6963e+06	2.453e+06	6.25192e+06	5.81589e+06	2.0471e+06	2930182	4.69914e+06	4.83995e+06	3.01815e+06	2.43029e+06	3.14165e+06	5.7304e+06	4.93426e+06	6.45652e+06	9.31689e+06	3.86946e+06	3.69038e+06	4.31877e+06	6.03082e+06	3.81487e+06	8.62206e+06	6.42103e+06	2.50295e+06	4.73004e+06	5.87682e+06
5.90923e+18	FALSE	High	IsMasterProtein	Q13418	Integrin-linked protein kinase OS=Homo sapiens OX=9606 GN=ILK PE=1 SV=2	0	49.016	22	10	86	10	452	51.4	8.07	163.64	10	0	2.75194e+06	5.38946e+06	1.08479e+07	3.05652e+06	4.48464e+06	4.64929e+06	5.00759e+06	1.76851e+06	1.48659e+06	5.28184e+06	1.15729e+07	3.23008e+06	1.49689e+06	6.15045e+06	5.79249e+06	4.98448e+06	1.58383e+06	7.41457e+06	2.45854e+06	1.76875e+06	4.494e+06	6.0732e+06	1.30214e+06	327859	1.7948e+06	1.51667e+06	3.94201e+06	1.29237e+06	2.76002e+06	516951	6.03467e+06	2.00411e+06
6.48014e+18	FALSE	High	IsMasterProtein	P07437	Tubulin beta chain OS=Homo sapiens OX=9606 GN=TUBB PE=1 SV=2	0	49.005	25	7	115	2	444	49.6	4.89	262.86	7	3	1.46958e+06	1.19862e+06	4472282	2.02612e+06	2.42486e+06	910078	8.75803e+06	513431	1.18643e+06	2.65421e+06	4.34228e+06	942380	97072.1	905524	7.43665e+06	4.41891e+06	1.37743e+06	1.20916e+06		2.91153e+06	1.3303e+06	2.1385e+06	1.45875e+06		2.24288e+06	3.41818e+06	1.26719e+07	1.24001e+06	2.06159e+06	2.0928e+06	2.36872e+06	419489
2.55502e+17	FALSE	High	IsMasterProtein	Q07075	Glutamyl aminopeptidase OS=Homo sapiens OX=9606 GN=ENPEP PE=1 SV=3	0	48.675	16	13	163	13	957	109.2	5.47	184.82	13	0	3.65141e+06	3.03119e+06	1.52045e+06	4.39638e+06	4.41681e+06	1.78409e+06	2.90369e+06	6.58855e+06	2.77646e+06	6.65806e+06	4.54175e+06	3.2337e+06	3.31158e+06	3.13516e+06	3.95573e+06	2.50291e+06	2.64549e+06	1.52799e+06	6.13956e+06	3.86839e+06	3.63697e+06	4.31806e+06	2.36972e+06	4.9039e+06	4.61326e+06	3.50446e+06	2.79545e+06	1.0526e+07	5.16512e+06	5.64357e+06	5.06999e+06	4.70127e+06
8.32143e+18	FALSE	High	IsMasterProtein	P07339	Cathepsin D OS=Homo sapiens OX=9606 GN=CTSD PE=1 SV=1	0	48.662	27	10	371	10	412	44.5	6.54	609.47	10	0	9.94458e+06	1.54399e+07	9.75707e+06	9.6328e+06	1.29313e+07	1.47942e+07	9.77652e+06	1.08332e+07	9.49717e+06	1.35362e+07	6.10087e+07	1.18074e+07	8.92257e+06	8.95091e+06	1.0137e+07	1.26314e+07	1.15316e+07	1.31102e+07	1.65615e+07	1.39505e+07	1.33757e+07	1.56527e+07	6.32862e+06	1.31241e+07	1.44434e+07	8.99852e+06	1.26212e+07	1.4216e+07	8.46447e+06	9.12752e+06	1.57905e+07	8.52277e+06
6.91744e+18	FALSE	High	IsMasterProtein	Q9UBQ6	Exostosin-like 2 OS=Homo sapiens OX=9606 GN=EXTL2 PE=1 SV=1	0	48.502	23	6	306	6	330	37.4	8.95	680.83	6	0	5.52563e+06	4.24023e+06	1838505	7.40581e+06	7.78885e+06	4.81769e+06	4337672	4.40718e+06	3.59478e+06	5.88271e+06	7704820	4.13883e+06	3.61266e+06	3.36265e+06	3.98723e+06	3.2424e+06	3.73242e+06	2.65585e+06	5.13833e+06	5.46454e+06	1.9387e+06	6.6275e+06	3.21494e+06	3.40922e+06	6.07524e+06	4.44346e+06	3.65501e+06	4.59595e+06	4.39601e+06	3.68857e+06	3.24027e+06	5.39671e+06
5.61948e+18	FALSE	High	IsMasterProtein	P10809	60 kDa heat shock protein, mitochondrial OS=Homo sapiens OX=9606 GN=HSPD1 PE=1 SV=2	0	48.41	17	7	19	7	573	61	5.87	40.87	7	0			280617	261562	209733		310383			2.80852e+06	466051			788916	498288	228267				490167	260836		48286.5		136864		1.01411e+06		337374	212293	212699	2.85877e+06
-5.7792e+18	FALSE	High	IsMasterProtein	P62328	Thymosin beta-4 OS=Homo sapiens OX=9606 GN=TMSB4X PE=1 SV=2	0	47.986	55	4	155	4	44	5.1	5.06	407.02	4	0	4.62308e+06	7.1765e+06	1.38124e+07	4.95007e+06	6.40928e+06	1.14417e+07	9.72818e+06	4.01241e+06	4.22487e+06	1.04977e+07	1.18113e+07	9.03189e+06	4.70474e+06	1.50414e+07	1.64353e+07	1.28467e+07	7.966e+06	7.00938e+06	3.68249e+06	5.75732e+06	6.87101e+06	9.73916e+06	5.86898e+06	2.25272e+06	1.25131e+07	9.60551e+06	1.52427e+07	1.47933e+07	7.90965e+06	9.38726e+06	6.52522e+06	4.67096e+06
-6.89695e+18	FALSE	High	IsMasterProtein	P55072	Transitional endoplasmic reticulum ATPase OS=Homo sapiens OX=9606 GN=VCP PE=1 SV=4	0	47.887	17	14	109	14	806	89.3	5.26	152.4	14	0	2.88226e+06	7.22144e+06	1.06783e+07	3.52321e+06	7.32487e+06	4.07833e+06	4.81992e+06	1.1497e+06	4.34193e+06	7.68412e+06	8.66732e+06	3.00125e+06	1.66763e+06	9.54185e+06	6.45762e+06	4.86553e+06	5.63795e+06	3.48379e+06	3.73551e+06	2.76364e+06	4.82891e+06	6.27156e+06	4.72077e+06	5.72043e+06	1.24068e+07	6.29058e+06	6.55995e+06	6.56565e+06	1.71518e+06	6.02521e+06	6.03171e+06	2.59314e+06
4.47135e+18	FALSE	High	IsMasterProtein	P23526	Adenosylhomocysteinase OS=Homo sapiens OX=9606 GN=AHCY PE=1 SV=4	0	47.638	24	10	79	10	432	47.7	6.34	128.63	10	0	3.01167e+06	1.66272e+06	2.49056e+06	3.68609e+06	4.66479e+06	2.58593e+06	4.0832e+06	2.59417e+06	3.43272e+06	3.20345e+06	1.14061e+07	2.6082e+06	1.53783e+07	2.48784e+06	1.00948e+06	1.03502e+06	2.93475e+06	469283	634292	3.58515e+06	814913	2.24687e+06	2.61681e+06	6.78876e+06	3.84732e+06	1.85866e+06	1.6338e+06	1.71539e+06	2.29035e+06	5.66789e+06	1.79352e+06	9.33382e+06
8.1768e+18	FALSE	High	IsMasterProtein	Q08554	Desmocollin-1 OS=Homo sapiens OX=9606 GN=DSC1 PE=1 SV=2	0	47.545	11	8	45	8	894	99.9	5.43	97.16	8	0		249946	181014	46737.1	1910429	724462	630260	1.26714e+06	1.3517e+06	1.2403e+06	1.18871e+07		188917	2.25833e+06	1.0213e+06	1.09819e+06		442814	1.14854e+06	1.28665e+06	302054		378666	720746			1.57397e+06	1.04711e+06	608397	469423	259583	1.58278e+06
1.97827e+18	FALSE	High	IsMasterProtein	Q01518	Adenylyl cyclase-associated protein 1 OS=Homo sapiens OX=9606 GN=CAP1 PE=1 SV=5	0	47.166	25	10	118	10	475	51.9	8.06	215.48	10	0	1.6654e+07	6.91991e+07	1.19817e+08	2.61823e+07	9.84338e+07	1.18822e+08	4.76988e+07	7.2089e+07	5.26386e+07	9.43545e+07	5.55379e+07	6.9902e+07	5.33743e+07	1.10962e+08	7.44416e+07	7.51362e+07	5.8929e+07	1.32743e+08	8.95203e+07	1.01225e+08	1.21424e+08	7.51324e+07	8.03379e+07	7.36903e+07	9.06119e+07	70603618	4.50568e+07	5.04837e+07	1.17543e+08	6.69441e+07	5.4916e+07	1.0228e+08
9.86758e+17	FALSE	High	IsMasterProtein	P19012	Keratin, type I cytoskeletal 15 OS=Homo sapiens OX=9606 GN=KRT15 PE=1 SV=3	0	46.949	15	10	565	1	456	49.2	4.77	1062.3	10	0											1.46846e+06	52969.1
-8.56504e+18	FALSE	High	IsMasterProtein	Q13103	Secreted phosphoprotein 24 OS=Homo sapiens OX=9606 GN=SPP2 PE=1 SV=1	0	46.786	36	7	411	7	211	24.3	8.32	986.19	7	0	7.13591e+07	9.1217e+07	1.59898e+08	1.12028e+08	1.13024e+08	1.33537e+08	9.67919e+07	1.09678e+08	82169258	1.33172e+08	1.1311e+08	8.67959e+07	6.36922e+07	1.48836e+08	8.18261e+07	1.09044e+08	9.31328e+07	1.22167e+08	1.20568e+08	1.40596e+08	1.37372e+08	1.53733e+08	4.82726e+07	1.13498e+08	2.03733e+07	1.56401e+08	8.8515e+07	1.42847e+08	1.80271e+08	8.17673e+07	1.45324e+08	1.11437e+08
7.41554e+18	FALSE	High	IsMasterProtein	Q01469	Fatty acid-binding protein 5 OS=Homo sapiens OX=9606 GN=FABP5 PE=1 SV=3	0	46.389	45	5	19	5	135	15.2	7.01	43.55	5	0	720453	543786			608181	500377		838263			11876348	1.02909e+06	165221	260116		323184	252883							952262	1.15373e+06			818186		901832
-7.06501e+18	FALSE	High	IsMasterProtein	P07900	Heat shock protein HSP 90-alpha OS=Homo sapiens OX=9606 GN=HSP90AA1 PE=1 SV=5	0	45.972	15	9	95	4	732	84.6	5.02	128.39	9	0	301621			52664.3	1.09273e+06		222382		539994		1.96671e+06	51278.4	674307			916837	1.34027e+06					951460		313465	402140	205800	30321.5	273603	1.04007e+06		409541	1.56921e+06
4.31205e+18	FALSE	High	IsMasterProtein	Q9NPR2	Semaphorin-4B OS=Homo sapiens OX=9606 GN=SEMA4B PE=1 SV=4	0	45.722	12	7	259	7	837	92.7	7.05	430.92	7	0	1.05863e+07	1.28049e+07	1.81434e+07	1.81107e+07	1.49059e+07	8.0292e+06	14418533	9.01964e+06	9.65068e+06	1.71515e+07	1.36482e+07	1.28548e+07	7.87448e+06	1.07853e+07	7.79702e+06	9.13754e+06	1.15416e+07	13114832	1.16193e+07	4.88636e+07	1.17569e+07	1.18697e+07	1.10382e+07	1.00884e+07	1.07622e+07	1.4216e+07	11041635	1.38969e+07	1.36541e+07	7.02647e+06	1.37149e+07	1.17787e+07
-8.64713e+18	FALSE	High	IsMasterProtein	P78417	Glutathione S-transferase omega-1 OS=Homo sapiens OX=9606 GN=GSTO1 PE=1 SV=2	0	45.539	43	11	578	11	241	27.5	6.6	938.84	11	0	4.55801e+08	8.90494e+08	1.00825e+09	8.64729e+08	6.24696e+08	7.22888e+08	5.68259e+08	7.19647e+08	5.94725e+08	7.20155e+08	9.66297e+08	5.48947e+08	6.54838e+08	7.70187e+08	5.76215e+08	6.10731e+08	5.61109e+08	8.05487e+08	6.08447e+08	5.87409e+08	7.71817e+08	7.99212e+08	2.50105e+08	6.54643e+08	7.4703e+08	4.94985e+08	6.83842e+08	1.04128e+09	9.82426e+08	5.58416e+08	8.65127e+08	7.08988e+08
5.39512e+18	FALSE	High	IsMasterProtein	P78509	Reelin OS=Homo sapiens OX=9606 GN=RELN PE=1 SV=3	0	45.292	4	13	138	13	3460	388.1	5.88	181.48	13	0	4.06996e+06	3.50148e+06	3.06759e+06	3.14277e+06	5.32207e+06	1.98881e+06	3.05667e+06	1.31624e+06	714888	5.13363e+06	4.69624e+06	1.31746e+06	2.84713e+06	2.45483e+06	1.9081e+06	2.31739e+06	1.27418e+06	2.08522e+06	3.54626e+06	5.43521e+06	2.1812e+06	6.56785e+06	1.96815e+06	1.16779e+06	5.02776e+06	1.40913e+06	2.87869e+06	4.55971e+06	2.62641e+06	1.36064e+06	1.55567e+06	4.03678e+06
1.69381e+18	FALSE	High	IsMasterProtein	Q96NZ9	Proline-rich acidic protein 1 OS=Homo sapiens OX=9606 GN=PRAP1 PE=1 SV=2	0	45.214	51	6	143	6	151	17.2	5.36	314.22	6	0	1.24122e+07	1.90348e+07	5.20677e+06	1.33106e+07	1.49602e+07	1.11349e+07	1.14588e+07	3.86953e+06	6.73366e+06	4.34006e+06	1.01891e+07	1.26923e+07	7.0983e+06	1.41819e+07	1.47011e+07	6.77021e+06	6.15679e+06	1.78357e+07	1.54145e+07	3.73966e+06	5.69291e+06	7.6667e+06	9.22459e+06	1.25002e+07	3.06542e+06	4.5109e+06	1.6654e+07	1.20479e+07	8.30867e+06	1.36049e+07	7.77272e+06	5.53299e+06
-7.8816e+18	FALSE	High	IsMasterProtein	Q9Y5C1	Angiopoietin-related protein 3 OS=Homo sapiens OX=9606 GN=ANGPTL3 PE=1 SV=1	0	45.173	21	11	99	11	460	53.6	6.7	180.05	11	0	2.3369e+07	1.6718e+07	2.60803e+06	1.26778e+07	5.68531e+06	4678579	8020213	1.09281e+07	6.9872e+06	5.77654e+06	2.13782e+07	1.74677e+07	4.49835e+06	6.27229e+06	1.48892e+07	1.14314e+07	3.93814e+06	1.38284e+07	1.1746e+07	2.02054e+07	8.12002e+06	3.25556e+07	7.61049e+06	1.29839e+07	2.25524e+07	2.3199e+07	9.36369e+06	1.75917e+07	1.93523e+07	2.54431e+06	2.26908e+07	3.56276e+06
3.23026e+18	FALSE	High	IsMasterProtein	Q6UWP8	Suprabasin OS=Homo sapiens OX=9606 GN=SBSN PE=1 SV=2	0	45.073	29	7	108	7	590	60.5	7.01	258.99	7	0	19405.1		11829.7	247231	205356	116416	300336	18840.7	5388.79	13626.1	2.33326e+06		100872	163276	138626	169241	57247.9	250252	121711	17581.8	201659	11889.7	16675.7	200543	4900.42	135454	87964.6	67564.8	198042	125584	121232	113181
-6.92456e+17	FALSE	High	IsMasterProtein	P34096	Ribonuclease 4 OS=Homo sapiens OX=9606 GN=RNASE4 PE=1 SV=3	0	44.702	35	6	325	6	147	16.8	9.03	944.81	6	0	27816870	2.22733e+07	2.14348e+07	2.72961e+07	1.45728e+07	7.12364e+06	1.52235e+07	2.05763e+07	7.78753e+06	1.87668e+07	6.01728e+07	1.76612e+07	9.62641e+06	1.38683e+07	1.02652e+07	1.37219e+07	1.27511e+07	9.49062e+06	1.30915e+07	2.5149e+07	5.48631e+06	2.38613e+07	9.49049e+06	2.15932e+07	2.7514e+07	2.0345e+07	1.82728e+07	2.74291e+07	15075672	1.99204e+07	1.00818e+07	2.12704e+07
2.00251e+18	FALSE	High	IsMasterProtein	Q9BTY2	Plasma alpha-L-fucosidase OS=Homo sapiens OX=9606 GN=FUCA2 PE=1 SV=2	0	44.69	20	9	430	9	467	54	6.25	561.3	9	0	1.93197e+06	5.22086e+06	9.46324e+06	7.7468e+06	1.7547e+07	6.1984e+06	1.10717e+07	1.60867e+06	5.78933e+06	1.4633e+07	8.85735e+06	3.02339e+06	8.55586e+06	5.66453e+06	4.2059e+06	4.80361e+06	2.76632e+06	1.2198e+06	1.10249e+07	1.42131e+07	3.57874e+06	1.17742e+07	4.65882e+06	8.57133e+06	1.52661e+07	1.55279e+07	5.33321e+06	1.6265e+07	1.48507e+07	4.59406e+06	3.29838e+06	5.905e+06
6.83839e+18	FALSE	High	IsMasterProtein	Q8WVV4	Protein POF1B OS=Homo sapiens OX=9606 GN=POF1B PE=1 SV=3	0	44.66	17	9	10	9	589	68	6.32	19.55	9	0	2.68136e+07	31814482	85808280	6.63606e+07	57950665	14929859	573355	21713424	16756765	49395392	5.18146e+07	1.88901e+07	4.07088e+07	6.12774e+07	2.36683e+07	3.12099e+07	28329588	1.49488e+07	16762035		1.4592e+07	1.89983e+07	549297	2.00205e+07	29783912	1.64422e+07	6.82931e+07	2.57043e+07	2.0302e+07	31602438	2.14068e+07	5.60122e+07
-6.97963e+18	FALSE	High	IsMasterProtein	P31946	14-3-3 protein beta/alpha OS=Homo sapiens OX=9606 GN=YWHAB PE=1 SV=3	0	44.398	37	8	218	4	246	28.1	4.83	462.89	8	2	1.49421e+06	2.03916e+06	4927019	2.0982e+06	4.33841e+06	4.07626e+06	2.2852e+06	1.4979e+06	1.39779e+06	7.51891e+06	5.37722e+06	2.68954e+06	2.46143e+06	4.46369e+06	4.88196e+06	4.40632e+06	3.41056e+06	3.15425e+06	1.30302e+06	1.55975e+06	1.97152e+06	2.63873e+06	1.3072e+06	3.0615e+06	5.9273e+06	3.98697e+06	3.71043e+06	2.20762e+06	2.74008e+06	1.70775e+06	2.75352e+06	1.27323e+06
-7.27353e+17	FALSE	High	IsMasterProtein	Q9P232	Contactin-3 OS=Homo sapiens OX=9606 GN=CNTN3 PE=1 SV=3	0	44.374	12	11	326	11	1028	112.8	6.3	585.78	11	0	6.44048e+06	1.49065e+07	2.9984e+07	6.25241e+06	2.12885e+07	3.63315e+06	1.24521e+07	4592194	4.69172e+06	1.56239e+07	6.59926e+06	9.64467e+06	2062636	2.22089e+07	4.29239e+06	5.16274e+06	4.91339e+06	1.10041e+07	6.24522e+06	1.50241e+07	4.0764e+06	1.12061e+07	8.50366e+06	4.97925e+06	3.61596e+06	2.09201e+06	7.41987e+06	9.18688e+06	1.44722e+07	6.37158e+06	1.34352e+07	1.61045e+07
-7.02176e+18	FALSE	High	IsMasterProtein	P24592	Insulin-like growth factor-binding protein 6 OS=Homo sapiens OX=9606 GN=IGFBP6 PE=1 SV=1	0	44.247	28	4	309	4	240	25.3	7.81	840.67	4	0	8.23848e+06	12853638	6.68884e+06	1.58153e+07	7.09435e+06	3.2774e+06	7.55122e+06	5.56405e+06	2.9638e+06	1.78773e+07	1.45752e+07	2.52106e+06	7.13888e+06	4.34268e+06	8.31656e+06	6.6695e+06	6.06784e+06	5.62933e+06	8.92732e+06	5.76115e+06	4.74985e+06	1.1627e+07	2.22052e+06	5.9943e+06	8.93622e+06	1.40969e+07	5.19727e+06	1.27452e+07	9.74927e+06	5.32253e+06	5.19678e+06	1.2287e+07
-2.58686e+18	FALSE	High	IsMasterProtein	P07237	Protein disulfide-isomerase OS=Homo sapiens OX=9606 GN=P4HB PE=1 SV=3	0	44.079	18	9	282	9	508	57.1	4.87	554.19	9	0	3.05165e+07	34059045	3.63082e+07	5.09099e+07	4.53672e+07	8.52412e+06	2.82103e+07	2.01093e+07	2.18385e+06	4.15937e+07	3.64693e+07	1.35583e+07	2.09331e+07	1.73886e+07	2.82632e+07	2.2377e+07	2.58617e+07	1.72681e+07	2.1318e+07	3.52936e+07	1.23186e+07	4.1579e+07	1.82347e+07	1.8111e+07	3.60663e+07	3.04082e+07	1.94288e+07	5.30653e+07	4.0901e+07	1.32236e+07	1.63145e+07	3.90681e+07
8.55658e+18	FALSE	High	IsMasterProtein	Q08830	Fibrinogen-like protein 1 OS=Homo sapiens OX=9606 GN=FGL1 PE=1 SV=3	0	42.954	28	7	199	7	312	36.4	5.87	421.05	7	0	4.97427e+06	7.37802e+06	2.20534e+07	2.11865e+07	6.86885e+06	1.10518e+07	9.10049e+06	6.33392e+06	3603391	1.15756e+07	7.87993e+06	2.39903e+07	2.26014e+06	4.37598e+06	1.17076e+07	7.22536e+06	5.38028e+06	1.98018e+07	4.40785e+06	1.88982e+07	7.23903e+06	1.05314e+07	6.03921e+06	4.41088e+06	1.31352e+07	1.22233e+07	5.22203e+06	1.41196e+07	6.82614e+06	3.29635e+06	7.47274e+06	6.07235e+06
-4.10325e+17	FALSE	High	IsMasterProtein	P68104	Elongation factor 1-alpha 1 OS=Homo sapiens OX=9606 GN=EEF1A1 PE=1 SV=1	0	42.877	27	7	58	7	462	50.1	9.01	133.35	7	0	1.33942e+06		2.71704e+06		970810	892499	958208	670275	712622	1.91973e+06	1.60597e+07	1.39027e+06	771301	2.72547e+06	2.38463e+06	1.30599e+06	927212	965796	788625		508375	983364	713706	1.32019e+06	3.08901e+06	2750363	2.17194e+06	1.02199e+06	1.4028e+06	1.30401e+06	1.16394e+06	899827
-9.90722e+17	FALSE	High	IsMasterProtein	O00299	Chloride intracellular channel protein 1 OS=Homo sapiens OX=9606 GN=CLIC1 PE=1 SV=4	0	42.781	40	9	176	9	241	26.9	5.17	362.75	9	0	2.54003e+06	5.91522e+06	8.23662e+06	3.82387e+06	9.37893e+06	8.44225e+06	8.3908e+06	9.60943e+06	7.39006e+06	6.21439e+06	6.52469e+06	6.24323e+06	3.07684e+06	1.29145e+07	1.47358e+07	8.41935e+06	6.86757e+06	1.1638e+07	1.75194e+06	2.99782e+06	9.14316e+06	1.48996e+07	2.21853e+06	4.92794e+06	1.32025e+07	4.57752e+06	7.54073e+06	9.93096e+06	5.8381e+06	4.11821e+06	7.18101e+06	3.74261e+06
-4.40072e+18	FALSE	High	IsMasterProtein	P17813	Endoglin OS=Homo sapiens OX=9606 GN=ENG PE=1 SV=2	0	42.68	14	8	463	8	658	70.5	6.61	1101.89	8	0	1.13426e+07	1.90466e+07	2.33775e+07	1.29182e+07	1.69171e+07	8.35746e+06	8.18527e+06	1.39486e+07	1.09823e+07	2.90761e+07	9.82423e+06	1.06386e+07	8.39293e+06	2.18314e+07	7.2713e+06	1.34995e+07	1.13971e+07	1.12608e+07	1.40523e+07	1.45486e+07	9.76047e+06	2.51886e+07	5.85561e+06	1.45778e+07	1.08489e+07	1.52386e+07	1.47346e+07	1.97854e+07	1.8295e+07	1.12429e+07	9.42843e+06	1.94351e+07
3.17582e+18	FALSE	High	IsMasterProtein	Q15942	Zyxin OS=Homo sapiens OX=9606 GN=ZYX PE=1 SV=1	0	42.649	21	8	85	8	572	61.2	6.67	232.1	8	0	654209		1.162e+06			950544	3.54407e+06	87524.1		2.98322e+06	2.27469e+06	82403.2	335281	2.52574e+06	2.50551e+06	2.0553e+06		762309		387624	1.78664e+06	1.50372e+06		1.57452e+06		414687	49144			976172	1.58999e+06	1.95228e+06
8.2188e+18	FALSE	High	IsMasterProtein	P08581	Hepatocyte growth factor receptor OS=Homo sapiens OX=9606 GN=MET PE=1 SV=4	0	42.54	10	11	122	11	1390	155.4	7.33	191.96	11	0	3.5792e+06	3.34426e+06	5.31957e+06	3.50518e+06	3.11683e+06	4.33541e+06	2.79242e+06	3.33403e+06	2.163e+06	5.32185e+06	4.2428e+06	1.95223e+06	898080	1.12482e+06	2.68295e+06	1.8005e+06	4.00324e+06	2.41298e+06	4.67531e+06		1.47791e+06	5.67219e+06	3002535	5.32207e+06	384653	2.03626e+06	3.59772e+06	2.52547e+06	3.70149e+06	3.86937e+06	2.13129e+06	2.1397e+06
-2.00739e+18	FALSE	High	IsMasterProtein	P00568	Adenylate kinase isoenzyme 1 OS=Homo sapiens OX=9606 GN=AK1 PE=1 SV=3	0	42.511	46	10	199	10	194	21.6	8.63	363.4	10	0	3.23654e+08	318540209	2.67255e+08	3.38998e+08	3.2559e+08	9.26166e+07	2.96287e+08	285581874	2.41689e+08	2.65746e+08	4.27609e+08	1.95531e+08	1.88273e+08	3.51399e+08	2.96679e+08	3.68213e+08	2.37024e+08	2.59153e+08	3.09886e+08	2.85702e+08	3.92751e+08	2.74198e+08	2.45957e+08	2.61084e+08	3.09981e+08	2.87166e+08	2.70806e+08	2.45938e+08	1.92733e+08	2.15728e+08	4.20696e+08	1.95539e+08
-7.39787e+18	FALSE	High	IsMasterProtein	Q9Y5Y7	Lymphatic vessel endothelial hyaluronic acid receptor 1 OS=Homo sapiens OX=9606 GN=LYVE1 PE=1 SV=2	0	42.46	18	8	844	8	322	35.2	8.28	1528.44	8	0	8.20825e+07	7.14046e+07	6.18558e+07	7.08569e+07	9.24234e+07	5.41079e+07	41387434	5.13803e+07	3.84025e+07	5.07598e+07	8.28252e+07	4.619e+07	4.12338e+07	5.4572e+07	3.68189e+07	3.55347e+07	4.33861e+07	4.26101e+07	5.79352e+07	6.74891e+07	4.6697e+07	8.38316e+07	4.00151e+07	5.87073e+07	1.04624e+08	6.77291e+07	5.41423e+07	7.08709e+07	7.71251e+07	4.01331e+07	5.52879e+07	7.29818e+07
4.86484e+18	FALSE	High	IsMasterProtein	P41222	Prostaglandin-H2 D-isomerase OS=Homo sapiens OX=9606 GN=PTGDS PE=1 SV=1	0	42.313	21	3	412	3	190	21	7.8	1123.88	3	0	2.38815e+07	2.23492e+07	1.56414e+07	1.71578e+07	2.0159e+07	1.26609e+07	1.23371e+07	2.28951e+07	1.27707e+07	2.1473e+07	3.22957e+07	1.39146e+07	1.05384e+07	5.5675e+06	1.62334e+07	2.16081e+07	1.60355e+07	2.03593e+07	2.40643e+07	1.88675e+07	2.06707e+07	2.28001e+07	1.33822e+07	1.61186e+07	2.91711e+07	2.41247e+07	1.26977e+07	2.35596e+07	2.47188e+07	1.43179e+07	2.03417e+07	1.60138e+07
1.00368e+18	FALSE	High	IsMasterProtein	A0M8Q6	Immunoglobulin lambda constant 7 OS=Homo sapiens OX=9606 GN=IGLC7 PE=1 SV=3	0	42.297	42	3	866	1	106	11.2	8.29	2581.14	3	0			76758.7			560064			249268				69548.4				64645.1				235330										319088
5.2416e+18	FALSE	High	IsMasterProtein	P09211	Glutathione S-transferase P OS=Homo sapiens OX=9606 GN=GSTP1 PE=1 SV=2	0	41.814	36	5	89	5	210	23.3	5.64	252.12	5	0	7.04511e+06	3.89803e+06	1.53542e+07	2.53287e+07	1.08061e+07	1.36493e+07	1.42331e+07	1.15375e+07	7.6667e+06	1.19313e+07	1.39867e+07	5.74985e+06	4.17984e+06	1.06252e+07	1.30751e+07	1.34547e+07	1.02621e+07	1.7771e+06	5.1742e+06	2.66103e+06		4.07376e+06	8.34324e+06	2.0543e+06	2.02491e+07	1.18646e+07	14210744	1.19404e+07	5.5369e+06	7.27048e+06	8.01078e+06	1593061
7.00249e+18	FALSE	High	IsMasterProtein	P22392	Nucleoside diphosphate kinase B OS=Homo sapiens OX=9606 GN=NME2 PE=1 SV=1	0	41.806	38	5	218	2	152	17.3	8.41	465.54	5	4	5.87385e+06	6915151	1.04061e+07	9.81451e+06	7503427	6.27375e+06	6.04957e+06	6.26833e+06	3.53431e+06	1.13392e+07	9.96418e+06	4.14969e+06	2.71099e+06	8.30755e+06	7.1826e+06	6.55636e+06	5.46731e+06	5.64382e+06	5.47087e+06	3.06202e+06	3.96543e+06	5.60136e+06	3.96988e+06	5.98772e+06	9.03501e+06	7.95093e+06	6.99451e+06	8.71984e+06	3.55756e+06	4.50595e+06	6.41944e+06	4705124
6.7215e+18	FALSE	High	IsMasterProtein	P01591	Immunoglobulin J chain OS=Homo sapiens OX=9606 GN=JCHAIN PE=1 SV=4	0	41.365	42	7	581	7	159	18.1	5.24	967.26	7	0	2.23989e+07	22898724	2.29491e+07	3.17476e+07	2.205e+07	2.74438e+07	3.51653e+07	2.17179e+07	1.00585e+07	5.20995e+07	4.41329e+07	8.09776e+06	8.0468e+06	2.40212e+07	4.59878e+07	4.49328e+07	1.39058e+07	2.08877e+07	16029876	2.54219e+07	2.47717e+07	2.93117e+07	2.93346e+07	3.55352e+07	2.2366e+07	1.19787e+07	2.84944e+07	4.34663e+07	3.71163e+07	9.7382e+06	21660364	4.80299e+07
7.46352e+18	FALSE	High	IsMasterProtein	O15031	Plexin-B2 OS=Homo sapiens OX=9606 GN=PLXNB2 PE=1 SV=3	0	41.224	6	8	32	8	1838	205	6.24	32.18	8	0	383165	6.00073e+06	2.48721e+06	549027	1.60986e+06	6.11312e+06	351803	9.01618e+06	3.71755e+06	2.32236e+06	5.79997e+06	3.13449e+06	5.22336e+06	7.58369e+06	2324608	3.5211e+06	480249	5.17471e+06	597941	420985	3.42648e+06	2.15239e+06	3.6106e+06	5.43642e+06	1.17881e+06	1.04478e+06	2.22963e+06	2.31547e+06	5.56786e+06	5.80406e+06	1.81638e+06	3249716
3.95158e+18	FALSE	High	IsMasterProtein	P11171	Protein 4.1 OS=Homo sapiens OX=9606 GN=EPB41 PE=1 SV=4	0	41.115	13	10	75	10	864	97	5.58	77.98	10	0	1.37707e+06	2.24292e+06	217377	1.98896e+06	3.10921e+06	681826	3.93962e+06	991368	1379923	1.56628e+06	2.28356e+06	1.45287e+06	1.74861e+06	2.11808e+06	693110	2.26724e+06	1.70844e+06	872266	1.72802e+06	600016	2.02278e+06	545311	1.62702e+06	2.11449e+06	532212	931702	1.04244e+06	647598	898272	1.95306e+06	1.30522e+06	2.72863e+06
5.5131e+18	FALSE	High	IsMasterProtein	P13797	Plastin-3 OS=Homo sapiens OX=9606 GN=PLS3 PE=1 SV=4	0	41.071	12	7	537	2	630	70.8	5.6	1142	7	0	1.69124e+06	2.41971e+06	3.5396e+06	3.16822e+06	3.51733e+06	1.48401e+06	1.91123e+06	2.01269e+06	663620	1.96159e+06	2.3359e+06	1.61417e+06	1.09279e+06	1.89127e+06	1.20284e+06	1.10201e+06	937698	956958	1.70822e+06	1511116	594021	2.04733e+06	898232	1.6623e+06	2.37256e+06	1.06208e+06	3.43144e+06	2319307	1.4014e+06	2.35085e+06	1.07686e+06	2.82071e+06
8.65844e+18	FALSE	High	IsMasterProtein	P12109	Collagen alpha-1(VI) chain OS=Homo sapiens OX=9606 GN=COL6A1 PE=1 SV=3	0	41.002	8	7	338	7	1028	108.5	5.43	578.75	7	0	6.75694e+06	5.51767e+06	6.7036e+06	9.29488e+06	3.98552e+06	8.73632e+06	1.5343e+07	9.18636e+06	7.44963e+06	12987349	7.32049e+06	5.2864e+06	9345789	1.64013e+07	1.55249e+07	1.16739e+07	1.13718e+07	6.60567e+06	1.18576e+07	1.50788e+07	1.57717e+07	8.49993e+06	7.30873e+06	1.31289e+07	1.22031e+07	1.02217e+07	1.19609e+07	1.20378e+07	9.5502e+06	8.92713e+06	9.45076e+06	1.22327e+07
-2.21816e+18	FALSE	High	IsMasterProtein	P07911	Uromodulin OS=Homo sapiens OX=9606 GN=UMOD PE=1 SV=1	0	40.878	17	11	452	11	640	69.7	5.24	713.55	11	0	1.73337e+08	2.14169e+08	2.14458e+08	1.69337e+08	1.59693e+08	1.42808e+08	1.8277e+08	173029536	1.43155e+08	2.1384e+08	1.48433e+08	1.56391e+08	1.05131e+08	2.14028e+08	2.08591e+08	1.84882e+08	2.08837e+08	1.60947e+08	1.75605e+08	2.17715e+08	2.06664e+08	2.19254e+08	1.25762e+08	1.03303e+08	212846732	2.0611e+08	1.98531e+08	2.65385e+08	310712624	1.97471e+08	2.12543e+08	2.70694e+08
-6.34379e+18	FALSE	High	IsMasterProtein	Q9H4G4	Golgi-associated plant pathogenesis-related protein 1 OS=Homo sapiens OX=9606 GN=GLIPR2 PE=1 SV=3	0	40.844	42	4	223	4	154	17.2	9.41	689.84	4	0	1.04839e+07	9.01463e+06	1.72303e+07	1.66653e+07	1.4249e+07	9.85175e+06	1.23901e+07	1.00333e+07	7.85855e+06	1.77346e+07	1.28664e+07	1.17684e+07	1.11537e+07	1.30767e+07	1.38251e+07	1.25159e+07	9.57421e+06	5.89427e+06	1.23345e+07	1.35381e+07	1.09966e+07	1.95901e+07	5.53795e+06	3.56618e+07	8.64713e+06	8.50561e+06	1.44185e+07	1.53709e+07	1.50814e+07	8597045	8.68084e+06	1.47475e+07
-6.51682e+18	FALSE	High	IsMasterProtein	Q8WWZ8	Oncoprotein-induced transcript 3 protein OS=Homo sapiens OX=9606 GN=OIT3 PE=1 SV=2	0	40.839	16	8	328	8	545	60	5.58	627.56	8	0	9.96497e+06	1.30556e+07	1.96216e+07	1.69449e+07	1.16111e+07	2.00018e+07	1.43843e+07	1.96709e+07	1.50136e+07	1.75261e+07	1.78524e+07	1.21194e+07	6.7484e+06	1.87269e+07	1.742e+07	1.62637e+07	1.42826e+07	2.20062e+07	1.40541e+07	1.28463e+07	1.67879e+07	1.7562e+07	1.02716e+07	1.01501e+07	1.19426e+07	8.48973e+06	2.01557e+07	1.00841e+07	1.39972e+07	1.06729e+07	1.15882e+07	1.48298e+07
-2.16041e+18	FALSE	High	IsMasterProtein	Q13790	Apolipoprotein F OS=Homo sapiens OX=9606 GN=APOF PE=1 SV=2	0	40.819	19	5	908	5	326	35.4	5.64	2272.53	5	0	6.30108e+07	1.30449e+08	1.88178e+08	1.73036e+08	1.58229e+08	1.48171e+08	2.10139e+08	1.31509e+08	8.28481e+07	1.77919e+08	1.76666e+08	1.1056e+08	3.70116e+07	1.53561e+08	1.58282e+08	1.50248e+08	9.13074e+07	1.29974e+08	1.13216e+08	1.62676e+08	1.20498e+08	1.68267e+08	1.00987e+08	1.51777e+08	7.79285e+07	1.1799e+08	9.83157e+07	1.84717e+08	1.61379e+08	7.65558e+07	1.53408e+08	1.8162e+08
7.83586e+18	FALSE	High	IsMasterProtein	P06753	Tropomyosin alpha-3 chain OS=Homo sapiens OX=9606 GN=TPM3 PE=1 SV=2	0	40.554	29	7	63	3	285	32.9	4.72	140.2	7	0		253750	177460		79518.4	1.05389e+06					732098		1720855	478078	247086					201603							198544	247930			1.56888e+06
5.28813e+17	FALSE	High	IsMasterProtein	Q9UBG0	C-type mannose receptor 2 OS=Homo sapiens OX=9606 GN=MRC2 PE=1 SV=2	0	40.413	7	8	198	8	1479	166.6	5.83	272.48	8	0	1.92242e+06	2.26128e+06	4.43907e+06	4.29592e+06	3.86763e+06	3.58978e+06	3.24815e+06	2.7172e+06	2.72359e+06	4.92377e+06	4.1101e+06	2.48709e+06	1.81989e+06	6.87548e+06	1.6375e+06	2.75142e+06	1.84282e+06	2.66338e+06	2.94966e+06	3.22412e+06	1.01801e+07	2.28997e+06	649822	2.50013e+06	2.58934e+06	1.21327e+06	3.79803e+06	3.52053e+06	1.64295e+06	3.0875e+06	2.90769e+06	4.81564e+06
5.05663e+18	FALSE	High	IsMasterProtein	Q3SY84	Keratin, type II cytoskeletal 71 OS=Homo sapiens OX=9606 GN=KRT71 PE=1 SV=3	0	40.23	15	7	36	5	523	57.3	6.61	79.63	7	0											1.60785e+07
6.22293e+18	FALSE	High	IsMasterProtein	P23284	Peptidyl-prolyl cis-trans isomerase B OS=Homo sapiens OX=9606 GN=PPIB PE=1 SV=2	0	40.056	44	9	83	9	216	23.7	9.41	168.92	9	0	4.43138e+06	2.87262e+06	6.22966e+06	3.43307e+06	5.66093e+06	5.16581e+06	3.89359e+06	2.78965e+06	2.83129e+06	6.95563e+06	7.85112e+06	4.69079e+06	3.96913e+06	3.40957e+06	4.60662e+06	5.26857e+06	2.81997e+06	4.19523e+06	2.5163e+06	4.22193e+06	3.29553e+06	7162341	2.6767e+06	2.82766e+06	5.70007e+06	6.00236e+06	4.9279e+06	4538466	3.95616e+06	3.05876e+06	2.56596e+07	8944896
4.27182e+18	FALSE	High	IsMasterProtein	P27105	Stomatin OS=Homo sapiens OX=9606 GN=STOM PE=1 SV=3	0	40.026	33	8	212	8	288	31.7	7.88	471.42	8	0	4.73681e+06	7.91211e+06	9.32267e+06	4.33775e+06	5.27947e+06	3.60256e+06	3.37032e+06	4.32334e+06	3.62689e+06	9.48304e+06	6867718	4.1385e+06	3.85625e+06	5.11886e+06	3.0929e+06	3.95258e+06	3.29495e+06	2.52444e+06	5.79665e+06	3.47185e+06	3.78232e+06	6.1205e+06	4.04016e+06	6.50923e+06	4.30394e+06	6.89612e+06	5.38943e+06	6.38767e+06	3.95414e+06	3.89943e+06	4.01103e+06	7421673
-2.30365e+18	FALSE	High	IsMasterProtein	Q6KB66	Keratin, type II cytoskeletal 80 OS=Homo sapiens OX=9606 GN=KRT80 PE=1 SV=2	0	39.611	22	10	21	9	452	50.5	5.67	50.39	10	0	489359					288134	386707	605831	90530.1		2.20003e+07		907750	175349	227063	235550	203457							297662			810027		505976	154946
-7.10653e+18	FALSE	High	IsMasterProtein	Q4LDE5	Sushi, von Willebrand factor type A, EGF and pentraxin domain-containing protein 1 OS=Homo sapiens OX=9606 GN=SVEP1 PE=1 SV=3	0	39.565	4	11	43	11	3571	389.9	5.5	52.49	11	0	1.03565e+07	5.90107e+06	5.95974e+06	9.64597e+06	7.00055e+06	8.81833e+06	9.81645e+06	8.92185e+06	9.32259e+06	9.27879e+06	3.78351e+06	7.50183e+06	1.51489e+07	5.21798e+06	4.70876e+06	4.54683e+06	4.34265e+06	7.08969e+06	7.85356e+06	7.11269e+06	2.97619e+06	9.58905e+06	9.99286e+06	1.30937e+07	1.37593e+07	6.5858e+06	8.12738e+06	1.16333e+07	9.4763e+06	6.993e+06	5.6582e+06	9.02528e+06
5.36298e+18	FALSE	High	IsMasterProtein	P13646	Keratin, type I cytoskeletal 13 OS=Homo sapiens OX=9606 GN=KRT13 PE=1 SV=4	0	39.35	13	8	319	1	458	49.6	4.96	651.01	8	0																													1.46282e+06
2.6532e+18	FALSE	High	IsMasterProtein	Q93063	Exostosin-2 OS=Homo sapiens OX=9606 GN=EXT2 PE=1 SV=1	0	39.345	12	5	39	5	718	82.2	6.55	100.84	5	0	991049			119983	116334		49206.5				1.37722e+06	59743.9	45041.3					46478.6		99393.9					170238	59869.4				60852.4
-6.0885e+18	FALSE	High	IsMasterProtein	P01033	Metalloproteinase inhibitor 1 OS=Homo sapiens OX=9606 GN=TIMP1 PE=1 SV=1	0	39.118	42	6	268	6	207	23.2	8.1	742.04	6	0	3.02478e+08	8.54818e+07	2.29134e+08	1.78209e+08	1.5415e+08	5.62443e+07	1.62291e+08	7.32942e+07	3.94529e+07	1.60711e+08	2.03826e+08	5.39797e+07	7.37537e+07	1.02542e+08	1.10821e+08	1.05604e+08	1.05765e+08	8.01821e+07	1.15548e+08	2.33999e+08	1.06626e+08	9.2577e+07	6.30895e+07	6.81737e+07	1.43582e+08	1.80629e+08	1.8337e+08	1.27659e+08	1.94501e+08	6.6715e+07	7.91457e+07	1.95414e+08
-1.58894e+18	FALSE	High	IsMasterProtein	P11362	Fibroblast growth factor receptor 1 OS=Homo sapiens OX=9606 GN=FGFR1 PE=1 SV=3	0	38.67	9	7	194	7	822	91.8	6.21	486.43	7	0	8.40129e+06	7891189	1.05414e+07	1.22328e+07	1.00612e+07	4.2068e+06	6.98426e+06	9472725	3.51283e+06	9.19214e+06	1.01794e+07	3.66114e+06	4.3801e+06	6732050	4.54738e+06	5.36247e+06	4.12018e+06	4.43083e+06	8.08855e+06	7.13575e+06	6.25209e+06	1.17016e+07	3.85768e+06	8.07954e+06	5.59528e+06	6.86576e+06	5.89164e+06	8.59247e+06	8.96037e+06	4.6243e+06	6.38261e+06	1.10171e+07
-3.22422e+18	FALSE	High	IsMasterProtein	Q6GTS8	N-fatty-acyl-amino acid synthase/hydrolase PM20D1 OS=Homo sapiens OX=9606 GN=PM20D1 PE=1 SV=3	0	38.636	22	9	101	9	502	55.7	6.67	166.84	9	0	870716	7.43945e+06	1.34129e+07	16830089	2.49134e+06	7.92895e+06	1.70127e+07	1.66948e+06	2.12034e+06	3.06441e+06	3.97391e+06	1.8353e+06	6.77346e+06	9.0069e+06	1.14729e+07	1.3778e+07	4.55564e+06	7.65439e+06	3.31252e+06	1.21855e+07	9.90778e+06	6.41351e+06	1.7629e+06	5.03561e+06	6161316	2.74938e+06	4.30059e+06	3.4594e+06	5.85674e+06	6.16104e+06	1.38053e+07	8.95867e+06
3.94478e+18	FALSE	High	IsMasterProtein	P60660	Myosin light polypeptide 6 OS=Homo sapiens OX=9606 GN=MYL6 PE=1 SV=2	0	38.495	58	7	113	6	151	16.9	4.65	214.13	7	1	9.05772e+08	8.2712e+08	1.21302e+09	5.92747e+08	8.8921e+08	7.0761e+08	1.23604e+09	2.43688e+06	4.94543e+06	1.24879e+07	598724078	5.52252e+06	2.55233e+06	1.1393e+07	5.8775e+06	5.65059e+08	5.97314e+08	1.25791e+07	5.86924e+08	1.39185e+09	7.01606e+08	8.5818e+08	2.61782e+06	5.49287e+08	3578862	1.77074e+06	5.4552e+08	2.71585e+06	6.81268e+08	5.56036e+08	1.47769e+09	3.1982e+06
5.81986e+18	FALSE	High	IsMasterProtein	Q86TH1	ADAMTS-like protein 2 OS=Homo sapiens OX=9606 GN=ADAMTSL2 PE=1 SV=1	0	38.336	10	8	148	8	951	104.6	6.42	251.13	8	0	8.43011e+06	1.12958e+07	1.7293e+07	2.68687e+07	1.70513e+07	8.43299e+06	1.99329e+07	8.81731e+06	5.48995e+06	1.74322e+07	1.19652e+07	9.72961e+06	1.15376e+07	1.29009e+07	1.45067e+07	1.11622e+07	9.35346e+06	7.40639e+06	1.01715e+07	18643361	4.81349e+06	1.14655e+07	8.12524e+06	9.6031e+06	1.16342e+07	8956705	7.1223e+06	1.28751e+07	1.65123e+07	8.35682e+06	6.6432e+06	1.92661e+07
-7.61414e+18	FALSE	High	IsMasterProtein	P14136	Glial fibrillary acidic protein OS=Homo sapiens OX=9606 GN=GFAP PE=1 SV=1	0	38.155	23	10	29	9	432	49.9	5.52	69.21	10	0	528623	640950		607428	856057	1.63749e+06	675195		290187	2.20597e+06	686675	7.20591e+06		884862	1.43824e+06	1.20101e+06	454026	835555	583784		768626	994736	345445		690431	1.6409e+07	1.03874e+06	681385	1.14952e+06	502918	1.24278e+06	790121
-7.41923e+17	FALSE	High	IsMasterProtein	O43895	Xaa-Pro aminopeptidase 2 OS=Homo sapiens OX=9606 GN=XPNPEP2 PE=1 SV=3	0	37.8	16	10	192	10	674	75.6	6.04	288.33	10	0	6.30616e+07	1.6422e+08	2.06677e+08	1.32475e+08	1.46336e+08	8.85469e+07	1.07386e+08	9.82212e+07	4.98747e+07	1.30539e+08	9.92575e+07	4.75271e+07	95906128	7.52362e+07	5.17335e+07	4.37487e+07	6.05286e+07	4.64416e+07	5.69949e+07	9.66957e+07	3.02608e+07	1.52198e+08	9.26804e+07	8.41545e+07	1.63532e+08	9.73156e+07	9.04535e+07	1.57708e+08	1.07508e+08	8.18096e+07	6.67144e+07	1.60452e+08
-3.99835e+18	FALSE	High	IsMasterProtein	Q13508	Ecto-ADP-ribosyltransferase 3 OS=Homo sapiens OX=9606 GN=ART3 PE=1 SV=2	0	37.347	21	7	134	7	389	43.9	6.06	199.54	7	0	2.23936e+07	1.9207e+07	3.65635e+06	6.78769e+06	3.47819e+06	2.29211e+07	3.2103e+06	2.47717e+07	2.17738e+07	1.11495e+07	4.19449e+07	2.12302e+07	1.09401e+07	2.65516e+06	9421323	1.47727e+07	3.32244e+06	2.69138e+07	2.51105e+07	8.85316e+06	1.72646e+07	3.02041e+07	1.14841e+07	2.85438e+07	1.63455e+07	2.01645e+07	8.34459e+06	1.51566e+07	1.28638e+07	1.31977e+07	1.38744e+07	1.90882e+06
-8.38578e+18	FALSE	High	IsMasterProtein	P55103	Inhibin beta C chain OS=Homo sapiens OX=9606 GN=INHBC PE=2 SV=1	0	37.25	18	6	340	6	352	38.2	7.11	716.4	6	0	1.46701e+07	11994648	1.79394e+07	1.53138e+07	1.16308e+07	8.07087e+06	1.31608e+07	5.53331e+06	7.22424e+06	1.16196e+07	2.44857e+07	5.55635e+06	9.93913e+06	8.68338e+06	9.22602e+06	8.77372e+06	1.39946e+07	9.4272e+06	1.10415e+07	1.53891e+07	9.19058e+06	1.35674e+07	7.24943e+06	8.28123e+06	1.24045e+07	1.28642e+07	1.45593e+07	1.47616e+07	1.41936e+07	5841133	1.0089e+07	1.49057e+07
-6.61194e+17	FALSE	High	IsMasterProtein	P07998	Ribonuclease pancreatic OS=Homo sapiens OX=9606 GN=RNASE1 PE=1 SV=4	0	37.176	33	3	48	3	156	17.6	8.79	112.77	3	0	788684	780684	89746.4	421245	646247	268158	347023	132242	207323	31952.8	843006		34589.8	816503	158194	487372	822097	509401		931417	561798		57912.1	1.09182e+06			1.47109e+06		725838	166201	373790	244397
-2.81416e+18	FALSE	High	IsMasterProtein	O43157	Plexin-B1 OS=Homo sapiens OX=9606 GN=PLXNB1 PE=1 SV=3	0	37.125	4	5	95	5	2135	232.2	5.49	301.89	5	0	2.45561e+06	3.05246e+06	2.36691e+07	3.0958e+06	3.22513e+06	1.85858e+06	484840	784590	1.01406e+06	3.22879e+06	2.36467e+06	248589	493687	2.04301e+06	1.60097e+06	2.04104e+06	2.85428e+06	281489	2.25004e+06	2741291	2.35946e+07	3.42791e+06	1.47261e+06	2.01212e+06	3.56898e+06	1.79332e+06	1.85002e+06	3.37612e+06	1.83478e+07	208993	1.07622e+06	4297807
-2.09811e+17	FALSE	High	IsMasterProtein	Q8NBJ4	Golgi membrane protein 1 OS=Homo sapiens OX=9606 GN=GOLM1 PE=1 SV=1	0	36.815	25	10	131	10	401	45.3	4.97	206.53	10	0	6.72049e+07	1.2235e+08	1.98666e+08	159561696	9.80651e+07	7.1295e+07	7.57709e+07	1.17958e+08	7.11357e+07	1.07005e+08	8.07543e+07	5.17543e+07	6.07458e+07	1.38898e+08	5.72826e+07	75741586	5.94007e+07	7.14253e+07	7.83487e+07	1.05308e+08	4.35688e+07	1.03266e+08	5.87611e+07	6.25818e+07	9.67752e+07	5.71634e+07	1.54387e+08	1.06878e+08	6.35101e+07	9.12209e+07	7.42951e+07	1.49324e+08
-9.04938e+18	FALSE	High	IsMasterProtein	Q9UNN8	Endothelial protein C receptor OS=Homo sapiens OX=9606 GN=PROCR PE=1 SV=1	0	36.814	26	5	628	5	238	26.7	7.18	825.3	5	0	1.86305e+07	2.31705e+07	2.90819e+07	2.93629e+07	2.17554e+07	4.11159e+07	6703669	1.47576e+07	2.70377e+07	2.08582e+07	6.72612e+07	8.2962e+06	1.07349e+07	1.83129e+07	1.25339e+07	1.21577e+07	9.55364e+07	6.00769e+07	7.09855e+07	1.75933e+07	1.28913e+07	2.06784e+07	2.99935e+07	1.92613e+07	4.18312e+07	1.76956e+07	18846787	2.1958e+07	1.67151e+08	3.50439e+07	3.59244e+07	4.60793e+07
1.07997e+18	FALSE	High	IsMasterProtein	P02452	Collagen alpha-1(I) chain OS=Homo sapiens OX=9606 GN=COL1A1 PE=1 SV=6	0	36.809	5	7	139	6	1464	138.8	5.8	262.48	7	1	2.12282e+07	2.99523e+07	1.95195e+07	2.75236e+07	2.79848e+07	3.34633e+07	2.41102e+07	3.07496e+07	2.56466e+07	2.35436e+07	3.14693e+07	2.31017e+07	1.13024e+07	2.0766e+07	26989849	2.03326e+07	2.99827e+07	2.7653e+07	3.77642e+07	3.4594e+07	3.07064e+07	4.4417e+07	12277847	25342270	3.41557e+07	3.31034e+07	2.06361e+07	4.05011e+07	4.56723e+07	2.31159e+07	2.68769e+07	3.88725e+07
-8.12547e+18	FALSE	High	IsMasterProtein	P09619	Platelet-derived growth factor receptor beta OS=Homo sapiens OX=9606 GN=PDGFRB PE=1 SV=1	0	36.722	9	8	196	8	1106	123.9	4.98	360.19	8	0	7.49681e+06	5.57902e+06	1.02248e+07	9.19891e+06	1.28382e+07	1.81382e+06	5.23749e+06	6.59596e+06	995512	5.6978e+06	8.30777e+06	2.2912e+06	6.15936e+06	9.17965e+06	8.12001e+06	9.56719e+06	4.13083e+06	2.97162e+06	8167456	3.61162e+06	4.18451e+06	7.13989e+06	959923	4.5186e+06	1.51806e+07	4.10304e+06	2.07444e+07	7.02177e+06	2.26797e+06	9.01369e+06	7.74414e+06	1.19591e+07
3.01077e+18	FALSE	High	IsMasterProtein	P0DP25	Calmodulin-3 OS=Homo sapiens OX=9606 GN=CALM3 PE=1 SV=1	0	36.678	22	3	71	2	149	16.8	4.22	146.17	3	1	1.85322e+07	1.25889e+07	1.42439e+07	1.37909e+07	1.11565e+07	1.46873e+07	1.22341e+07	1.06495e+07	8.58031e+06	1.52019e+07	18412899	5892873	6.70335e+06	7.84017e+06	9.24446e+06	1.13793e+07	6770441	6.24834e+06	1.01414e+07	1.23012e+07	7.66358e+06	1.77775e+07	1.00069e+07	11462430	1.29887e+07	1.39155e+07	8.93018e+06	1.61253e+07	1.41814e+07	7.17198e+06	8.18082e+06	1.23392e+07
5.2297e+18	FALSE	High	IsMasterProtein	Q86SQ4	Adhesion G-protein coupled receptor G6 OS=Homo sapiens OX=9606 GN=ADGRG6 PE=1 SV=3	0	36.62	5	5	369	5	1221	136.6	7.87	882.1	5	0	8.14047e+06	2.2635e+07	5.10776e+06	8.01124e+06	9.6895e+06	7.05025e+06	6.00416e+06	1.44671e+07	6.86684e+06	8.10234e+06	8.86065e+06	1.42079e+07	7.43815e+06	11066929	5898650	8.87594e+06	6.26046e+06	8.65303e+06	1.09037e+07	8.66236e+06	1.12077e+07	8.05534e+06	5.33404e+06	1.43687e+07	9.46587e+06	6.27499e+06	8.3659e+06	9.62783e+06	8.52761e+06	1.45214e+07	6.20232e+06	1.394e+07
8.50818e+18	FALSE	High	IsMasterProtein	Q9ULI3	Protein HEG homolog 1 OS=Homo sapiens OX=9606 GN=HEG1 PE=1 SV=3	0	36.613	7	8	98	8	1381	147.4	6.18	177.11	8	0	5.95659e+06	7.58012e+06	1.06423e+07	1.2382e+07	1.10774e+07	2208824	6.59158e+06	3.61009e+06	5.35082e+06	7.34401e+06	7.06611e+06	8860552	1.3638e+07	8.86183e+06	6.90591e+06	6.79189e+06	4.15659e+06	6.90421e+06	6.68812e+06	1.2964e+07	6.08388e+06	8.00192e+06	3.21812e+06	5.15583e+06	8.21596e+06	5.71507e+06	7118178	7.50004e+06	7.37022e+06	6.52464e+06	8.17721e+06	1.01592e+07
8.62753e+18	FALSE	High	IsMasterProtein	Q96RD9	Fc receptor-like protein 5 OS=Homo sapiens OX=9606 GN=FCRL5 PE=1 SV=3	0	36.548	10	7	53	7	977	106.4	7.14	68.24	7	0	3.71654e+07	1.6529e+07	26893867	3.50688e+07	4.64876e+07	6.78746e+06	2.44407e+07	1.56257e+07	4.02603e+06	3.14842e+07	3.76998e+07	8364631	1.62621e+07	8.05053e+06	2.30761e+07	2.69243e+07	1.78114e+07	1.64171e+07	2.35388e+07	2.66693e+07	1.14599e+07	2.55942e+07	7.34616e+06	2.36587e+07	4.06133e+07	2.00697e+07	1.29127e+07	3.44362e+07	3.56692e+07	1.1048e+07	1.73878e+07	2.24507e+07
-6.59088e+18	FALSE	High	IsMasterProtein	P29508	Serpin B3 OS=Homo sapiens OX=9606 GN=SERPINB3 PE=1 SV=2	0	36.501	20	7	9	7	390	44.5	6.81	22.54	7	0	959353	746518	1.55385e+06	3.21624e+06	1.1061e+06	1.26357e+06	975479	1.8601e+06	610545	829013	3.70964e+07	751463	476628	577518	527467	656606	615002	699071	852739	197707	660817	1.06397e+06	1.29926e+06	1.2281e+06	891947	773282	713021	932057	745077	119104	662780	1.02417e+06
-8.43169e+18	FALSE	High	IsMasterProtein	P15531	Nucleoside diphosphate kinase A OS=Homo sapiens OX=9606 GN=NME1 PE=1 SV=1	0	36.437	34	4	214	1	152	17.1	6.19	455.91	4	0
-3.91602e+18	FALSE	High	IsMasterProtein	P32004	Neural cell adhesion molecule L1 OS=Homo sapiens OX=9606 GN=L1CAM PE=1 SV=2	0	36.383	9	10	86	10	1257	139.9	6.24	107.66	10	0	9.71097e+07	1.66063e+08	1.5598e+08	2.29973e+08	2.3731e+08	1.51647e+08	1.41672e+08	9.7017e+07	9.08741e+07	2.50679e+08	2.67104e+08	111518976	9.61573e+07	1.42424e+08	4.80985e+07	1.10994e+08	1.06894e+08	1.47269e+08	1.8136e+08	2.109e+08	152859245	2.95645e+08	5.69774e+07	1.36206e+08	2.34951e+08	2.34917e+08	1.6783e+08	2.82742e+08	2.73797e+08	1.48661e+08	1.60413e+08	1.4935e+08
-3.66397e+18	FALSE	High	IsMasterProtein	Q8NI99	Angiopoietin-related protein 6 OS=Homo sapiens OX=9606 GN=ANGPTL6 PE=1 SV=1	0	35.816	28	7	70	7	470	51.7	8.53	142.29	7	0	1.34664e+06	1.3758e+06	358494	115935	107394	3.26024e+06	585061	4.28441e+06	2.88783e+06	65251.2	525747		133827	5.62683e+06	1.46285e+06	1.46581e+06	1.08095e+06		773955	692981		657316		779307	214433		1.38928e+06	1.29694e+06	618081	105819	768016	1.3166e+06
8.6104e+18	FALSE	High	IsMasterProtein	P27797	Calreticulin OS=Homo sapiens OX=9606 GN=CALR PE=1 SV=1	0	35.778	21	6	80	6	417	48.1	4.44	163.05	6	0	2.70875e+06	4.38908e+06	3.35179e+06	3.98463e+06	4.27926e+06	1.39025e+06	2.51008e+06	1.34435e+06	1.87254e+06	2.48277e+06	8.10289e+06	1.48902e+06	2.28062e+06	1.24165e+06	2373143	2955068	1.96622e+06	1.75474e+06	3372990	4.07836e+06	2.44963e+06	5.64945e+06	2.19069e+06	2.42197e+06	2.01713e+06	2.46055e+06	2.14506e+06	2.22151e+06	2.07567e+06	1.01926e+06	1.7137e+06	2.41787e+06
6.0623e+18	FALSE	High	IsMasterProtein	Q15848	Adiponectin OS=Homo sapiens OX=9606 GN=ADIPOQ PE=1 SV=1	0	35.767	19	4	364	4	244	26.4	5.74	1007.14	4	0	6.59366e+07	1.01329e+08	1.28491e+08	1.76073e+08	1.48102e+08	7.34012e+07	1.22312e+08	6.44147e+07	6.20825e+07	2.41718e+08	6.94106e+07	1.09997e+08	9.64937e+07	1.36602e+08	7.62234e+07	1.18631e+08	8.054e+07	1.23526e+08	9.45381e+07	1.94728e+08	8.48651e+07	2.05142e+08	8.29884e+07	1.15546e+08	8.87131e+07	9.88619e+07	5.78292e+07	1.25668e+08	1.89646e+08	8.89048e+07	1.00482e+08	1.0433e+08
-9.71185e+17	FALSE	High	IsMasterProtein	P16112	Aggrecan core protein OS=Homo sapiens OX=9606 GN=ACAN PE=1 SV=3	0	35.708	3	6	54	6	2530	261.2	4.13	112.41	6	0	756222	1.34713e+06		766173	1.44298e+06	1.06889e+06	2.75394e+06	2.66755e+06	3.13103e+06	2.56128e+06	529279		628570	2.83791e+06	1.47722e+06	3.11351e+06	928134	843632	2.05948e+06	1.51853e+06	2.17797e+06	78271.7	3.47951e+06	1.71772e+06		2031049	847148	5510499	4.42426e+06	1.4755e+06	642780	3.6376e+06
1.18323e+18	FALSE	High	IsMasterProtein	O14498	Immunoglobulin superfamily containing leucine-rich repeat protein OS=Homo sapiens OX=9606 GN=ISLR PE=2 SV=1	0	35.62	18	6	192	6	428	46	5.15	454.13	6	0	7.86182e+06	8.58719e+06	1.29176e+07	4.84536e+06	2.75412e+06	5.68868e+06	2.62334e+06	2.15741e+06	2.35578e+06	5.81276e+06	7.09709e+06	330450	2.98784e+06	3.3065e+06	3.44074e+06	3.17301e+06	3.02759e+06	3.64361e+06	6.21098e+06	4.5771e+06	3.99501e+06	3.55877e+06	1733598	4.36996e+06	8.44255e+06	4.9343e+06	8.00931e+06	6199119	3.14626e+06	1.86426e+06	2.9786e+06	6.03676e+06
7.59015e+18	FALSE	High	IsMasterProtein	P07384	Calpain-1 catalytic subunit OS=Homo sapiens OX=9606 GN=CAPN1 PE=1 SV=1	0	35.591	18	10	81	10	714	81.8	5.67	91.24	10	0	1.43311e+06	2.41881e+06	4.2475e+06	1.58663e+06	2.40395e+06	3.19598e+06	2.87068e+06	1.42299e+06	2.20743e+06	2.99173e+06	2.93772e+06	1.99854e+06	1.31562e+06	5.61664e+06	3.328e+06	2.28991e+06	1.57764e+06	856186	2.64502e+06	1.77256e+06	1.19748e+06	3.27921e+06	1.59694e+06	2.11497e+06	3.11805e+06	2.81475e+06	4.6518e+06	1.93678e+06	885539	2.02446e+06	1.76537e+06	1.72077e+06
8.9543e+18	FALSE	High	IsMasterProtein	P17301	Integrin alpha-2 OS=Homo sapiens OX=9606 GN=ITGA2 PE=1 SV=2	0	35.487	10	9	84	9	1181	129.2	5.25	98.56	9	0	1.21499e+06	5.7489e+06	3.3811e+06	2.288e+06	2.70916e+06	3.71724e+06	6.04824e+06	4.12892e+06	5.7762e+06	8.34896e+06	1.25261e+07	1.49254e+06	4.33544e+06	1.31799e+07	2.33015e+06	3.58978e+06	7.27071e+06	2.70777e+06	3.74131e+06	2842756	1.08212e+07	1.82905e+06	1.21925e+06	3.27651e+06	1.79352e+06	3.14566e+06	1.30043e+07	5.00141e+06	4.91364e+06	3.38811e+06	2696082	9.18701e+06
7.80079e+18	FALSE	High	IsMasterProtein	P05067	Amyloid-beta precursor protein OS=Homo sapiens OX=9606 GN=APP PE=1 SV=3	0	35.205	12	7	53	7	770	86.9	4.82	71.09	7	0	575278	362806	130959	502678	94895.5		792785		332253	2.64068e+06	631162	140733	441621	3.06713e+06	606490	1.58351e+06	75252.5	1.1242e+06		35228	1.49435e+06	1.67875e+06	627191		281355	871967	773768	385050	2.39544e+06	158691	871413	606132
3.91168e+18	FALSE	High	IsMasterProtein	Q9UJJ9	N-acetylglucosamine-1-phosphotransferase subunit gamma OS=Homo sapiens OX=9606 GN=GNPTG PE=1 SV=1	0	35.079	18	5	320	5	305	34	6.95	731.49	5	0	5.80504e+06	8.01066e+06	7.54939e+06	8469637	5.63476e+06	6.48891e+06	5.49038e+06	9.13483e+06	3.848e+06	6.64091e+06	6.69606e+06	4.1299e+06	4.72226e+06	5.1207e+06	4.97016e+06	5.98561e+06	7.58303e+06	6.06452e+06	6.39836e+06	5.42174e+06	7.24258e+06	5.31058e+06	5.01188e+06	9.49211e+06	4.94638e+06	7.40472e+06	7.57099e+06	6.05922e+06	6.61141e+06	9.17887e+06	5.91475e+06	6.04756e+06
8.3873e+18	FALSE	High	IsMasterProtein	P07602	Prosaposin OS=Homo sapiens OX=9606 GN=PSAP PE=1 SV=2	0	34.998	16	8	143	8	524	58.1	5.17	271.71	8	0	3.93102e+06	7.41366e+06	3.24182e+06	5.6553e+06	3733573	6.34552e+06	3.38125e+06	6.01898e+06	8.02697e+06	6.57551e+06	8.84117e+06	3.08159e+06	3.59616e+06	1.85174e+06	2.98351e+06	4.7962e+06	3.97423e+06	3.07335e+06	3.65626e+06	5.08441e+06	4258629	1.18557e+07	5.11868e+06	3.76273e+06	5.74331e+06	1.08831e+07	2.18717e+06	8.95344e+06	6867730	3.29245e+06	4.71456e+06	4.46044e+06
9.62789e+17	FALSE	High	IsMasterProtein	P12318	Low affinity immunoglobulin gamma Fc region receptor II-a OS=Homo sapiens OX=9606 GN=FCGR2A PE=1 SV=4	0	34.817	20	4	135	4	317	35	6.68	284.89	4	0	9545037	16050271	13080617	2.01039e+07	1.87841e+07	3.41314e+07	1.73825e+07	1.27251e+07	11164674	2.23643e+07	2.19015e+07	9.93324e+06	2.10487e+07	28927595	1.15764e+07	1.95972e+07	1.61692e+07	1.60546e+07	1.41387e+07	20015715	2.31406e+07	2.71985e+07	1.0644e+07	2.86522e+07	1.54626e+07	1.84129e+07	2.15495e+07	18424600	2.01172e+07	1.59953e+07	23519295	1.53718e+07
-5.23652e+18	FALSE	High	IsMasterProtein	P19022	Cadherin-2 OS=Homo sapiens OX=9606 GN=CDH2 PE=1 SV=4	0	34.746	11	7	19	7	906	99.7	4.81	40.97	7	0			615492		523614	237746	258968		338198			203032	271552	943552	1.04836e+06	364295		318188	397116		1.13291e+06	1.20447e+06	197269	846983		1.11489e+06	375638		365455	260457	756578	507574
4.22906e+18	FALSE	High	IsMasterProtein	P07451	Carbonic anhydrase 3 OS=Homo sapiens OX=9606 GN=CA3 PE=1 SV=3	0	34.586	33	6	199	6	260	29.5	7.34	323.17	6	0	9.41812e+06	1.3485e+07	1.50256e+07	1.21674e+07	1.36909e+07	8.97806e+06	1.03523e+07	8.68376e+06	1.0463e+07	1.18876e+07	1.14961e+07	1.04911e+07	9.63795e+06	1.11948e+07	8.68156e+06	1.21868e+07	1.35443e+07	9.14973e+06	1.20182e+07	1.30118e+07	7.80924e+06	1.38419e+07	9.58313e+06	14027311	1.23749e+07	1.05918e+07	1.13394e+07	1.75895e+07	1.25078e+07	8.95852e+06	1.41036e+07	1.36918e+07
-3.67066e+18	FALSE	High	IsMasterProtein	P01619	Immunoglobulin kappa variable 3-20 OS=Homo sapiens OX=9606 GN=IGKV3-20 PE=1 SV=2	0	34.463	47	4	333	2	116	12.5	4.96	848.17	4	2	1.44561e+07	1.01011e+07	9827016	2.26134e+07	28880428	7.83479e+06	40108936	12748598	4.63912e+06	2.34974e+07	2.4441e+07	5.27696e+06	1.28244e+07	29089341	38718372	2.77011e+07	2.5089e+07	7.7191e+06	8.14278e+06	2.34415e+07	2.28298e+07	1.87121e+07	9667497	6.58758e+06	1.86831e+07	1.38109e+07	28761509	1.42534e+07	20693648	1.85301e+07	1.54556e+07	2.96087e+07
-7.04859e+18	FALSE	High	IsMasterProtein	Q13885	Tubulin beta-2A chain OS=Homo sapiens OX=9606 GN=TUBB2A PE=1 SV=1	0	34.45	21	6	69	1	445	49.9	4.89	171.65	6	0																										304455
8.27901e+18	FALSE	High	IsMasterProtein	Q86WI1	Fibrocystin-L OS=Homo sapiens OX=9606 GN=PKHD1L1 PE=2 SV=2	0	34.443	3	8	43	8	4243	465.4	6.11	37.1	8	0	2.07235e+06	2.04234e+06	646286	771459	2.90701e+06	2.11776e+06	713702	2.35496e+06	2.54363e+06	4.06455e+06	3.03183e+06	2.31421e+06	120372	340085	496634	3.11354e+06	513819	2.58821e+06	1.94697e+06	1.11824e+06	2.46935e+06	1.22889e+06	997651	3.18112e+06	1.48991e+06	1.51006e+06	2.7123e+06	3.7225e+06	3.74229e+06	737428	3.22878e+06	1.20047e+06
5.71863e+18	FALSE	High	IsMasterProtein	Q92823	Neuronal cell adhesion molecule OS=Homo sapiens OX=9606 GN=NRCAM PE=1 SV=3	0	34.198	8	7	46	7	1304	143.8	5.66	85.22	7	0	1.36239e+06	2.01723e+06	2.08484e+06	3.1744e+06	1.24734e+06	3.04811e+06	1.49329e+06	1.82424e+06	2.60871e+06	3.2488e+06	1.9052e+06	1.04646e+06	1.89513e+06	8.40083e+06	4.13528e+06	3.44924e+06	1.37631e+06	1.86742e+06	2.036e+06	2.81396e+06	4.94056e+06	1.4978e+06	1.68616e+06	1.38249e+06	1.8642e+06		3.04564e+06	1.97172e+06	4.4814e+06	2.66712e+06	1.86192e+06	1.70903e+06
-4.25292e+17	FALSE	High	IsMasterProtein	Q9HBR0	Putative sodium-coupled neutral amino acid transporter 10 OS=Homo sapiens OX=9606 GN=SLC38A10 PE=1 SV=2	0	34.149	8	6	108	6	1119	119.7	5.73	217.56	6	0	734141	699033	1.75382e+06	1.58612e+06	530138	2.03436e+06		1.76606e+06	973395		854572	416763	548990	571769	460474	884465	601732	1.89146e+06	660290	1.72777e+06	1.32773e+06	1.98526e+06	2.80195e+06	528538	596169	2448220	178516	489557	2.15571e+06	652357	1.30974e+06	603186
8.50696e+18	FALSE	High	IsMasterProtein	Q99497	Parkinson disease protein 7 OS=Homo sapiens OX=9606 GN=PARK7 PE=1 SV=2	0	34.138	46	7	226	7	189	19.9	6.79	520.41	7	0	4211770	5371518	1.19925e+07	3.64977e+06	6.60019e+06	3.91801e+06	4.35812e+06	2.22001e+06	3.74985e+06	8.09283e+06	6.67866e+06	2.96055e+06	2.27394e+06	8.38059e+06	3.48299e+06	3.70328e+06	4.80305e+06	4.91069e+06	5.20397e+06	4.14658e+06	3.76153e+06	7.12247e+06	3.39113e+06	3.69821e+06	9.46807e+06	5.11396e+06	7.01149e+06	1.14141e+07	1.34433e+06	5.73823e+06	4.89497e+06	6.11003e+06
-8.30667e+18	FALSE	High	IsMasterProtein	P06331	Immunoglobulin heavy variable 4-34 OS=Homo sapiens OX=9606 GN=IGHV4-34 PE=1 SV=2	0	34.02	37	3	319	2	123	13.8	9.33	788.45	3	1	5.81347e+07	4.31972e+07	7.94167e+07	7.30622e+07	7.66687e+07	3.62361e+07	9.61105e+07	7.55119e+07	5.09377e+07	7.47684e+07	6.15399e+07	5.79048e+07	2.70141e+07	8.79714e+07	1.21663e+08	8.10919e+07	9.29189e+07	3.84553e+07	7.50923e+07	6.22062e+07	9.39787e+07	5.16233e+07	3.98153e+07	5.96208e+07	4.43596e+07	5.63971e+07	7.0642e+07	1.07083e+08	1.43858e+08	6.83547e+07	7.32592e+07	78624198
5.23008e+18	FALSE	High	IsMasterProtein	Q9NY15	Stabilin-1 OS=Homo sapiens OX=9606 GN=STAB1 PE=1 SV=3	0	33.865	4	7	98	7	2570	275.3	6.49	199.92	7	0	4.69612e+06	2.43109e+06	5.71607e+06	4308951	5.03262e+06	2.24906e+06	3.78015e+06	972251	2.03183e+06	4.58115e+06	7.57779e+06	3.47221e+06	2.40076e+06	2.5414e+06	3.66008e+06	4.56675e+06	3.63442e+06	4.01089e+06	4.13305e+06	4.67322e+06	3.21234e+06	4.62077e+06	1.55047e+06	1.86222e+06	5.01306e+06	5.47741e+06	5.54793e+06	6.1375e+06	2.98862e+06	3.68857e+06	3.79549e+06	6.26007e+06
-9.11581e+18	FALSE	High	IsMasterProtein	P05164	Myeloperoxidase OS=Homo sapiens OX=9606 GN=MPO PE=1 SV=1	0	33.678	13	10	66	10	745	83.8	8.97	83.04	10	0	1.23554e+07	1.66693e+07	4.32109e+07	3.18617e+07	2.16015e+07	1.36921e+07	1.9563e+07	2.17617e+07	9.17548e+06	2.59567e+07	9255366	1.03012e+07	1.08445e+07	3.02816e+07	2.92757e+07	2.39413e+07	1.97969e+07	1.93632e+07	2.08192e+07	2.37723e+07	1.67045e+07	1.74605e+07	9.90771e+06	1.82655e+07	1.59742e+07	8.11189e+06	3.03251e+07	1.97672e+07	1.89223e+07	1.45909e+07	1.45554e+07	3.46916e+07
5.16955e+17	FALSE	High	IsMasterProtein	P60900	Proteasome subunit alpha type-6 OS=Homo sapiens OX=9606 GN=PSMA6 PE=1 SV=1	0	33.58	31	7	97	7	246	27.4	6.76	196.43	7	0	2.07363e+06	4.21877e+06	3.69767e+06	7.69244e+06	3.10831e+06	7.42104e+06	3.43075e+06	5.49989e+06	8.64886e+06	1.79546e+06	7.52895e+06	2.90101e+06	3.04121e+06	9.04257e+06	3432795	6.93677e+06	2.99135e+06	1.02524e+07	9.45636e+06	1.20788e+07	5.92075e+06	4.21171e+06	764149	6.12734e+06	1.27625e+06	2.33309e+06	7.82299e+06	5.76029e+06	1.01589e+06	3.59697e+06	1.49103e+06	4.29245e+06
2.38127e+18	FALSE	High	IsMasterProtein	P41439	Folate receptor gamma OS=Homo sapiens OX=9606 GN=FOLR3 PE=1 SV=2	0	33.532	23	5	23	2	245	27.9	7.66	45.9	5	0
-3.24961e+18	FALSE	High	IsMasterProtein	P30041	Peroxiredoxin-6 OS=Homo sapiens OX=9606 GN=PRDX6 PE=1 SV=3	0	33.526	33	8	442	8	224	25	6.38	836.32	8	0	1.0767e+07	8.58971e+06	7.8521e+06	1.18325e+07	1.01222e+07	5.38668e+06	6.43361e+06	1.03241e+07	1.10547e+07	9.96352e+06	1.26585e+07	9.19995e+06	5.68304e+06	6.0847e+06	4.34818e+06	6.79366e+06	6.37567e+06	4.95777e+06	9.06026e+06	6.95155e+06	8.03e+06	1.02465e+07	6.94695e+06	1.46708e+07	1.06639e+07	1.19835e+07	8.45355e+06	1.15465e+07	5.78276e+06	5.89701e+06	7.24537e+06	9.24172e+06
6.55065e+18	FALSE	High	IsMasterProtein	P50552	Vasodilator-stimulated phosphoprotein OS=Homo sapiens OX=9606 GN=VASP PE=1 SV=3	0	33.409	23	7	45	7	380	39.8	8.94	85.03	7	0	823529	314283	2.15769e+06	732994	750550	8.9623e+06	839118	5.92207e+06	7.16795e+06	1.86268e+06	924169	375479	777104	9.91593e+06	5.12e+06	6.20187e+06	3.01457e+06	6.14351e+06	5.8367e+06	354426	7.83824e+06	1.37284e+06	105633	6.10703e+06	730833	749611	5.55991e+06	406038	3.15554e+06	4.01086e+06	371717	544109
6.48548e+18	FALSE	High	IsMasterProtein	A0A075B6R2	Immunoglobulin heavy variable 4-4 OS=Homo sapiens OX=9606 GN=IGHV4-4 PE=3 SV=2	0	32.984	38	3	150	2	117	12.8	9.6	471.47	3	0	536331	557368	6.29809e+06	2.81695e+06	2.66107e+06	146475	1.40777e+06	665610	125399	2.68544e+06	1060325	278330	978876	1.96032e+06	1.00943e+06	1.17936e+06	866685	339251	352552	1.84577e+06	595027	938812	426722	346168	1726817	609677	3.13523e+06	1.04507e+06	1.35258e+06	1.04037e+06	679460	2.53085e+06
6.64186e+18	FALSE	High	IsMasterProtein	P62826	GTP-binding nuclear protein Ran OS=Homo sapiens OX=9606 GN=RAN PE=1 SV=3	0	32.829	29	6	161	6	216	24.4	7.49	228.18	6	0	3.59475e+07	2.93051e+07	4.27029e+07	5.72432e+06	5.64152e+07	2.76384e+07	3.93283e+07	1.67141e+06	3.73638e+06	3.35159e+07	7.38535e+06	2.14833e+07	3.3819e+06	2.50466e+06	4930641	1.95627e+06	2.63518e+07	2.61061e+07	3.84037e+06	5.88277e+07	2.33741e+06	6.14589e+07	3.11739e+07	4.37866e+06	3.25242e+07	2.62557e+07	4.9101e+06	4.46306e+07	4.56284e+07	2.41191e+07	5.8529e+06	3.75563e+07
7.62129e+18	FALSE	High	IsMasterProtein	P11150	Hepatic triacylglycerol lipase OS=Homo sapiens OX=9606 GN=LIPC PE=1 SV=3	0	32.768	11	4	88	4	499	55.9	9.04	245.92	4	0	1.7911e+06	1.15947e+06	2.21177e+06	3.44789e+06		432600	1357023	723391	645658	630272	1.36902e+06	49437.3	689667	995735	1535046		922236		1.59544e+06	1.59382e+06		2.48736e+06	810931	892996	1.22747e+06	892270	1.53913e+06	1.51537e+06	2.24622e+06	871108	560062	2.05026e+06
-1.72505e+17	FALSE	High	IsMasterProtein	P07307	Asialoglycoprotein receptor 2 OS=Homo sapiens OX=9606 GN=ASGR2 PE=1 SV=2	0	32.668	19	4	85	4	311	35.1	6.25	152.94	4	0	2.33389e+06	1.58999e+06	2.80738e+06	2.37048e+06	488156	1.61965e+06	257647	2.46491e+06	1.177e+06	897424	2117992	1.66145e+06	474627	1.50101e+06	224941	3.9499e+06	1.05568e+06	7.16072e+06		489592	2.74368e+06	685767	2.56938e+06	2.67062e+06	2021256	953228	4.37207e+06	1.28398e+06	3.15784e+06	1.09665e+06	2.69294e+06	1.53761e+06
2.42686e+18	FALSE	High	IsMasterProtein	P22314	Ubiquitin-like modifier-activating enzyme 1 OS=Homo sapiens OX=9606 GN=UBA1 PE=1 SV=3	0	32.262	9	6	61	6	1058	117.8	5.76	110.61	6	0	1.46956e+06	1.65621e+06	3.08868e+06	1.982e+06	1.05705e+06	779522	998576	243696	547874	1.03808e+06	2.19125e+06	969454	535358	2.02853e+06	1.0759e+06	1.41691e+06	1.6054e+06	965240	1.04502e+06	541204	332335	804446	650477	773866	3.66006e+06	1.83616e+06	1.06756e+06	2.77409e+06	453297	1.47836e+06	1.61173e+06	380736
3.23088e+18	FALSE	High	IsMasterProtein	Q6ZRP7	Sulfhydryl oxidase 2 OS=Homo sapiens OX=9606 GN=QSOX2 PE=1 SV=3	0	32.104	14	7	77	7	698	77.5	7.72	154.06	7	0	5.53859e+06	1.25819e+06	6.06223e+06	7.80517e+06	7.1847e+06	902854	1.25043e+07	4.11807e+06	178065	9.19144e+06	1.07322e+07	1.37591e+06	2.74664e+06	3.79992e+06	1.52657e+07	1.21926e+07	6.07902e+06	1.6166e+06	1.61338e+06	4.98188e+06	2.53584e+06	2.3816e+06	1.02908e+06	1.54216e+06	5.61432e+06	3.92837e+06	7.1619e+06	5.92502e+06	6.23258e+06	4.40148e+06	3.56122e+06	1.14777e+07
5.46807e+18	FALSE	High	IsMasterProtein	P37837	Transaldolase OS=Homo sapiens OX=9606 GN=TALDO1 PE=1 SV=2	0	32.026	22	7	123	7	337	37.5	6.81	240.36	7	0	3.6411e+06	5.95288e+06	8.66927e+06	2.17571e+06	6.30838e+06	8.43441e+06	4.30838e+06	1.44447e+06	4.04324e+06	5.68757e+06	9.67427e+06	4.79289e+06	1343351	7.66017e+06	6.96664e+06	4.61055e+06	6.20107e+06	1.82702e+06	815932	4.21195e+06	2.56131e+06	3899047	4.90877e+06	5.14065e+06	1.32332e+07	8.89514e+06	6.66124e+06	4.82297e+06	3.05576e+06	4.11027e+06	3.49894e+06	4.84743e+06
5.27521e+18	FALSE	High	IsMasterProtein	P37840	Alpha-synuclein OS=Homo sapiens OX=9606 GN=SNCA PE=1 SV=1	0	31.907	33	4	41	4	140	14.5	4.7	91.19	4	0	330261	1.06454e+06	208342	640054		644579		361462	158647	1.59703e+06		787795				720530	476715			637662	1.53268e+06	357936	1.23582e+06	452993	901519		821632	554416		723002	689900
-7.63304e+18	FALSE	High	IsMasterProtein	P28827	Receptor-type tyrosine-protein phosphatase mu OS=Homo sapiens OX=9606 GN=PTPRM PE=1 SV=2	0	31.575	6	8	120	8	1452	163.6	6.65	213.2	8	0	3.70312e+07	5.78085e+08	6.38228e+08	8.60844e+07	7.83181e+07	7.78633e+07	6.69062e+07	5.69843e+07	6.16915e+07	6.49621e+07	7.19041e+07	7.22073e+07	4.22251e+07	1.05309e+08	2.42271e+07	4.40526e+07	3.30019e+07	6.37768e+07	4.98684e+07	544114909	2.32514e+07	1.04194e+08	4.0216e+07	4.94719e+07	7.63063e+07	6.28265e+08	8.70649e+07	8.49049e+08	4.59408e+07	4.98099e+07	6.10058e+07	8.9796e+07
-7.20705e+18	FALSE	High	IsMasterProtein	P05451	Lithostathine-1-alpha OS=Homo sapiens OX=9606 GN=REG1A PE=1 SV=3	0	30.903	39	6	81	6	166	18.7	5.94	84.87	6	0	7.69827e+06	1.29474e+07	12326936	1.85679e+07	9.39427e+06	1.05269e+07	1.24213e+07	1.31487e+07	9083884	2.21869e+07	12755434	2.19888e+07	1.17102e+07	1.47528e+07	1.14859e+07	1.2737e+07	8.08849e+06	1.48557e+07	1.14176e+07	1.9802e+07	1.43816e+07	1.96749e+07	8.27502e+06	1.02852e+07	8.82622e+06	1.98291e+07	1.37498e+07	1.65553e+07	1.7497e+07	1.21688e+07	1.71437e+07	12267518
8.33532e+18	FALSE	High	IsMasterProtein	Q9UBR2	Cathepsin Z OS=Homo sapiens OX=9606 GN=CTSZ PE=1 SV=1	0	30.605	22	5	72	5	303	33.8	7.11	162.58	5	0	1.46929e+08	1.33975e+08	2.20949e+07	4.60549e+07	8.22473e+07	1.67722e+08	5.88844e+07	5.5294e+07	6.75671e+07	8.22956e+07	3.22424e+08	7.31497e+07	5.17504e+07	1.41412e+07	3.78585e+07	6.82474e+07	6.39795e+07	1.80807e+08	1.74851e+08	1.57491e+08	1.49337e+08	4.21014e+08	8.12321e+07	2.53025e+08	2.88691e+08	3.76284e+08	1.16714e+07	3.14095e+08	1.52877e+08	3.95492e+07	1.08748e+08	2.898e+07
-5.79747e+17	FALSE	High	IsMasterProtein	P49913	Cathelicidin antimicrobial peptide OS=Homo sapiens OX=9606 GN=CAMP PE=1 SV=1	0	30.451	32	5	292	5	170	19.3	9.41	511.15	5	0	1.79563e+06	1.95382e+06	1.66541e+06	2.39681e+06	1.20174e+06	2.08796e+06	2.41014e+06	3.63555e+06	2.94126e+06	1.52e+06	3.88892e+06	2.30532e+06	2.85005e+06	1.59778e+06	2.72466e+06	3.46072e+06	1.6121e+06	2.4712e+06	3.5827e+06	1.19105e+06	1.95941e+06	1.7298e+06	1.49834e+06	1.85315e+06	953599	2.99898e+06	5.63184e+06	2.75288e+06	4.40463e+06	3.10521e+06	3.18933e+06	1.58497e+06
-4.95201e+18	FALSE	High	IsMasterProtein	Q9Y4L1	Hypoxia up-regulated protein 1 OS=Homo sapiens OX=9606 GN=HYOU1 PE=1 SV=1	0	30.362	7	8	369	8	999	111.3	5.22	600.33	8	0	4.01093e+06	6.02325e+06	1.19877e+07	7.53031e+06	1.2227e+07	7.80256e+06	7.20367e+06	4.37679e+06	3.94488e+06	9.66673e+06	1.16567e+07	5.95087e+06	7.13801e+06	6.75081e+06	6.4534e+06	7.91254e+06	8.48686e+06	1.0275e+07	7.77949e+06	1.00548e+07	7.33359e+06	1.68714e+07	4.31614e+06	1.10378e+07	9.12031e+06	1.10183e+07	6.2121e+06	6.60429e+06	1.21008e+07	5.25047e+06	4.66727e+06	5.56088e+06
-5.92326e+18	FALSE	High	IsMasterProtein	P01782	Immunoglobulin heavy variable 3-9 OS=Homo sapiens OX=9606 GN=IGHV3-9 PE=1 SV=2	0	30.259	42	4	179	2	118	12.9	7.08	478.98	4	0	705990	2336071	3.77353e+06	3.13486e+06	1.4185e+07	415456	5.70489e+06	697548		72784.8	4.21887e+06	789351	2.76415e+06	31458.2	4.31455e+06	5.52634e+06	499048	305202	1778127	7.36818e+06	108250	3.41943e+06	1.98664e+06	1.56483e+06	2.30272e+06		2.75007e+06		5.3913e+06	470795	88696.6	2.8386e+06
2.18363e+18	FALSE	High	IsMasterProtein	Q9NZT1	Calmodulin-like protein 5 OS=Homo sapiens OX=9606 GN=CALML5 PE=1 SV=2	0	30.09	53	5	27	5	146	15.9	4.44	49.62	5	0	3.41011e+06		1.43586e+06	305591	6.00936e+06	1.36038e+06	3.7541e+06	2.89286e+06	1.71629e+06	5.77691e+06	3.79384e+07	1.50394e+06	544540	360912	3.19394e+06	4.45001e+06	2.2417e+06	2167471	2.50519e+06	848987	2.42713e+06	3439515			1.73298e+06	1.91839e+06	70261.5		2.5524e+06	58459.1	4097214
6.12439e+18	FALSE	High	IsMasterProtein	P40925	Malate dehydrogenase, cytoplasmic OS=Homo sapiens OX=9606 GN=MDH1 PE=1 SV=4	0	29.492	17	5	219	5	334	36.4	7.36	379.78	5	0	8.05434e+06	1.16762e+07	1.26581e+07	9.95751e+06	1.00904e+07	6.19747e+06	7.33864e+06	5.83487e+06	8.1173e+06	1.25666e+07	1.3977e+07	6.69786e+06	7.33485e+06	1.10916e+07	4.45721e+06	7.77116e+06	9178135	5.72207e+06	9.2705e+06	6.11666e+06	2.03187e+07	2.81068e+07	1.00775e+07	1.03124e+07	1.50315e+07	1.03533e+07	6.95637e+06	1.17253e+07	5.94024e+06	8.57029e+06	7.19318e+06	8.34579e+06
3.16611e+18	FALSE	High	IsMasterProtein	P46531	Neurogenic locus notch homolog protein 1 OS=Homo sapiens OX=9606 GN=NOTCH1 PE=1 SV=4	0	29.479	2	3	65	3	2555	272.3	5.12	150.18	3	0	236758	1.56892e+06	2.01389e+06	1.37514e+06	1.38462e+06	1.42345e+06	1.35731e+06	315591	555945	1.36546e+06	2.30847e+06	1.39939e+06	283618	1.37894e+06	461369	1.77943e+06	1.01467e+06	1.51507e+06	143143	2.09132e+06	1.60149e+06	1.08734e+06	78565.1	1.14984e+06	1.95617e+06	906042	769262	1.90806e+06	2.03079e+06	1.22169e+06	1.36286e+06	797465
-9.17643e+17	FALSE	High	IsMasterProtein	P52566	Rho GDP-dissociation inhibitor 2 OS=Homo sapiens OX=9606 GN=ARHGDIB PE=1 SV=3	0	29.082	40	6	52	6	201	23	5.21	94.43	6	0	9.73243e+06	1.03259e+07		10274004	2.13887e+07	1.14169e+07	1.7833e+07	5179591	11006081	6.28845e+06	1.00394e+07	10138070	8.89759e+06	2.59443e+07	2.05603e+07	9.09306e+06	1.82268e+07	15832588	16614034		1.51597e+07	4730259	6.45975e+06	1.80079e+07	17754942	8.39917e+06	7345816	8.36857e+06	1.24024e+07	9229864	16834488	13259670
8.73802e+18	FALSE	High	IsMasterProtein	O15335	Chondroadherin OS=Homo sapiens OX=9606 GN=CHAD PE=1 SV=2	0	28.745	21	6	100	6	359	40.5	9.39	227.43	6	0	1.07594e+07	1.11013e+07	9.95885e+06	1.57875e+07	1.70449e+07	1.31366e+07	7.7311e+06	8330920	8.49771e+06	1.14191e+07	2.17467e+07	8118663	5.79199e+06	8.13881e+06	1.08041e+07	7.11015e+06	1.1243e+07	6.6503e+06	1.33711e+07	4.09705e+06	8.9162e+06	9.03525e+06	5.99374e+06	1.93545e+07	1.27258e+07	1.21228e+07	8.94587e+06	1.00634e+07	8.37999e+06	1.12175e+07	5.21017e+06	1.26589e+07
-7.57518e+18	FALSE	High	IsMasterProtein	P18669	Phosphoglycerate mutase 1 OS=Homo sapiens OX=9606 GN=PGAM1 PE=1 SV=2	0	28.213	33	6	44	6	254	28.8	7.18	73	6	0	909608	3.94565e+06	5.97247e+06	2.64417e+06	4.50198e+06	4.13397e+06	3.83632e+06	8.84747e+06	4.70116e+06	3.67567e+06	7.1126e+06	3.60153e+06	5.68786e+06	9.73254e+06	5.64881e+06	6.38096e+06	7.22175e+06	4.17615e+06	3.30981e+06	3.8103e+06	7.6244e+06	4.63386e+06	1.70767e+06	1.49237e+07	7.63404e+06	4.08671e+06	4.208e+06	4.76556e+06	3.71221e+06	1.57758e+07	3.61364e+06	3.49753e+06
7.30338e+18	FALSE	High	IsMasterProtein	Q13421	Mesothelin OS=Homo sapiens OX=9606 GN=MSLN PE=1 SV=2	0	28.134	11	7	33	7	630	68.9	6.38	49.83	7	0	4.0689e+06	6.75399e+06	859973		4.74016e+06	3.07496e+06	427218	2.17508e+06	3.17961e+06	4.98747e+06	723039	1.01451e+06	646448	1.12675e+06	312658	1.35199e+06	2.27308e+06	1.74683e+06	1.50456e+06	1.7361e+06	587611	5.5497e+06	3.13691e+06	5.28605e+06	1.56011e+06	5.1291e+06	243527	2.87504e+06	1.22237e+06	489724	1.26476e+06	1.79974e+06
-4.5338e+17	FALSE	High	IsMasterProtein	P30086	Phosphatidylethanolamine-binding protein 1 OS=Homo sapiens OX=9606 GN=PEBP1 PE=1 SV=3	0	28.091	53	7	111	7	187	21	7.53	150.53	7	0	2.49834e+06	5.61688e+06	3.51241e+06	1.54521e+07	5.49164e+06	8.59929e+06	1.98133e+06	4.29783e+06	4608605	4.80516e+06	1.31946e+07	8.37629e+06	2.44201e+06	3.23333e+06	6.57855e+06	7.64867e+06	4.89949e+06	7399715	6.30082e+06	3.13069e+06	4.25669e+06	6.90539e+06	3.73485e+06	5.88379e+06	5.92709e+06	6.25711e+06	4.98866e+06	6.90688e+06	761321	5.47013e+06	8.59336e+06	550935
3.04179e+17	FALSE	High	IsMasterProtein	Q12841	Follistatin-related protein 1 OS=Homo sapiens OX=9606 GN=FSTL1 PE=1 SV=1	0	28.064	23	7	210	7	308	35	5.52	348.39	7	0	3.92968e+06	1.19253e+07	1.20309e+07	1.04908e+07	1.32645e+07	4.73084e+06	5.75403e+06	3.4419e+06	4.20553e+06	1.20392e+07	4.8278e+06	5.04166e+06	6.31495e+06	1.34474e+07	5.16999e+06	7.43725e+06	6.69017e+06	6.07175e+06	7.14469e+06	7.8463e+06	5.22668e+06	9.678e+06	4.077e+06	6.00461e+06	8.49994e+06	7218490	5659244	9.94466e+06	1.31272e+07	4.58342e+06	7.3289e+06	6.91654e+06
-2.39879e+18	FALSE	High	IsMasterProtein	P45880	Voltage-dependent anion-selective channel protein 2 OS=Homo sapiens OX=9606 GN=VDAC2 PE=1 SV=2	0	28.048	22	4	8	4	294	31.5	7.56	23.79	4	0			318602													218856				259542
8.88962e+18	FALSE	High	IsMasterProtein	Q04721	Neurogenic locus notch homolog protein 2 OS=Homo sapiens OX=9606 GN=NOTCH2 PE=1 SV=3	0	27.94	3	6	11	6	2471	265.2	5.14	14.67	6	0	656619	1.60024e+06		1.0595e+06	1.56911e+06	1.74123e+06	546181		1.01725e+06		1063746	449197		1.09618e+06		731907	590777		1.28285e+06	1.15119e+06	1.93487e+06	2.47166e+06	525244	1.20218e+06	1.48981e+06	1.03261e+06		2.68873e+06	737324		485270
-4.81495e+18	FALSE	High	IsMasterProtein	P31151	Protein S100-A7 OS=Homo sapiens OX=9606 GN=S100A7 PE=1 SV=4	0	27.798	36	5	21	5	101	11.5	6.77	35.99	5	0	464105	1.62827e+06	144049	522235		793650	302204	348650	526525	465594	3.41323e+07	600367		1.11219e+06	428278		764935	334785		922999		1.26963e+06	238366	946043	1.7478e+06	354397	899653			495011	515319	1132946
-5.59089e+17	FALSE	High	IsMasterProtein	P13598	Intercellular adhesion molecule 2 OS=Homo sapiens OX=9606 GN=ICAM2 PE=1 SV=2	0	27.733	17	4	336	4	275	30.6	7.43	651.49	4	0	2.77566e+07	2.99469e+07	3.99719e+07	38096118	5.38756e+07	2.98575e+07	4.04424e+07	2.32597e+07	1.72114e+07	5.86323e+07	38605387	2.20939e+07	2.0525e+07	3.97743e+07	2.83686e+07	3.16045e+07	3.35407e+07	2.68215e+07	2.52942e+07	4.31929e+07	3.39817e+07	5.11909e+07	2.0898e+07	2.49394e+07	2.74917e+07	2.8251e+07	3.37969e+07	4.62846e+07	3.84569e+07	2.76584e+07	2.28997e+07	3.56958e+07
2.60304e+18	FALSE	High	IsMasterProtein	P32320	Cytidine deaminase OS=Homo sapiens OX=9606 GN=CDA PE=1 SV=2	0	27.722	36	3	8	3	146	16.2	6.92	28.96	3	0		172851		654796	169488	994241	200910				867339	1.01963e+06		1.86569e+06	676424	1.5534e+06	447633		670783	300629			874809		1.57207e+06		978099			597579
-3.10448e+16	FALSE	High	IsMasterProtein	Q6E0U4	Dermokine OS=Homo sapiens OX=9606 GN=DMKN PE=1 SV=3	0	27.585	6	2	40	2	476	47.1	7.28	154.18	2	0	470016	402580	611256	1.5597e+06			327070		111870	1005783	1.30856e+06	199791	274469	1.3049e+06		814009	254823	206819	403771	1663140	786318	769561	201196	413086	706202	1584974	463682	1.05208e+06	314136	596430		676530
8.47377e+18	FALSE	High	IsMasterProtein	Q12907	Vesicular integral-membrane protein VIP36 OS=Homo sapiens OX=9606 GN=LMAN2 PE=1 SV=1	0	27.516	19	7	165	7	356	40.2	6.95	176.51	7	0	5.89464e+06	9.02685e+06	2.49982e+07	2.35396e+07	1.63946e+07	5.18564e+06	1.83068e+07	1.01461e+07	1.03486e+07	2.50176e+07	3.91651e+06	2.68745e+06	8.69855e+06	1.52979e+07	2.77085e+06	1.4611e+07	10801562	3.79988e+06	3.14046e+06	2.45191e+07	9.36971e+06	8.77773e+06	5.23049e+06	3.76265e+06	7.67335e+06	3286404	1.49684e+07	5968897	6.97187e+06	1.143e+07	2.67944e+06	2.60821e+07
7.70718e+18	FALSE	High	IsMasterProtein	Q9UM47	Neurogenic locus notch homolog protein 3 OS=Homo sapiens OX=9606 GN=NOTCH3 PE=1 SV=2	0	27.502	3	6	62	6	2321	243.5	5.39	86.26	6	0		689567	988102	48046.8	869741	37053.2	27180.7	1.653e+06		1.818e+06	1.18916e+06	22383.2	269892	361449	2.74672e+06	53867.1	1.2902e+06	1.02797e+06	1.54044e+06		1.50527e+06	2820.88	1.01815e+06	58083.5	566608	2.17039e+06	347505	2.20742e+06	1.18581e+06	24792	1.03299e+06	10038.9
3.88512e+18	FALSE	High	IsMasterProtein	P47929	Galectin-7 OS=Homo sapiens OX=9606 GN=LGALS7 PE=1 SV=2	0	27.485	27	3	8	3	136	15.1	7.62	19.77	3	0	601565	613586		624488	895229	1.91448e+06	545570	1.90251e+06	2.92687e+06		4.21514e+07			1.09823e+07	754410	1.19417e+06	1.07084e+06	917945	716517		2.96192e+06	1.27045e+06	398380		244816		571498	2.24201e+06	1.79304e+06		1381820	647847
2.74603e+18	FALSE	High	IsMasterProtein	P16070	CD44 antigen OS=Homo sapiens OX=9606 GN=CD44 PE=1 SV=3	0	27.439	6	5	461	5	742	81.5	5.33	1063.03	5	0	8.95982e+07	7.67994e+07	7.20123e+07	7.82734e+07	1.1297e+08	7.50443e+07	5.97183e+07	8.4917e+07	7.47561e+07	6.55193e+07	8.13252e+07	5.78669e+07	5.33725e+07	6.33771e+07	4.91704e+07	6.33598e+07	6.39027e+07	6.67346e+07	7.52018e+07	9.45285e+07	7.80486e+07	8.47667e+07	6.1381e+07	1.02011e+08	93187287	8.55946e+07	7.47056e+07	8.25555e+07	7.87254e+07	6.45441e+07	7.32752e+07	9.32829e+07
5.09454e+18	FALSE	High	IsMasterProtein	P10153	Non-secretory ribonuclease OS=Homo sapiens OX=9606 GN=RNASE2 PE=1 SV=2	0	27.268	20	3	51	3	161	18.3	8.73	127.03	3	0	1.77042e+06	1.64453e+06	2.5218e+06	3.00793e+06	2.99754e+06	1.36446e+06	890743	1.437e+06	1.47026e+06	3.10108e+06	1.32892e+06	1.52676e+06	1.48837e+06	514878	1.60834e+06	1.79935e+06	1.55845e+06	2.79872e+06	2.63642e+06	1.29784e+06	805602	2.65422e+06	962632	2.29218e+06	2.47313e+06	3.15824e+06	1.3759e+06	5.1336e+06	3.63364e+06	731041	1.76284e+06	1.41194e+06
-2.98836e+18	FALSE	High	IsMasterProtein	P23141	Liver carboxylesterase 1 OS=Homo sapiens OX=9606 GN=CES1 PE=1 SV=2	0	27.134	12	7	74	7	567	62.5	6.6	92.73	7	0	4.71514e+06	1.87135e+06	1.69964e+07	1.39651e+07	16345637	4.01652e+06	1.06902e+07	5.97875e+06	3.31706e+06	5.18846e+06	1.01403e+07	3.88496e+06	4.01086e+06	7097481	4262821	7.38227e+06	4.42272e+06	5.07665e+06	5.50228e+06	1.81124e+06	2.21559e+06	7.46704e+06	3.28166e+06	6.12931e+06	5.04673e+06	1.94641e+06	1.6467e+07	4.97691e+06	1.93401e+06	5.20801e+06	3.27721e+06	11133140
-3.53517e+18	FALSE	High	IsMasterProtein	Q9UKU6	Thyrotropin-releasing hormone-degrading ectoenzyme OS=Homo sapiens OX=9606 GN=TRHDE PE=2 SV=1	0	27.007	8	7	100	7	1024	116.9	6.99	123.17	7	0	4.06384e+06	1.12008e+07	2.96251e+07	2.11792e+07	1.84928e+07	4.40229e+06	8.5796e+06	7.45377e+06	3.62483e+06	1.43802e+07	5.57935e+06	3.78211e+06	7.28854e+06	2.51351e+07	5.57076e+06	3.0278e+06	3.99407e+06	3.55882e+06	3.18525e+06	8.86542e+06	1.67601e+06	6.04723e+06	4.63995e+06	2.16753e+06	7.60644e+06	1.9919e+06	1.6765e+07	1.03624e+07	2.90667e+06	1.07779e+07	3.76407e+06	1.46835e+07
-8.81619e+17	FALSE	High	IsMasterProtein	Q9UBX1	Cathepsin F OS=Homo sapiens OX=9606 GN=CTSF PE=1 SV=1	0	26.917	17	8	118	8	484	53.3	8.22	93.39	8	0	2.45057e+06	3.13474e+06	1.5429e+06	2.58948e+06	2.74393e+06	3.44584e+06	1889188	4.80518e+06	8.33194e+06	3.46417e+06	1.93721e+06	8.35794e+06	1.32896e+06	3.54143e+06	8.83281e+06	4.08859e+06	8.01604e+06	1.00405e+07	1.04642e+07	3.23362e+06	1.11521e+07	3.4135e+06	2.52358e+06	2.26024e+06	5.68185e+06	4.14022e+06	4.66329e+06	3.42169e+06	4.0273e+06	3.8026e+06	8.1202e+06	2.74573e+06
-9.11967e+18	FALSE	High	IsMasterProtein	P13929	Beta-enolase OS=Homo sapiens OX=9606 GN=ENO3 PE=1 SV=5	0	26.887	9	3	67	1	434	47	7.71	221.68	3	0
4.59403e+18	FALSE	High	IsMasterProtein	P48637	Glutathione synthetase OS=Homo sapiens OX=9606 GN=GSS PE=1 SV=1	0	26.883	18	7	183	7	474	52.4	5.92	221.47	7	0	5.09444e+06	5.64932e+06	5.2144e+06	4.81815e+06	17273551	4855744	4.96362e+06	4.46865e+06	4.13087e+06	6.53057e+06	4.7667e+06	3.13805e+06	3.33756e+06	5.43681e+06	3.32054e+06	3.77631e+06	4.03478e+06	4.53516e+06	4.91265e+06	3.74266e+06	4.66939e+06	4.95665e+06	3.81613e+06	2.26345e+06	3.98569e+06	4622959	6.95112e+06	6.05766e+06	5.62578e+06	3.74864e+06	4.52019e+06	6.90131e+06
-2.24897e+17	FALSE	High	IsMasterProtein	P13987	CD59 glycoprotein OS=Homo sapiens OX=9606 GN=CD59 PE=1 SV=1	0	26.817	25	4	142	4	128	14.2	6.48	255.48	4	0	579939	6577723	6.39098e+06	2.56054e+06	2.47955e+06	4.48635e+06	2.19876e+06	3.07054e+06	3148814	8.86993e+06	6.03869e+06	1.01715e+06	3.88603e+06	4.23643e+06	1.77108e+06	2.15863e+06	587749	1.48281e+06	1.60638e+06	2.76196e+06	1.84734e+06	5.03266e+06	2.70162e+06	4.34097e+06	5.35925e+06	5.1209e+06	1.97241e+06	4.36092e+06	6.25544e+06	2.31601e+06	2.14971e+06	4.51346e+06
-6.50778e+18	FALSE	High	IsMasterProtein	O94985	Calsyntenin-1 OS=Homo sapiens OX=9606 GN=CLSTN1 PE=1 SV=1	0	26.652	8	9	108	9	981	109.7	4.91	89.18	9	0	1.78869e+06	7.20341e+06	266527	2.9725e+06	4.19627e+06	1.11447e+07	2.83929e+06	3.48212e+06	2.46136e+06	2.79938e+06	7.7197e+06	1.12191e+06	1.59581e+06	3.8684e+06	1.76702e+06	2.15437e+06	1.84047e+06	2.4237e+06	1.46932e+06	3.46971e+06	3.75165e+06	8.72762e+06	920178	1.27845e+06	2.26778e+06	5.40278e+06	1.39406e+06	957086	3.20004e+06	3.57148e+06	811585	4.13422e+06
-7.6612e+18	FALSE	High	IsMasterProtein	P22735	Protein-glutamine gamma-glutamyltransferase K OS=Homo sapiens OX=9606 GN=TGM1 PE=1 SV=4	0	26.585	8	6	8	6	817	89.7	6.04	11.8	6	0			3.07606e+06			1.11299e+06		642703	609472		9.19003e+06			1.04361e+06							636973			456673					3.57956e+06
8.57507e+17	FALSE	High	IsMasterProtein	Q8N6C8	Leukocyte immunoglobulin-like receptor subfamily A member 3 OS=Homo sapiens OX=9606 GN=LILRA3 PE=1 SV=3	0	26.469	16	5	42	5	439	47.4	8.09	108.39	5	0			1.01743e+06	4.93668e+06	448668	5.36646e+06	653332	161245	1390726	811994	984470		2.68758e+06	1.7236e+06	1.07158e+06		1.65756e+06	4.11359e+06		707320	2.50596e+06	509973	2.79457e+06			737505	7.89489e+06	3.54834e+06	1.35457e+06	583595	331098	346377
4.98944e+18	FALSE	High	IsMasterProtein	P48506	Glutamate--cysteine ligase catalytic subunit OS=Homo sapiens OX=9606 GN=GCLC PE=1 SV=2	0	26.46	12	8	77	8	637	72.7	6.09	89.7	8	0	7.39099e+06	1.14253e+07	2.13709e+07	1.88404e+07	1.95385e+07	1.41265e+07	1.50732e+07	9.70181e+06	9.36139e+06	1.30546e+07	9.16803e+06	9.73679e+06	1.17662e+07	2.41846e+07	1.25079e+07	1.51643e+07	1.33986e+07	9.39252e+06	8.61292e+06	2.0319e+07	1.02553e+07	1.58288e+07	6.55225e+06	1.2567e+07	1.61631e+07	7.84416e+06	2.10063e+07	1.53183e+07	1.33655e+07	1.42375e+07	1.13561e+07	2.09563e+07
-8.4408e+18	FALSE	High	IsMasterProtein	Q7Z7M8	UDP-GlcNAc:betaGal beta-1,3-N-acetylglucosaminyltransferase 8 OS=Homo sapiens OX=9606 GN=B3GNT8 PE=1 SV=1	0	26.342	17	5	134	5	397	43.4	8.32	261.72	5	0	5.17073e+06	5.41955e+06	3.4459e+06	4.29496e+06	7.6757e+06	3.3049e+06	3.57545e+06	3.83304e+06	3.06731e+06	8.04387e+06	8.1219e+06	2.53774e+06	4.06276e+06	5.4492e+06	3.94465e+06	4.69417e+06	6.07746e+06	3.51798e+06	5.60923e+06	4.69211e+06	3.25262e+06	8.86859e+06	2.79296e+06	4.65872e+06	6.80023e+06	4.97993e+06	6.04963e+06	8.80965e+06	4.65341e+06	3.32733e+06	4.37582e+06	3.61884e+06
-8.4359e+18	FALSE	High	IsMasterProtein	O95810	Caveolae-associated protein 2 OS=Homo sapiens OX=9606 GN=CAVIN2 PE=1 SV=3	0	26.33	13	4	22	4	425	47.1	5.21	46.49	4	0	26472.6			175664	246175	526515	494941		41362	183060	344682	262363			963662	939876	43289.9	295733	81178.5		473561	194899	39003.8			136540	1.11718e+06			125706	572019
2.82384e+18	FALSE	High	IsMasterProtein	Q8WWA0	Intelectin-1 OS=Homo sapiens OX=9606 GN=ITLN1 PE=1 SV=1	0	26.258	22	5	198	5	313	34.9	6.01	391.02	5	0	1.13576e+07	9.69977e+06	2.04679e+07	5.29062e+06	1.75576e+07	6.6493e+06	1.06241e+07	9.85863e+06	7.05642e+06	1.13464e+07	1.00208e+07	6.82213e+06	5.68183e+06	1.17668e+07	8.58961e+06	8.97279e+06	8.55932e+06	1.08824e+07	1.1007e+07	1.22047e+07	1.07193e+07	1.62143e+07	5.32663e+06	1.36824e+07	2.00094e+07	1.30891e+07	1.72562e+07	1.4415e+07	1.27606e+07	1.17931e+07	1.42423e+07	1.10183e+07
7.85191e+18	FALSE	High	IsMasterProtein	Q8IWV2	Contactin-4 OS=Homo sapiens OX=9606 GN=CNTN4 PE=1 SV=1	0	26.232	7	6	221	6	1026	113.4	7.47	341.31	6	0	5.87218e+07	1.20736e+08	1.61673e+08	1.16978e+08	7.75433e+07	8.21455e+07	7.09743e+07	1.04807e+08	1.16697e+08	8.76836e+07	7.23431e+07	7.31148e+07	5.19818e+07	1.20386e+08	4.82081e+07	4.34396e+07	5.95183e+07	6.42315e+07	6.33922e+07	6.87176e+07	3.96464e+07	4.60697e+07	3.70764e+07	5.04558e+07	1.07055e+08	5.82628e+07	1.46961e+08	1.17747e+08	5.25652e+07	8.37196e+07	9.34602e+07	78729232
5.02123e+18	FALSE	High	IsMasterProtein	P31949	Protein S100-A11 OS=Homo sapiens OX=9606 GN=S100A11 PE=1 SV=2	0	26.199	37	5	122	5	105	11.7	7.12	225.48	5	0	6.3093e+06	9.25384e+06	2.56756e+07	1.15529e+07	1.51106e+07	7.5951e+06	1.01376e+07	2.8657e+06	3.40675e+06	1.25678e+07	2.48567e+07	4.43289e+06	6.91716e+06	1.0376e+07	1.17413e+07	8.15838e+06	8.7348e+06	3.5778e+06	3.15799e+06	9.72859e+06	1.73571e+06	6.13123e+06	4.74337e+06	3.73668e+06	1.90336e+07	6.00574e+06	1.65918e+07	1.43027e+07	6843949	7.64134e+06	5.64076e+06	1.02429e+07
-7.11514e+18	FALSE	High	IsMasterProtein	P08670	Vimentin OS=Homo sapiens OX=9606 GN=VIM PE=1 SV=4	0	26.179	13	7	16	7	466	53.6	5.12	23.76	7	0		145677	282098	299276	212884					272180	268017	154069	385333		246927		252992		253338	174386		192808	270264	223636	282507	2.07139e+06		229367	108603	112544
-2.23649e+18	FALSE	High	IsMasterProtein	P01780	Immunoglobulin heavy variable 3-7 OS=Homo sapiens OX=9606 GN=IGHV3-7 PE=1 SV=2	0	26.052	40	5	572	2	117	12.9	6.57	1092.62	5	2	7.68105e+06	3.48733e+06	4.43106e+06	9.91024e+06	4.77394e+07	8.58898e+06	2.1752e+07	8.33005e+06	3.14906e+06	1.72697e+07	1.89131e+07	2.86261e+06	7.84471e+06	1.5054e+07	3.09573e+07	2.39632e+07	1.1645e+07	4.68999e+06	4.34304e+06	1.86832e+07	1.66103e+07	1.33607e+07	1.71274e+07	1.05322e+07	1.521e+07	6.9947e+06	1.14718e+07	6.55572e+06	1.91402e+07	1.25979e+07	1.09937e+07	1.18562e+07
-7.58331e+18	FALSE	High	IsMasterProtein	P14207	Folate receptor beta OS=Homo sapiens OX=9606 GN=FOLR2 PE=1 SV=4	0	26.033	18	5	24	2	255	29.3	7.53	41.37	5	3	117382	1.40557e+06	1.03464e+06	1.87485e+06	1.60803e+06	433230	584215	462256	553452	1.80722e+06	1.18957e+06		657247	715658	399582	971659	422345	572734	538104	850720	603996	457731	646629	1.21036e+06	427023	1.22152e+06	5.0974e+06	428910	717180	816804	539715	661776
7.68895e+18	FALSE	High	IsMasterProtein	O14818	Proteasome subunit alpha type-7 OS=Homo sapiens OX=9606 GN=PSMA7 PE=1 SV=1	0	25.787	25	5	60	5	248	27.9	8.46	89.04	5	0	3.10552e+06	1.4333e+06	3.76862e+06	5.18777e+06	3.14089e+06	1.99386e+06	3.7306e+06	6.21864e+06	1.75846e+06	5.36282e+06	6969914	3.87258e+06	2.63114e+06	9.87782e+06		11531325	7.09716e+06	2.73998e+06	3.13376e+06	2.33952e+06	4303394	1.80018e+06		750635	1.0038e+06	2.12954e+06	1.55881e+07	3.40281e+06	2.2745e+06	3.45957e+06	3.33036e+06	1.3528e+07
4.81588e+18	FALSE	High	IsMasterProtein	Q6UVK1	Chondroitin sulfate proteoglycan 4 OS=Homo sapiens OX=9606 GN=CSPG4 PE=1 SV=2	0	25.724	5	8	23	8	2322	250.4	5.47	22.72	8	0	395531		886041	1.41101e+06	3.66694e+06	1.4512e+06	2.34303e+06	1.43352e+06	432869	2.12716e+06		228492	637061	2.72011e+06	489965	1.25893e+06	773050	1.07119e+06	918887	976891	948413	1.5702e+06	663049	463457	313405	1.37088e+06	1.16435e+06	1.13061e+06	623645	628131	901094	1.9471e+06
5.81593e+18	FALSE	High	IsMasterProtein	Q7Z406	Myosin-14 OS=Homo sapiens OX=9606 GN=MYH14 PE=1 SV=2	0	25.675	3	5	33	1	1995	227.7	5.6	75.62	5	0
-4.70954e+18	FALSE	High	IsMasterProtein	P20618	Proteasome subunit beta type-1 OS=Homo sapiens OX=9606 GN=PSMB1 PE=1 SV=2	0	25.554	27	5	22	5	241	26.5	8.13	41.49	5	0	9.90393e+06	4.7493e+06	3.25317e+06	5.52396e+06	3.64965e+06	1.05895e+07	2.1975e+06	1.09852e+07	1.08744e+07	4.1093e+06	1.46512e+07	1.30854e+07	2.45876e+06	5.06473e+06	7.00949e+06	6.11351e+06	6.65689e+06	1.27684e+07	1.37686e+07	6.05936e+06	5.6853e+06	1.33764e+07	4.09733e+06	5.13012e+06	1.14154e+07	7.98185e+06	6.84356e+06	8.94504e+06	3.60904e+06	9.31305e+06	1.37573e+07	7.00484e+06
-6.99393e+18	FALSE	High	IsMasterProtein	P31947	14-3-3 protein sigma OS=Homo sapiens OX=9606 GN=SFN PE=1 SV=1	0	25.439	19	6	159	3	248	27.8	4.74	305.72	6	0				2.39353e+06		3.23175e+06	1.52568e+06		660767	273388	4.60328e+06		2.11207e+06	1.29637e+06	836684	2.55151e+06		734064	1.62852e+06	2.52057e+06	2.54895e+06	2.4762e+06	356407	4.08901e+06			1.16278e+06	163924	1.76444e+06	699582		1.11464e+06
6.90515e+18	FALSE	High	IsMasterProtein	A0A0C4DH25	Immunoglobulin kappa variable 3D-20 OS=Homo sapiens OX=9606 GN=IGKV3D-20 PE=3 SV=1	0	25.362	28	3	262	1	116	12.5	4.59	630.95	3	0	1.5892e+06	2.43017e+06	4404515	1.98353e+06	2.06833e+06		3.76679e+06	1.43545e+06	1.37406e+06	4.57329e+06		1.35199e+06	1.61352e+06	2.93192e+06	1.52343e+06	1812048	1.87481e+06	1.53805e+06	1.39356e+06	3.44849e+06	1.66374e+06	1.34584e+06	1.12805e+06	1.76702e+06	1.58257e+06	1.97867e+06	2.61348e+06	2.54651e+06	2.49236e+06	1.23735e+06	3.18495e+06	2.87528e+06
-5.26512e+18	FALSE	High	IsMasterProtein	Q8IUK5	Plexin domain-containing protein 1 OS=Homo sapiens OX=9606 GN=PLXDC1 PE=1 SV=2	0	25.258	12	4	73	4	500	55.7	5.85	84.56	4	0	836663	1.88017e+06	1.82679e+06	1.22835e+06	2.60606e+06	1912597	1.87519e+06	1.47904e+06	1.25292e+06	2.5167e+06	392917	586407	1.63699e+06	2.6401e+06	1.18935e+06	1.70749e+06	1.04289e+06	1.73673e+06	1.88631e+06	1.81418e+06	2.91022e+06	2.08082e+06	565053	1.48813e+06	1.1272e+06	1.60891e+06	842133	1.76304e+06	3.17436e+06	1.62734e+06	1.18691e+06	2.22901e+06
-1.45074e+18	FALSE	High	IsMasterProtein	P40121	Macrophage-capping protein OS=Homo sapiens OX=9606 GN=CAPG PE=1 SV=2	0	25.03	21	4	38	4	348	38.5	6.19	94.63	4	0	1.29935e+06	990429	2943180	736644	1.74558e+06	755705	721545	1.17966e+06	671770	2.13457e+06	2.49299e+06	948908	1.02584e+06	3.73936e+06	4.78509e+06	1.99173e+06	2.9825e+06	411575	766210			651155	435036	482284	4.00004e+06	2.05735e+06	3.08613e+06	2.34773e+06	514435	1.69646e+06	1.40284e+06	455294
-6.9481e+18	FALSE	High	IsMasterProtein	P31327	Carbamoyl-phosphate synthase [ammonia], mitochondrial OS=Homo sapiens OX=9606 GN=CPS1 PE=1 SV=2	0	24.98	5	6	22	6	1500	164.8	6.74	30.16	6	0	215429					895059	207022		298531			224306	793430	128646	511969		170545	491880	158438				911440		257050	522441	517377			838688	149517
2.1613e+18	FALSE	High	IsMasterProtein	Q99650	Oncostatin-M-specific receptor subunit beta OS=Homo sapiens OX=9606 GN=OSMR PE=1 SV=1	0	24.943	7	4	74	4	979	110.4	5.82	90.3	4	0						261796	242869	233308		283923	388589	226858			279214			111299	597256			742488		250566				395880				352465
-9.08389e+18	FALSE	High	IsMasterProtein	O95980	Reversion-inducing cysteine-rich protein with Kazal motifs OS=Homo sapiens OX=9606 GN=RECK PE=1 SV=1	0	24.771	8	7	107	7	971	106.4	6.74	196.94	7	0	2.19033e+06	2.55798e+06	4.11868e+06	3.90158e+06	5.85183e+06	2.99753e+06	2.1926e+06	2.56963e+06	1.59002e+06	2.83067e+06	3.82212e+06	2.97004e+06	2.59456e+06	2.00035e+06	2028348	1.33409e+06	2.89146e+06	2.91202e+06	3.00968e+06	2.25338e+06	2.6131e+06	5.01267e+06	1.68514e+06	2.96302e+06	2.8555e+06	3.5669e+06	1.5948e+06	6173109	3.51747e+06	2.4063e+06	2.32915e+06	2.33722e+06
3.67153e+18	FALSE	High	IsMasterProtein	Q16394	Exostosin-1 OS=Homo sapiens OX=9606 GN=EXT1 PE=1 SV=2	0	24.701	6	3	163	3	746	86.2	9.04	356.16	3	0	2.15799e+06	1.29585e+06	2.1887e+06	2.15035e+06	2.95811e+06	881846	1.72025e+06	1.42274e+06	545920	1.68032e+06	2.12561e+06	1.06434e+06	881463	1.30346e+06	1.32047e+06	1.47502e+06	1.2931e+06	1.21075e+06	1.38657e+06	1.92441e+06	905409	1.92014e+06	685511	976165	2.22254e+06	1.22737e+06	1.75351e+06	1.81151e+06	2.30674e+06	1.01596e+06	1.09952e+06	2.21967e+06
-3.70563e+18	FALSE	High	IsMasterProtein	P11413	Glucose-6-phosphate 1-dehydrogenase OS=Homo sapiens OX=9606 GN=G6PD PE=1 SV=4	0	24.472	11	6	73	6	515	59.2	6.84	122.43	6	0	2.81631e+06	1.14089e+06	5.77237e+06	1.18541e+06	2.81307e+06	2.71016e+06	2.4229e+06	594348	888243	3.63203e+06	6.48571e+06	1.6725e+06	1.31224e+06	4.35312e+06	4.95349e+06	3.67374e+06	3.52631e+06	1.59534e+06	777994	444372	516144	964410	561583	981596	1.13823e+07	4.10832e+06	4.07294e+06	4.33335e+06	1.98427e+06	2.37284e+06	2.02475e+06	824624
7.22532e+18	FALSE	High	IsMasterProtein	Q14118	Dystroglycan 1 OS=Homo sapiens OX=9606 GN=DAG1 PE=1 SV=2	0	24.413	5	3	149	3	895	97.4	8.56	370.33	3	0	2.62253e+06	3.14227e+06	2.80925e+06	3.87124e+06	5.4091e+06	3.33561e+06	2.4022e+06	834341	2.3344e+06	4.41858e+06	419549	2.06072e+06	1.77035e+06	1.91875e+06	2.54176e+06	1.31831e+06	2.61755e+06	2.16069e+06	2.36826e+06	1.44914e+06	2.21851e+06	3.12324e+06	2.7086e+06	4.74712e+06	2374663	3.02519e+06	1.58763e+06	2.46851e+06	2.41217e+06	853174	3.16109e+06	3.2991e+06
-7.6874e+18	FALSE	High	IsMasterProtein	Q9BY67	Cell adhesion molecule 1 OS=Homo sapiens OX=9606 GN=CADM1 PE=1 SV=2	0	24.358	12	4	190	4	442	48.5	5.07	505.55	4	0	4.56177e+06	5.58976e+06	6.23296e+06	5.52498e+06	5.72544e+06	1.3488e+06	2.005e+06	2.92679e+06	2.23092e+06	6.05477e+06	5.90743e+06	3.25809e+06	1.68596e+06	2.98249e+06	2.56576e+06	2.62815e+06	2.60813e+06	2.85164e+06	4.27588e+06	2.74227e+06	2.58315e+06	6.1746e+06	3.6012e+06	4.12672e+06	2.44141e+06	3.11363e+06	3137277	2.90117e+06	3.24699e+06	1.49442e+06	2.51474e+06	4.55068e+06
1.99828e+18	FALSE	High	IsMasterProtein	Q9H8L6	Multimerin-2 OS=Homo sapiens OX=9606 GN=MMRN2 PE=1 SV=2	0	24.154	7	4	147	4	949	104.3	5.86	294.78	4	0	1.26641e+07	1.39908e+07	2.04286e+07	1.98459e+07	2.60069e+07	6.92111e+06	1.10038e+07	1.07113e+07	4.77283e+06	1.42762e+07	1.87347e+07	7.21251e+06	5.85925e+06	8.98511e+06	1.04788e+07	9.26788e+06	8.58688e+06	8.92585e+06	1.35889e+07	1.27439e+07	8.11507e+06	1.9665e+07	8.6242e+06	1.12906e+07	1.30309e+07	1.09338e+07	9.77292e+06	2.51083e+07	1.12952e+07	8.02445e+06	7.19899e+06	1.07059e+07
7.34298e+18	FALSE	High	IsMasterProtein	P39059	Collagen alpha-1(XV) chain OS=Homo sapiens OX=9606 GN=COL15A1 PE=1 SV=2	0	24.078	5	6	76	6	1388	141.6	5	97.22	6	0	5.14911e+06	7.77638e+06	7.78835e+06	8.42319e+06	6.98776e+06	489796	2.18233e+06	406480	1.71045e+06	6.19214e+06	2.43144e+06	546624	555231	9.24543e+06	4.27977e+06	840512	3.78668e+06	2.63714e+06	623959	1.89905e+06	1.34929e+06	8.93095e+06	973475	1.08515e+06	3983714	3.79662e+06	1.28726e+07	8.44145e+06	3.79372e+06	703092	2811084	864971
-8.50069e+18	FALSE	High	IsMasterProtein	P62820	Ras-related protein Rab-1A OS=Homo sapiens OX=9606 GN=RAB1A PE=1 SV=3	0	23.997	26	5	21	1	205	22.7	6.21	29.48	5	0				94926.4												180129							17003.8		19188.1
2.8098e+18	FALSE	High	IsMasterProtein	P42785	Lysosomal Pro-X carboxypeptidase OS=Homo sapiens OX=9606 GN=PRCP PE=1 SV=1	0	23.955	11	6	116	6	496	55.8	7.21	172.99	6	0	2.27986e+06	2.00571e+06	1.91793e+06	4197909	2.41733e+06	1.70524e+06	2.10265e+06	1.82604e+06	1.58644e+06	3.64719e+06	4.98302e+06	1.34252e+06	980028	1.29181e+06	1.0347e+06	2.92201e+06	865091	6.24953e+06	2.83306e+06	3.01085e+06	1.38679e+06	4.24073e+06	1.84795e+06	1.52646e+06	3.26325e+06	682509	3.22949e+06	2.4737e+06	4.16234e+06	1.99056e+06	2.64409e+06	2.51045e+06
-9.19824e+16	FALSE	High	IsMasterProtein	P00492	Hypoxanthine-guanine phosphoribosyltransferase OS=Homo sapiens OX=9606 GN=HPRT1 PE=1 SV=2	0	23.93	32	6	53	6	218	24.6	6.68	56.73	6	0	2.92994e+06	6.80986e+06	6.09758e+06	5.05487e+07	4.32286e+06	2.98296e+06	19894452	1.73285e+07	1.12032e+07	11841190	37432440	2.29834e+07	7396336	3.26611e+07	584896	2.99186e+06	2.04861e+06		1.77313e+07	1.15359e+07	2.83464e+07	9.12418e+06	5.9392e+06		1.11649e+07	197927	1.82392e+07	9.19285e+06	2.06373e+07	1.95567e+07	2.91696e+07	1.80527e+07
1.6035e+18	FALSE	High	IsMasterProtein	P62805	Histone H4 OS=Homo sapiens OX=9606 GN=H4C1 PE=1 SV=2	0	23.919	51	6	23	6	103	11.4	11.36	37.26	6	0	9.00294e+06	3.06843e+06	6.74902e+06	9636714	6.77145e+06	5.49247e+06	4.46185e+06	7.19008e+06	2.97509e+06	5.42239e+06	2.5753e+07	9.22899e+06	4.33236e+06	3.6349e+06	8.4957e+06	1.13844e+07	3.74748e+06	4246556	7.35935e+06	5.5527e+06	2.01105e+06	4.43104e+06	2.01097e+06	5.55616e+06	7.41677e+06	5.06205e+06	7.67294e+06	7.5524e+06	4.05125e+06	3.33946e+06	2.75732e+06	7.0576e+06
-1.81913e+18	FALSE	High	IsMasterProtein	Q15404	Ras suppressor protein 1 OS=Homo sapiens OX=9606 GN=RSU1 PE=1 SV=3	0	23.898	19	6	57	6	277	31.5	8.65	95.79	6	0	769142			27582.3	380268	460051	1.11713e+06		178319	2.06785e+06	2.06023e+06	460915		185780	1.46678e+06	1.624e+06	53322.1	1.20903e+06			864993	2.11814e+06	272922		509998	457371	883571		718458	138802	885868	327351
-1.77385e+18	FALSE	High	IsMasterProtein	Q86UD1	Out at first protein homolog OS=Homo sapiens OX=9606 GN=OAF PE=2 SV=1	0	23.891	21	4	259	4	273	30.7	6.84	509.81	4	0	7.6147e+06	5.56383e+06	9.53395e+06	7789007	8.99476e+06	5.33491e+06	4246998	4.82435e+06	4.39752e+06	7250837	1.11685e+07	5.42508e+06	4.90547e+06	5.74574e+06	6.96644e+06	4.96448e+06	5.49938e+06	6.56687e+06	6.05787e+06	6.38474e+06	4.82209e+06	1.00622e+07	3020640	6.59057e+06	8.15968e+06	8146742	7763946	8588809	4.97558e+06	4.495e+06	5.51736e+06	7.96575e+06
-2.26912e+17	FALSE	High	IsMasterProtein	A0A075B6K5	Immunoglobulin lambda variable 3-9 OS=Homo sapiens OX=9606 GN=IGLV3-9 PE=3 SV=1	0	23.774	33	3	101	3	115	12.3	7.39	388.43	3	0	2.37929e+06	6.42612e+06	4.43439e+06	8280565	3.12123e+06	8.57111e+06	1.64211e+07	5391759	735980	10475925	2329054	1.8228e+06	205016	1.16035e+07	1.46948e+07	5.18093e+06	2.34192e+06	2.04383e+06	2.62467e+06	9.8541e+06	7.89398e+06	2.60072e+06	4.49848e+06	20079.5	8.04438e+06	3.7741e+06	4.79384e+06	3.33669e+06	1.53188e+07		2.40661e+06	7.59169e+06
-1.78759e+18	FALSE	High	IsMasterProtein	P61224	Ras-related protein Rap-1b OS=Homo sapiens OX=9606 GN=RAP1B PE=1 SV=1	0	23.744	35	6	53	6	184	20.8	5.78	80.78	6	0	154212		1.77801e+06	891504	1.27303e+06	216025	1.05928e+06	35197.6	343943	906109	2.88239e+06	549637	185276	518398	1.84424e+06	1.02353e+06	365875	1.62522e+06	30082.4	70702.2	737365	280899	494765	239589	276256	53731.7	2.50068e+06		606010	764589	990893	122636
-5.0957e+18	FALSE	High	IsMasterProtein	P09972	Fructose-bisphosphate aldolase C OS=Homo sapiens OX=9606 GN=ALDOC PE=1 SV=2	0	23.486	21	4	20	3	364	39.4	6.87	20.28	4	0	3.35925e+06		1.82612e+06	446668	586324	58571.4	1.56989e+06	1.15563e+06	18844.9	4.82442e+06	1.24673e+06	373909	711454	2.73203e+06	1.11182e+07	9.86169e+06	3.59123e+06	968377	1.15009e+06	1.67115e+06	588731	3.5931e+06	393820	128833	4.41358e+06	1.68043e+06	9.05952e+06	1.88056e+06	2.03739e+06	2.02218e+06	856988	4.98113e+06
7.52144e+18	FALSE	High	IsMasterProtein	P19013	Keratin, type II cytoskeletal 4 OS=Homo sapiens OX=9606 GN=KRT4 PE=1 SV=5	0	23.459	12	6	119	3	520	56.1	6.61	254.89	6	0											2.49225e+06		2.04346e+06
3.70739e+18	FALSE	High	IsMasterProtein	O75594	Peptidoglycan recognition protein 1 OS=Homo sapiens OX=9606 GN=PGLYRP1 PE=1 SV=1	0	23.206	23	3	40	3	196	21.7	8.59	128.5	3	0	1.81794e+06	685185			600468	899656	1.40403e+06	1.03064e+06	844190	1.39519e+06		115998	896558	825438	1.04506e+06	1.25569e+06		1.13685e+06	1143209	802287		2.08088e+06	680695	238289	753707	1.8958e+06	832490	1.42124e+06	1.36952e+06	803242	992534
6.17206e+18	FALSE	High	IsMasterProtein	Q9HCU0	Endosialin OS=Homo sapiens OX=9606 GN=CD248 PE=1 SV=1	0	22.994	9	6	126	6	757	80.8	5.35	223.74	6	0	9.45012e+06	3.71796e+07	49937001	4.03427e+07	4.43233e+07	1.72858e+07	2.1816e+07	7.42713e+06	1.10963e+07	4.39699e+07	2.02555e+07	7.33117e+06	2.36644e+07	3.16674e+07	1.04238e+07	1.19025e+07	1.10998e+07	9.40443e+06	1.18385e+07	3.57939e+07	1.25674e+07	3.08732e+07	1.73006e+07	1.51521e+07	2.30352e+07	2.19701e+07	2.70664e+07	1.64493e+07	3.15811e+07	1.59395e+07	1.38396e+07	3.61271e+07
-2.98217e+18	FALSE	High	IsMasterProtein	P28066	Proteasome subunit alpha type-5 OS=Homo sapiens OX=9606 GN=PSMA5 PE=1 SV=3	0	22.918	23	4	62	4	241	26.4	4.79	154.45	4	0	484589	866298			537601	531067	387550	217606	439194	840016			421297	425769	289754	395822	394280	565239	574094	502511	396651	779442	388474		662010	629452	1.04973e+06	791452	559303	491648	460738	833390
-1.88885e+18	FALSE	High	IsMasterProtein	A0A0B4J1V1	Immunoglobulin heavy variable 3-21 OS=Homo sapiens OX=9606 GN=IGHV3-21 PE=1 SV=1	0	22.871	47	4	230	1	117	12.8	8.28	619.93	4	0
-8.08518e+18	FALSE	High	IsMasterProtein	Q08188	Protein-glutamine gamma-glutamyltransferase E OS=Homo sapiens OX=9606 GN=TGM3 PE=1 SV=4	0	22.752	9	6	18	6	693	76.6	5.86	22.24	6	0	4.13875e+06	3.86842e+06	7.02422e+06	6.43054e+06	5.95792e+06	2.82578e+06	5.39942e+06	3.11006e+06	1.9217e+06	7.62757e+06	2.78243e+07	2.23518e+06	3.48351e+06	3.79346e+06	6.25873e+06	2.77921e+06	4.33808e+06	2.73483e+06	4.16166e+06	4.91682e+06	3.85849e+06	5.07765e+06	3.44712e+06	3.27552e+06	4.78661e+06	3.80429e+06	2.8481e+06	6.95752e+06	5.87221e+06	2.7051e+06	2.42033e+06	7.59879e+06
4.85e+18	FALSE	High	IsMasterProtein	Q16627	C-C motif chemokine 14 OS=Homo sapiens OX=9606 GN=CCL14 PE=1 SV=1	0	22.746	42	3	118	3	93	10.7	8.72	405.76	3	0	4484881	8.23612e+06	5.51507e+06	8.16454e+06	8407296	6.14067e+06	7.24493e+06	5.4879e+06	5.63024e+06	9.15677e+06	8632403	5.2141e+06	3.32729e+06	6.49691e+06	3849732	3.91291e+06	4.12233e+06	4.81643e+06	6.65877e+06	4.95855e+06	6.50261e+06	9.24198e+06	2.1901e+06	4.47826e+06	9.02907e+06	5.21548e+06	5.76231e+06	7.90008e+06	8.34048e+06	5.87192e+06	6.515e+06	8.93696e+06
-1.67972e+18	FALSE	High	IsMasterProtein	P50502	Hsc70-interacting protein OS=Homo sapiens OX=9606 GN=ST13 PE=1 SV=2	0	22.591	17	5	67	5	369	41.3	5.27	140.77	5	0	6.19848e+06	1.2259e+07	1.15723e+07	1.16291e+07	8.58021e+06	6.09966e+06	6.87816e+06	1.91146e+06	4.16973e+06	1.06172e+07	8.512e+06	3.77669e+06	6.60398e+06	6.70929e+06	6006205	4.61239e+06	7.7049e+06	4.54697e+06	4.96543e+06	9.8797e+06	5.2354e+06	8.10005e+06	6.06329e+06	5.44854e+06	7.75322e+06	7.61187e+06	6169424	1.12627e+07	7.33967e+06	5.3858e+06	5.84136e+06	8.5954e+06
7.8786e+18	FALSE	High	IsMasterProtein	Q12794	Hyaluronidase-1 OS=Homo sapiens OX=9606 GN=HYAL1 PE=1 SV=2	0	22.586	9	3	98	3	435	48.3	6.77	219.25	3	0	2.53927e+06	2775306	743137	4.06175e+06	1.71266e+06	1.60342e+06	1982555	1.28102e+06	1.98695e+06	2.60468e+06	4.1238e+06	998040	2.10052e+06	1.4456e+06	1.73092e+06	2.07291e+06	2.35596e+06		731619	2.32147e+06	973337	4.23294e+06	1224707	1.86073e+06	1.93968e+06	1.83867e+06	1.40871e+06	1.43132e+06	833426	2.12505e+06	904198	4.44389e+06
6.23641e+17	FALSE	High	IsMasterProtein	P61981	14-3-3 protein gamma OS=Homo sapiens OX=9606 GN=YWHAG PE=1 SV=2	0	22.475	19	6	168	2	247	28.3	4.89	313.98	6	0	4.90447e+06	1.01094e+07	7473734	1.19968e+07	1.00693e+07	14975844	1.03196e+07	5.09468e+06	8.95266e+06	2.5866e+07	1.27927e+07	6.23862e+06	1.21703e+07	1.51876e+07	7.73767e+06	7.65674e+06	9.71186e+06	1.00283e+07	12245990	17484850	19639568	1.98883e+07	9.29296e+06	25996736	7465941	2.41741e+07	7.31546e+06	6.64901e+06	2.23423e+07	8.32218e+06	1.31583e+07	10226644
-7.9561e+17	FALSE	High	IsMasterProtein	P15311	Ezrin OS=Homo sapiens OX=9606 GN=EZR PE=1 SV=4	0	22.357	10	6	124	2	586	69.4	6.27	208.18	6	0			867814		321713	301912	406675		244893			213901		474589			300899	337998	208101		232512			353291	467529		284704			311268	302134
-7.17514e+17	FALSE	High	IsMasterProtein	P26992	Ciliary neurotrophic factor receptor subunit alpha OS=Homo sapiens OX=9606 GN=CNTFR PE=1 SV=2	0	22.215	12	3	108	3	372	40.6	6.76	287.46	3	0	1.23819e+06	4.02459e+06	5.99537e+06	4.01535e+06	5.97823e+06	1.82586e+06	2.5262e+06	1.8016e+06	2.68822e+06	4.29215e+06	1.34481e+06	1.2869e+06	355876	6.19848e+06	2.077e+06	2.25039e+06	1.54742e+06	1.30528e+06	2.17281e+06	4.06693e+06	3.26737e+06	1.70224e+06	2.07849e+06	4.03498e+06	2.78018e+06	1.41208e+06	3.51739e+06	3.06152e+06	2.78689e+06	2.41006e+06	3.1222e+06	3.67027e+06
-1.88778e+18	FALSE	High	IsMasterProtein	Q9ULV4	Coronin-1C OS=Homo sapiens OX=9606 GN=CORO1C PE=1 SV=1	0	21.959	15	6	59	6	474	53.2	7.08	119.21	6	0	403856	494434	2.40425e+06	1.27316e+06	2.40367e+06	2532348	2.6525e+06	547071	412202	3.07659e+06	3.90145e+06	961925	578745	1.04838e+06	3.1078e+06	2.49713e+06	610828	2.7334e+06	240499	59011.6	1.61758e+06	3.57235e+06	562370	648916	1.04289e+06	762689	3.14453e+06	313424	1.2745e+06	526545	1.9223e+06	404355
8.51793e+18	FALSE	High	IsMasterProtein	P35900	Keratin, type I cytoskeletal 20 OS=Homo sapiens OX=9606 GN=KRT20 PE=1 SV=1	0	21.915	5	4	102	1	424	48.5	5.69	181.42	4	0	1.09485e+06	381707		994363	1.099e+06	2.03965e+06	178424	672619	93479.1	1.09005e+06	4.72932e+06	708588	1.90706e+06	221481	656195	1.59478e+06	201363	775165	1.91485e+06		95171.4	5198721	623163	4.2105e+06	1.11037e+06	4.5175e+06	265702	882870	1.95029e+06	479496		277352
-3.73168e+18	FALSE	High	IsMasterProtein	P10768	S-formylglutathione hydrolase OS=Homo sapiens OX=9606 GN=ESD PE=1 SV=2	0	21.873	18	3	27	3	282	31.4	7.02	71.94	3	0	583473	30847.4		607569	110829		377024	38520.6	239574		797579	282528	37234.4		113887	46646.8	377645		339725	84512.1	17743.2	580993	376059	36351	168983	508032	375237		43728.8			537300
3.65092e+17	FALSE	High	IsMasterProtein	P30530	Tyrosine-protein kinase receptor UFO OS=Homo sapiens OX=9606 GN=AXL PE=1 SV=4	0	21.848	6	4	78	4	894	98.3	5.39	213.66	4	0	9.35914e+06	3.59544e+06	2.3961e+06	1.92597e+07	2.90363e+06	1.62338e+07	8.5199e+06	1.42049e+07	7168867	4.12713e+06	1.58767e+07	9.2101e+06	6.72911e+06	2.84955e+06	4.55229e+06	7.35566e+06	5.13714e+06	40659128	11605899	3.42886e+06	2.34431e+06	2.14632e+07	8.18981e+06	7.74428e+06	1.51403e+07	9.88051e+06	2.35032e+06	4.65995e+06	29337894	1.02162e+07	3.13933e+06	1.10258e+07
-7.52797e+18	FALSE	High	IsMasterProtein	Q16778	Histone H2B type 2-E OS=Homo sapiens OX=9606 GN=H2BC21 PE=1 SV=3	0	21.775	28	3	65	3	126	13.9	10.32	111.8	3	0	1.21956e+06	1.85723e+06	1.52612e+06	1.4105e+06	646291	672541	1.05345e+06	1.14253e+06	759365	1.37899e+06	8.95467e+06	4.07189e+06	1.82046e+06	725059	2.54727e+06	1.21602e+06	1.18265e+06	1.06411e+06	1.67407e+06	2.39629e+06	651094	1.39221e+06	1.77822e+06	1.84034e+06	2.4068e+06	4.97331e+06	1.58631e+06	2.71487e+06	1.43544e+06	1.42074e+06	1.00229e+06	1.32599e+06
6.01962e+18	FALSE	High	IsMasterProtein	P61158	Actin-related protein 3 OS=Homo sapiens OX=9606 GN=ACTR3 PE=1 SV=3	0	21.773	17	6	29	6	418	47.3	5.88	47.67	6	0	1.35617e+07	2.7365e+07	2.56223e+07	2.92791e+07	2.81058e+07	2.62384e+07	2.19347e+07	2.12099e+07	2.48607e+07	2.07556e+07	2.80606e+07	2.08032e+07	1.36911e+07	3.46384e+07	1.40626e+07	1.80128e+07	1.11874e+07	2.29336e+07	1.79687e+07	2.24845e+07	8.40653e+06	2.92661e+07	1.04338e+07	1.37723e+07	2.10842e+07	1.07445e+07	3.67486e+07	2.52696e+07	1.06564e+07	2.96331e+07	2.11958e+07	2.11068e+07
7.72218e+18	FALSE	High	IsMasterProtein	P61970	Nuclear transport factor 2 OS=Homo sapiens OX=9606 GN=NUTF2 PE=1 SV=1	0	21.758	51	4	95	4	127	14.5	5.38	100.82	4	0	3.21952e+06	3.30197e+06	4.33078e+06	2.80221e+06	3.34934e+06	3.06885e+06	2.62253e+06	3.87733e+06	3.1148e+06	5.04079e+06	4.9152e+06	2.45688e+06	3.03867e+06	3.95685e+06	2.65882e+06	3.24916e+06	4.53766e+06	1.83882e+06	2.65372e+06	3.03784e+06	2.58091e+06	4.77356e+06	1.45722e+06	3.65024e+06	5.69427e+06	3.7072e+06	3.52164e+06	4.33832e+06	2.07323e+06	4.3739e+06	3.53109e+06	4.63211e+06
5.96661e+18	FALSE	High	IsMasterProtein	P10599	Thioredoxin OS=Homo sapiens OX=9606 GN=TXN PE=1 SV=3	0	21.747	41	4	79	4	105	11.7	4.92	69.97	4	0	2.84086e+06	4.70657e+06	4.82914e+06		701029	2.6427e+06	831442	1.28589e+06	8.19397e+06	269361	9.06834e+06	2.02088e+06	1.86704e+06	1.16817e+06	3.05193e+06	1.73931e+06	1.70677e+06	4.50307e+06	1.22331e+06	1.92359e+06	1.04271e+06	316546	4.65866e+06	5.28985e+06	6.82776e+06	6.6332e+06	1.60531e+06	5.78271e+06	883278	4.67004e+06	1.79049e+06	2.73092e+06
7.05916e+18	FALSE	High	IsMasterProtein	Q9H0U4	Ras-related protein Rab-1B OS=Homo sapiens OX=9606 GN=RAB1B PE=1 SV=1	0	21.713	31	6	20	2	201	22.2	5.73	28.73	6	4	1.797e+06	2.48243e+06	5.65612e+06	1.66858e+06	2.54643e+06	2.23928e+06	2.71165e+06	1.10505e+06	1.88455e+06	2.68262e+06	8.59769e+06	872704	590520	2.44186e+06	2.26655e+06	1.73743e+06	898089	1.25907e+06	1.52896e+06	1.55749e+06	1.77303e+06	2.3335e+06	752143	2.35122e+06	1.52286e+06	1.47185e+06	2.33819e+06		2.07884e+06	1.60427e+06	2.49321e+06	2.14959e+06
-9.09723e+18	FALSE	High	IsMasterProtein	Q8TER0	Sushi, nidogen and EGF-like domain-containing protein 1 OS=Homo sapiens OX=9606 GN=SNED1 PE=2 SV=2	0	21.51	5	6	136	6	1413	152.1	6.98	239.51	6	0	8.25331e+06	6.94763e+06	7.30249e+06	1.04912e+07	9.64833e+06	8.04541e+06	9.44684e+06	5.4803e+06	5.74191e+06	10121436	7.60836e+06	4.67036e+06	5.4095e+06	5.45506e+06	1.01241e+07	5.84722e+06	4.8692e+06	4.93105e+06	4.41361e+06	7.71361e+06	9.64041e+06	1.16872e+07	6.29327e+06	5804657	6977154	6.05733e+06	6.1893e+06	5.74776e+06	6.01907e+06	7.96198e+06	8.08566e+06	6.70637e+06
7.13255e+18	FALSE	High	IsMasterProtein	P08174	Complement decay-accelerating factor OS=Homo sapiens OX=9606 GN=CD55 PE=1 SV=4	0	21.457	16	5	89	5	381	41.4	7.59	126.31	5	0	3913137	4.87908e+06	3.46488e+06	3.39663e+06	3.07722e+06	4.91449e+06	3.78395e+06	4.65928e+06	3.38973e+06	4.55704e+06	1.54656e+07	3.06473e+06	4.0009e+06	5.97504e+06	2.94801e+06	2.77911e+06	3.77417e+06	4.14509e+06	5.20073e+06	4.03383e+06	5.71383e+06	4.95516e+06	2.0789e+06	4.9136e+06	3.03195e+06	4.96031e+06	2.7486e+06	2.9996e+06	5.88235e+06	2.31706e+06	4.08172e+06	3.75283e+06
-4.50091e+17	FALSE	High	IsMasterProtein	A0A0C4DH38	Immunoglobulin heavy variable 5-51 OS=Homo sapiens OX=9606 GN=IGHV5-51 PE=3 SV=1	0	21.202	34	3	61	3	117	12.7	8.27	138.84	3	0	1.57479e+07	446531	1.08956e+07	1743863	1.13756e+07		1.53493e+06	370984	836274	1.33753e+06	6811974	2860102	5.35964e+06	4.597e+06	1.19053e+07	9.17218e+06	4.00169e+06	774412		4.99476e+06	416918	75957.1	956896	584339	1.08083e+07	5.858e+06	10791807	6.024e+06	1.59046e+06	4.70489e+06	941821	6377235
-3.79533e+18	FALSE	High	IsMasterProtein	P49746	Thrombospondin-3 OS=Homo sapiens OX=9606 GN=THBS3 PE=1 SV=1	0	21.196	3	3	216	1	956	104.1	4.65	472.45	3	0	83156.2					208219	199656	204664	265157				139865			260388			304294								368003					178755
2.69566e+18	FALSE	High	IsMasterProtein	P07478	Trypsin-2 OS=Homo sapiens OX=9606 GN=PRSS2 PE=1 SV=1	0	21.167	16	3	77	1	247	26.5	4.92	200.4	3	2	2.63029e+07	2.88398e+07	3.68718e+07	3.10986e+07	3.41534e+07	1.71875e+07	3.04413e+07	1.52863e+07	1.00952e+07	4.86331e+07	24882191	1.23083e+07	1.93763e+07	1.60424e+07	2.18732e+07	1.8616e+07	3.38258e+07	2.40513e+07	2.86175e+07	2.60595e+07	1.99655e+07	3.50482e+07	2.2964e+07	3.43288e+07	2.58244e+07	3.07057e+07	2.49868e+07	3.93248e+07	3.92833e+07	2.35242e+07	1.81738e+07	3.74149e+07
-8.4943e+18	FALSE	High	IsMasterProtein	P48059	LIM and senescent cell antigen-like-containing domain protein 1 OS=Homo sapiens OX=9606 GN=LIMS1 PE=1 SV=4	0	21.166	25	6	63	6	325	37.2	8.05	66.75	6	0	853728	1464048	2.08759e+07	1.02537e+07	1.81331e+07	1.41859e+06	7.30483e+06	4.51538e+06	258243	1.1246e+07	3.03559e+06	1.4164e+06	5.2741e+06	1.10719e+07	3108334	3.22817e+06	5.55709e+06	5859860		1.60965e+06	1.43389e+06	3.43543e+06	877003	930552	3.04919e+06	1.17142e+06	1.99102e+07		2.71543e+06	9.12133e+06	2.65029e+06	1.02845e+07
5.70639e+18	FALSE	High	IsMasterProtein	A0A0A0MS15	Immunoglobulin heavy variable 3-49 OS=Homo sapiens OX=9606 GN=IGHV3-49 PE=3 SV=1	0	21.105	41	5	207	5	119	13	8.62	423.01	5	0	2.23258e+06	3.66401e+06	3.71371e+06	7.55974e+06	6.95925e+06	2.31767e+06	1.15563e+07	3.78859e+06	906147	3.12816e+06	5.40748e+06	888653	3.92712e+06	4.69428e+06	7.23546e+06	9.71121e+06	1.69783e+06	869330	1.87153e+06	2676265	3.63288e+06	4.24133e+06	2.59628e+06	2.08234e+06	1.90227e+06	2.18629e+06	4.59943e+06	3.55468e+06	7.96036e+06	1.7408e+06	3.33906e+06	5.38333e+06
-5.37492e+18	FALSE	High	IsMasterProtein	A0A0B4J1V0	Immunoglobulin heavy variable 3-15 OS=Homo sapiens OX=9606 GN=IGHV3-15 PE=3 SV=1	0	21.041	24	4	49	4	119	12.9	8.62	110.18	4	0	686740	183244	466443	3.81321e+06	618213	2.92022e+06	2.22498e+06	1.45386e+06	66601.3	5.87494e+06	5.52461e+06		1.04971e+06	3.66622e+06	2.74994e+06	2.26245e+06	1.94475e+06	240698		4.52427e+06	4.3679e+06	1.64213e+06	1.56382e+06	1.63585e+06	607012	210014	2.32752e+06	1.9081e+06	4.3145e+06	1.74725e+06	553201	4.16233e+06
2.54833e+18	FALSE	High	IsMasterProtein	Q9GZT8	NIF3-like protein 1 OS=Homo sapiens OX=9606 GN=NIF3L1 PE=1 SV=2	0	21.024	19	5	64	5	377	41.9	6.65	108.06	5	0	1.17293e+06	256311	1.07128e+06	1.23251e+06	1.01002e+06	1.12487e+06	529862	436827	171979		1.25919e+06	267301	438256	122009	2.1974e+06			179625	712530	811407	1.31675e+06	343597	708056		517478	1.06593e+06	831824	515490		595258	233701
-2.98552e+18	FALSE	High	IsMasterProtein	O00602	Ficolin-1 OS=Homo sapiens OX=9606 GN=FCN1 PE=1 SV=2	0	21.016	11	3	70	3	326	35.1	6.86	184.19	3	0	1.37943e+06	2.64696e+06	7.15158e+06	3.66231e+06	3362388	538026	2.04921e+06	1.34815e+06	754539	3824848	1.16677e+06	586801	1.2501e+06	3.42029e+06	1.24689e+06	1297959	1.03285e+06	611071	676462	3599184	1.40868e+06	1.79771e+06	1.49326e+06	1.23778e+06	2195994	1.90531e+06	2.96395e+06	2.30893e+06	1.54318e+06	2.17165e+06	2336620	1.13333e+07
-3.06974e+18	FALSE	High	IsMasterProtein	Q14314	Fibroleukin OS=Homo sapiens OX=9606 GN=FGL2 PE=1 SV=1	0	20.813	11	3	80	3	439	50.2	7.39	165.47	3	0	3.04759e+06	3.05086e+06	1.28181e+06	4.59904e+06	2.34991e+06	656195	1.64479e+06	720323	1.12095e+06	1.36393e+06	4.28062e+06	1.60866e+06	934998	1.0417e+06	1.47028e+06	2.67751e+06	1.41549e+06	2.7481e+06	3.23186e+06	3.58338e+06	1.5819e+06	2.0342e+06	1.42985e+06	2.35151e+06	2.26017e+06	2.09852e+06	1.38308e+06	1.37309e+06	601438	1.72028e+06	2.30668e+06	2.4663e+06
-8.93123e+18	FALSE	High	IsMasterProtein	Q9HBW9	Adhesion G protein-coupled receptor L4 OS=Homo sapiens OX=9606 GN=ADGRL4 PE=1 SV=3	0	20.777	7	5	128	5	690	77.8	7.61	265.74	5	0	7.88643e+06	1.27307e+06	6.49255e+06	1.10371e+07	3.3048e+06	2.21509e+06	3.2385e+06	2.39787e+06	2.8337e+06	1.12468e+07	8.86881e+06	4.23671e+06	2.53995e+06	1.38086e+06	890540	3.47746e+06	5.36436e+06	8.97288e+06	4.5356e+06	7.75261e+06	3.91844e+06	1.02433e+07	3.08258e+06	4.17663e+06	5.63358e+06	1.79184e+06	1.99145e+06	1.26291e+07	9.95016e+06	1.60462e+06	7.65801e+06	6.45349e+06
2.15193e+18	FALSE	High	IsMasterProtein	A8K2U0	Alpha-2-macroglobulin-like protein 1 OS=Homo sapiens OX=9606 GN=A2ML1 PE=1 SV=3	0	20.764	3	4	4	4	1454	161	5.73	7.8	4	0	3.1634e+06	3517122	2.47829e+06	4.79169e+06	8889679	5.35465e+06	8.28465e+06	9.10892e+06	4532040	4.06855e+06	1.1314e+07	3.48512e+06	5.07738e+06	7.46754e+06	6.22791e+06	7.18652e+06	7.78107e+06	5235154	5.69641e+06	6.24539e+06	8.7499e+06	3.26241e+06	3.56419e+06	6.01107e+06	3.30059e+06	4.22803e+06	5.36068e+06	2.40129e+06	5.92267e+06	5.59451e+06	5.61944e+06	3.76038e+06
4.75128e+18	FALSE	High	IsMasterProtein	P06748	Nucleophosmin OS=Homo sapiens OX=9606 GN=NPM1 PE=1 SV=2	0	20.725	16	3	11	3	294	32.6	4.78	23.55	3	0
5.62548e+18	FALSE	High	IsMasterProtein	P04179	Superoxide dismutase [Mn], mitochondrial OS=Homo sapiens OX=9606 GN=SOD2 PE=1 SV=3	0	20.475	23	4	66	4	222	24.7	8.25	130.66	4	0	805363		1.91864e+06	1.96614e+06	761423	1.14845e+06	203054	1.84445e+06	1.00756e+06	1943239	2243058	230861	320493	1.8781e+06	752769	964824	632055	206891	608561	300503	251558	765554		165529	436462	238424	1.13257e+06	375085	584689	369695	579895	568327
3.85102e+18	FALSE	High	IsMasterProtein	P31939	Bifunctional purine biosynthesis protein ATIC OS=Homo sapiens OX=9606 GN=ATIC PE=1 SV=3	0	20.398	10	5	39	5	592	64.6	6.71	48.77	5	0	3.28689e+06	4.7044e+06	6.08834e+06	2.61102e+06	5.876e+06	1710101	3.38557e+06	3.0943e+06	2.6752e+06	5.42663e+06	2.11242e+06	2.12089e+06	2.45367e+06	2.92789e+06	4.48263e+06	4.22802e+06	4.89904e+06	2.35149e+06	3.11545e+06	5.21382e+06	2.6554e+06	2.9645e+06	2.55356e+06	2.42315e+06	6.81316e+06	4.87351e+06	3.6692e+06	4.76144e+06	1.75252e+06	2.61496e+06	3.07042e+06	4.55369e+06
-1.69181e+16	FALSE	High	IsMasterProtein	P51149	Ras-related protein Rab-7a OS=Homo sapiens OX=9606 GN=RAB7A PE=1 SV=1	0	20.33	23	4	12	4	207	23.5	6.7	20.49	4	0	494910	1.06856e+06	681191	383472	485488	429370	390645	252376	169957	1.02013e+06	1.69661e+06	314921	602904	686642	481168	580689	359865	465792				373962	256949	200688	583064		2.91035e+06	369240	483971	279332	556771	765019
2.5024e+18	FALSE	High	IsMasterProtein	P27824	Calnexin OS=Homo sapiens OX=9606 GN=CANX PE=1 SV=2	0	20.324	10	5	11	5	592	67.5	4.6	18.35	5	0	373593	387155	449675		376986		369530		373716	367741	836408		192777		441542	573522	367899		318880	267479		312493	164508	375044	291733	198531	613195	280369	294081	341173	459291	439068
3.84984e+18	FALSE	High	IsMasterProtein	Q14574	Desmocollin-3 OS=Homo sapiens OX=9606 GN=DSC3 PE=1 SV=3	0	20.324	6	5	49	5	896	99.9	6.1	63.16	5	0	1.77231e+06	1.10205e+06	708198	1.03766e+06	871556	906380	930355	1210328	1.55163e+06	812953	3.29566e+06	621193			1.37813e+06	994514	844657	562251	1.52626e+06	758922	497924	2.66286e+06	1.33304e+06	879368	1.71454e+06	2.61769e+06		853499	288984	3.1534e+06
8.99928e+18	FALSE	High	IsMasterProtein	P10646	Tissue factor pathway inhibitor OS=Homo sapiens OX=9606 GN=TFPI PE=1 SV=1	0	20.275	13	3	38	3	304	35	8.25	52.58	3	0	1.06411e+07	1.95649e+06	6.70725e+06	7.36558e+06	7.01681e+06	1.1483e+06	4925795	1.46883e+07	9.85346e+06	7.68877e+06	9.03864e+06	1.12903e+06	4.06072e+06	1.70834e+07	6.52013e+06	4.97583e+06	3.90221e+06	1.20782e+07	1.94291e+06	6.14357e+06	1.526e+06	4.20464e+06	1.13524e+06	1.65741e+06	8.78786e+06	2.63105e+06	6.35672e+06	4.89192e+06	2.99099e+06	2.01845e+06	1.82864e+06	5.89312e+06
6.21134e+18	FALSE	High	IsMasterProtein	Q9UBP4	Dickkopf-related protein 3 OS=Homo sapiens OX=9606 GN=DKK3 PE=1 SV=2	0	20.237	13	3	92	3	350	38.4	4.65	254.17	3	0	1.33524e+06	2.51e+06	4.39833e+06	2801493	3.48411e+06	1.09794e+06	2.06057e+06	1.62937e+06	1.5252e+06	2.92802e+06	1.2836e+06	990140	1.44627e+06	1.32476e+06	1.78545e+06	1.54282e+06	1.23693e+06	1.27992e+06	1.61977e+06	1.8511e+06	404916	3.10621e+06	1.13731e+06	1.15549e+06	1.51476e+06	3.10731e+06	2.53402e+06	2.34317e+06	2.19851e+06	1.17128e+06	1.06939e+06	2.25932e+06
8.3965e+18	FALSE	High	IsMasterProtein	P02144	Myoglobin OS=Homo sapiens OX=9606 GN=MB PE=1 SV=2	0	20.146	21	2	25	2	154	17.2	7.68	35.06	2	0				402257	128984	26490.6	35520.4			622871	26329.8		9471.33	17807.7	5398.09		28337.6		33611.7		93144.9		948773	73873.4				1.00801e+06	646052	17310.9	19929	18821.8
-2.66126e+18	FALSE	High	IsMasterProtein	O43493	Trans-Golgi network integral membrane protein 2 OS=Homo sapiens OX=9606 GN=TGOLN2 PE=1 SV=4	0	20.091	12	5	85	5	437	45.9	5.63	207.48	5	0	142118	468868	18563.8	349160	320085	444994	37116.6	6552.38	25211.4		81421.9		72249.3	4.67959e+06		293778	99363.7	38213.2		345404	30545.2	21392	56781.2	73445.5	8654.98	619872	33426.9	124902		33428.6	191056
-5.13841e+18	FALSE	High	IsMasterProtein	Q9HBI1	Beta-parvin OS=Homo sapiens OX=9606 GN=PARVB PE=1 SV=1	0	20.041	11	3	11	3	364	41.7	6.73	25.52	3	0	195114	105110	254705	236524	266798		275464	83933.6		1.57337e+06	1.686e+06	868232		41043.4	1.21404e+06	365587	93432.7	1.54635e+06		100991	126654	381044	470351		1.49498e+06	562296	361733		246184		134710	91364.9
-9.14993e+18	FALSE	High	IsMasterProtein	Q13449	Limbic system-associated membrane protein OS=Homo sapiens OX=9606 GN=LSAMP PE=1 SV=2	0	20.027	17	5	74	5	338	37.4	6.98	122.3	5	0	1.2425e+06	3377185	3.35627e+06	3.64467e+06	4.10305e+06	2.17797e+06	3.35628e+06	1.78047e+06	2.75863e+06	3.40802e+06	3.87554e+06	1.37924e+06	2.37818e+06	5.93515e+06	2.35721e+06	3.7076e+06	1.85393e+06	3227064	3.81417e+06	3.51668e+06	5.4024e+06	4.70582e+06	2.09688e+06	2.92974e+06	941160	2.31904e+06	2.09961e+06	3635589	4.33879e+06	2.55091e+06	2.75559e+06	5.14392e+06
-3.81938e+17	FALSE	High	IsMasterProtein	Q15257	Serine/threonine-protein phosphatase 2A activator OS=Homo sapiens OX=9606 GN=PTPA PE=1 SV=3	0	19.692	16	4	34	4	358	40.6	5.94	59.7	4	0	2.45963e+06	3040352	2.14603e+06	1.26616e+06	1.09969e+06		433199	1.8445e+06	2.32677e+06	721730	2.06697e+06	1.60325e+06	593633	824024	1.45324e+06	330415	1.63546e+06	3.70074e+06		889876	1.93283e+06	5.91489e+06	718497	1.72626e+06	1.3612e+06	999949	973907	1.87271e+06	1.03371e+06	1.16237e+06	1.73325e+06
8.97665e+18	FALSE	High	IsMasterProtein	O43505	Beta-1,4-glucuronyltransferase 1 OS=Homo sapiens OX=9606 GN=B4GAT1 PE=1 SV=1	0	19.665	11	4	159	4	415	47.1	7.2	371.2	4	0	8.19276e+06	1.11167e+07	1.07293e+07	1.32475e+07	1.21577e+07	8.36807e+06	8.57451e+06	8.59408e+06	5.9411e+06	6.44375e+06	9.59967e+06	5.83762e+06	4.82119e+06	5.37293e+06	7.78155e+06	6.59519e+06	8.03169e+06	7477728	1.01593e+07	7.04345e+06	6.6337e+06	5.61253e+06	2.48319e+06	8.23351e+06	8.69268e+06	8.24318e+06	5.99937e+06	8.00208e+06	6376388	4.77313e+06	2.48562e+06	7.37012e+06
4.45765e+18	FALSE	High	IsMasterProtein	Q9BS26	Endoplasmic reticulum resident protein 44 OS=Homo sapiens OX=9606 GN=ERP44 PE=1 SV=1	0	19.629	14	5	43	5	406	46.9	5.26	65.95	5	0	7.54996e+06	1287601	759960	64471.9	69501	20087.7	25283.1			1.87335e+06	26635.5		1.14291e+06	1.30108e+06		1.44112e+06	1.92473e+06	450232		3827.44		16178	9415.14	1.44289e+06					5733.42		1.05261e+06	1.75638e+06
8.22914e+18	FALSE	High	IsMasterProtein	P68036	Ubiquitin-conjugating enzyme E2 L3 OS=Homo sapiens OX=9606 GN=UBE2L3 PE=1 SV=1	0	19.581	21	2	32	2	154	17.9	8.51	117.21	2	0	1482095	1.36068e+06	2.76182e+06	1.37608e+06	1.5158e+06	753892	1.3446e+06	1.08717e+06	225099	1852995	1.42104e+06	443669	397160	687064	2.46607e+06	1.91994e+06	1.33703e+06	1.33492e+06	1.06191e+06	689532	335663	1.15636e+06	385586	641008	3.86157e+06	1.37123e+06	2.21414e+06	2.22245e+06	718340	1.31635e+06	1.51347e+06	716767
-1.83241e+18	FALSE	High	IsMasterProtein	P11047	Laminin subunit gamma-1 OS=Homo sapiens OX=9606 GN=LAMC1 PE=1 SV=3	0	19.531	4	5	26	5	1609	177.5	5.12	18.08	5	0	815250	1.44914e+06		563597	1.06484e+06	1.08271e+06	1.03099e+06	1.42817e+06	74186.5	2.26504e+06	1.40003e+06	1.26969e+06	197326	638607	1.28029e+06	394208	654855	2.0714e+06	845398	1.24023e+06	1364184	3.90212e+06	366422	177406	1.7548e+06	3142015	791501	1.95011e+06	2.95328e+06	471401	6.52217e+06	557146
5.59478e+18	FALSE	High	IsMasterProtein	A0A0B4J1Y9	Immunoglobulin heavy variable 3-72 OS=Homo sapiens OX=9606 GN=IGHV3-72 PE=3 SV=1	0	19.445	45	4	48	4	119	13.2	7.85	73.62	4	0	3.20556e+06	3.55587e+06	2.06791e+06	1.74051e+06	1.52041e+06		4.0215e+06	1.84961e+06	1.58875e+06	2.24825e+06	2.92029e+06	1632894	1.3439e+06	713919	3.7183e+06	2.18574e+06	2.28409e+06	1.55351e+06	1.94938e+06	1.49706e+06	2.00702e+06	601164	3.53482e+06	2.7219e+06	2.45255e+06	1.21718e+06	1.5183e+06	2.26035e+06	5.08725e+06	1.01061e+06	1719372	3.05055e+06
1.95544e+18	FALSE	High	IsMasterProtein	P01344	Insulin-like growth factor II OS=Homo sapiens OX=9606 GN=IGF2 PE=1 SV=1	0	19.344	25	5	333	5	180	20.1	9.32	532.16	5	0	4.45314e+06	4.8093e+06	7.23389e+06	8.15171e+06	9.72457e+06	3.86815e+06	1.43454e+06	3.69629e+06	4.21341e+06	1.13237e+07	1.39269e+07	4.36927e+06	4.43434e+06	6.04754e+06	3.71867e+06	4.2185e+06	4.50084e+06	2.61712e+06	8.94633e+06	1.01529e+07	2.05103e+06	1.21847e+07	6.39601e+06	6.54652e+06	1686487	6.53688e+06	2.86619e+06	1.00066e+07	4827961	4.75533e+06	963266	4.67424e+06
-3.67459e+18	FALSE	High	IsMasterProtein	Q5T749	Keratinocyte proline-rich protein OS=Homo sapiens OX=9606 GN=KPRP PE=1 SV=1	0	19.316	13	6	19	6	579	64.1	8.27	25.79	6	0	581959	841629	773220	335010	521858		361946	527852	553789		1.15355e+07	385288	544147		292474	789145		469324	866508				2.23556e+06	467191	704802	763832			795083		229437	541249
-7.07596e+18	FALSE	High	IsMasterProtein	O60462	Neuropilin-2 OS=Homo sapiens OX=9606 GN=NRP2 PE=1 SV=3	0	19.309	7	6	29	6	931	104.8	5.17	28.1	6	0	3.52191e+06	4.10576e+06	2.35375e+06	3.0304e+06	3.83647e+06	5.87798e+06	4.20964e+06	5.35299e+06	4.08304e+06	3.07052e+06	5.72443e+06	2.93875e+06	3.11979e+06	6.70447e+06	2.79463e+06	4.59268e+06	4.99045e+06	6.68903e+06	5.58802e+06	6.06513e+06	7.95291e+06	8.9552e+06	2.36844e+06	7.61266e+06	5.65509e+06	4.27771e+06	4.60879e+06	7.9525e+06	8.92936e+06	6.01589e+06	3621773	4.34909e+06
-5.3904e+17	FALSE	High	IsMasterProtein	P20062	Transcobalamin-2 OS=Homo sapiens OX=9606 GN=TCN2 PE=1 SV=3	0	19.241	14	5	30	5	427	47.5	7.01	29.09	5	0	255040	529176	1.92726e+06	1.78326e+06	920700	904277	1.23025e+06	1.42508e+06	713469	958478	1.18714e+06	173657	335833	578486	430919	1.13556e+06	856368	715620	961033	1.6563e+06	802564	1.16112e+06	802655	630472	274007	256265	714516	230777	887920	826826	1.57143e+06	1.22005e+06
2.79318e+18	FALSE	High	IsMasterProtein	Q7Z3Z0	Keratin, type I cytoskeletal 25 OS=Homo sapiens OX=9606 GN=KRT25 PE=1 SV=1	0	19.224	11	5	452	3	450	49.3	5.08	755.14	5	0		555998		484821	439690	295437	234197	140258	57691.5	279343	634215		136152	562309		216102	296495				275070	542280	203611		461401	314306		418069	566752	148890	233263
1.46982e+18	FALSE	High	IsMasterProtein	O15204	ADAM DEC1 OS=Homo sapiens OX=9606 GN=ADAMDEC1 PE=1 SV=2	0	19.193	13	4	46	4	470	52.7	7.34	69.54	4	0	8.55721e+06	10785361	10396924	2.03087e+07	7.28981e+06	1.49422e+07	6669344	12816018	10575391	1.49726e+07	9.56732e+06	5.42833e+06	8.58966e+06	7.5553e+06	6.70905e+06	9895250	10076585	3654856	10683079	1.40575e+07	9.87182e+06	9.14338e+06	7.88545e+06	1.10478e+07	6.52936e+06	8.52037e+06	2.47012e+07	8.60171e+06	6.29692e+06	13491691	7.39297e+06	11260765
3.69336e+18	FALSE	High	IsMasterProtein	P24387	Corticotropin-releasing factor-binding protein OS=Homo sapiens OX=9606 GN=CRHBP PE=1 SV=2	0	19.187	14	4	195	4	322	36.1	6.52	162.28	4	0	3.0727e+06	3.50422e+06	4606721	4.8545e+06	5.48057e+06	4.60572e+06	8209741	2.06193e+06	2.10635e+06	5.3002e+06	3.30926e+06	1.87668e+06	5.44399e+06	3.64198e+06	2.73515e+06	3.52207e+06	3.45627e+06	4.05138e+06	1.68885e+06	3.6258e+06	3.39493e+06	7281144	1.60944e+06	2.88786e+06	3.94822e+06	4.05121e+06	2.33287e+06	6.03944e+06	3.89718e+06	2.26964e+06	2.36431e+06	3.95462e+06
9.19459e+18	FALSE	High	IsMasterProtein	P30613	Pyruvate kinase PKLR OS=Homo sapiens OX=9606 GN=PKLR PE=1 SV=2	0	19.051	7	3	103	1	574	61.8	7.74	141.45	3	0
-4.71824e+18	FALSE	High	IsMasterProtein	P01593	Immunoglobulin kappa variable 1D-33 OS=Homo sapiens OX=9606 GN=IGKV1D-33 PE=1 SV=2	0	18.942	14	1	85	1	117	12.8	4.78	277.84	1	0	1.60259e+06	1.24472e+06	2.63523e+06	3.24527e+06	4.41588e+06	1.88211e+06	8.1774e+06	1.63075e+06	53386.5	5.88135e+06	3.5717e+06	823784	1.78327e+06	3.38963e+06	9.85342e+06	3.65753e+06	1.47552e+06	1.21447e+06	1.07595e+06	2.15952e+06	2.02665e+06	2.51313e+06	946213	1.91733e+06	2.80148e+06	1.276e+06	3.90245e+06	3.0476e+06	3.74929e+06	1.45721e+06	1.70838e+06	3.21029e+06
-8.35946e+18	FALSE	High	IsMasterProtein	P02100	Hemoglobin subunit epsilon OS=Homo sapiens OX=9606 GN=HBE1 PE=1 SV=2	0	18.937	18	3	1156	1	147	16.2	8.63	2327.46	3	0	825811	2.49034e+06	726034									827008	882864				1.71269e+06	1.33373e+06	2.16025e+06									1101408				398309
8.08313e+18	FALSE	High	IsMasterProtein	Q12866	Tyrosine-protein kinase Mer OS=Homo sapiens OX=9606 GN=MERTK PE=1 SV=2	0	18.906	6	4	55	4	999	110.2	5.8	66.7	4	0	5.57272e+07	7.49329e+07	67781217	7.43806e+07	5.68087e+07	4.63316e+07	5.82825e+07	5.00971e+07	6.87541e+07	7.31826e+07	8.23541e+07	4.39603e+07	53664646	3.58307e+07	5.22553e+07	5.90334e+07	6.80839e+07	5.33674e+07	7.34113e+07	8.89603e+07	7.19685e+07	7.11287e+07	5.18564e+07	7.51758e+07	8.09265e+07	8.79921e+07	6.04628e+07	8.56126e+07	62129206	5.35796e+07	7.7487e+07	6.35144e+07
-3.50905e+18	FALSE	High	IsMasterProtein	Q04917	14-3-3 protein eta OS=Homo sapiens OX=9606 GN=YWHAH PE=1 SV=4	0	18.885	20	5	165	2	246	28.2	4.84	322.33	5	0					1062910	1.90153e+06		915614	1.32815e+06	1.4287e+06	1.32386e+06	626757	366675	1.71158e+06	1.01622e+06	978777		2.03409e+06	881976		2.8398e+06		413256	777512	1183337	1.12416e+06	893453			1.04233e+06	594224
-4.47381e+17	FALSE	High	IsMasterProtein	O76011	Keratin, type I cuticular Ha4 OS=Homo sapiens OX=9606 GN=KRT34 PE=1 SV=2	0	18.885	11	5	7	2	436	49.4	5.06	16.31	5	0	3.08937e+06	4.20296e+06	3.33949e+06	2716148	5462897	6086629	3.07332e+06	4252131	2064643	4893384	2463631	3.76697e+06	1.04807e+06	2.3731e+06	2.36193e+06	2710194	2134051	3810630	4.08461e+06	2.45414e+06	3.58246e+06	5810742	1.88419e+06	4.74837e+06	2.03574e+06	4.16871e+06	1.9861e+06	3.18357e+06	4720991	2.76986e+06	1.84415e+06	3506167
-2.45249e+18	FALSE	High	IsMasterProtein	P55268	Laminin subunit beta-2 OS=Homo sapiens OX=9606 GN=LAMB2 PE=1 SV=2	0	18.874	4	6	22	6	1798	195.9	6.52	35.94	6	0	832305	1.01971e+06	2.72627e+06	2.23434e+06	1.18139e+06		974254	1.99928e+06	1.09693e+06	1.33086e+06	1.18262e+06	346097	650522	1.63438e+06	239965	1.25614e+06	3.91923e+06	3.0215e+06	1.60233e+06	1.31064e+06	1.86212e+06	5.63775e+06	222768	763156	392853	480639		1.08113e+06	1.09004e+06		704724	1.01328e+06
7.07928e+18	FALSE	High	IsMasterProtein	Q86UN3	Reticulon-4 receptor-like 2 OS=Homo sapiens OX=9606 GN=RTN4RL2 PE=1 SV=1	0	18.871	14	5	45	5	420	46.1	7.62	66.96	5	0	1.36388e+06	817791	5.3561e+06	6.55912e+06	3.31358e+06	5.40076e+06	2.93896e+06	2.71905e+06	3.69325e+06		1.57211e+06	1.06145e+06	3.86684e+06	3.74388e+06	3.36515e+06	2.40771e+06	3.02067e+06	4.40505e+06	3.11056e+06	3.95678e+06	5.44822e+06	2.91694e+06	1.48967e+06	2.83924e+06		1.16799e+06	2702553	2.69168e+06	6.63447e+06	6823291	4.46303e+06	7.21333e+06
-5.70284e+18	FALSE	High	IsMasterProtein	Q15323	Keratin, type I cuticular Ha1 OS=Homo sapiens OX=9606 GN=KRT31 PE=1 SV=3	0	18.824	15	6	156	2	416	47.2	4.88	265.59	6	3					574949		290794		378979				692147		688923	616121											367780			436410
-8.19572e+18	FALSE	High	IsMasterProtein	P01768	Immunoglobulin heavy variable 3-30 OS=Homo sapiens OX=9606 GN=IGHV3-30 PE=1 SV=2	0	18.76	22	3	228	3	117	12.9	8.92	613.89	3	0	1.70316e+07	8.94458e+06	7.77073e+06	1.42715e+07	2.71485e+07	1.04959e+07	2.13509e+07	1.06934e+07	4.36756e+06	1.73807e+07	2.64983e+07	6.14727e+06	6.66662e+06	1.58566e+07	3.41532e+07	1.99214e+07	1.50244e+07	8.8261e+06	1.12089e+07	1.93309e+07	1.12505e+07	2.1207e+07	6.93816e+06	9.64139e+06	14172296	1.23016e+07	1.31542e+07	2.14417e+07	3.47944e+07	7.72466e+06	1.21266e+07	1.74349e+07
5.68218e+18	FALSE	High	IsMasterProtein	P16109	P-selectin OS=Homo sapiens OX=9606 GN=SELP PE=1 SV=3	0	18.725	8	7	58	7	830	90.8	6.6	73.72	7	0	9.80163e+06	7.93154e+06	1.24816e+07	1.73659e+07	1.36341e+07	1.04986e+07	1.36889e+07	9202884	8.08822e+06	2.03554e+07	1.03402e+07	1.08927e+07	16558850	9.09741e+06	1.24209e+07	1.2502e+07	1.10745e+07	7.63089e+06	1.13329e+07	20086154	1.11623e+07	1.73714e+07	6062138	9.2779e+06	1.35495e+07	8.17541e+06	1.10538e+07	13396606	1.4318e+07	9.54123e+06	1.08485e+07	1.10328e+07
-3.79252e+17	FALSE	High	IsMasterProtein	Q9BUN1	Protein MENT OS=Homo sapiens OX=9606 GN=MENT PE=1 SV=1	0	18.652	10	3	141	3	341	36.7	8.59	284.76	3	0	4.19481e+06	6.15879e+06	8459418	6.59721e+06	7.52567e+06	6.45549e+06	8.07534e+06	5.89376e+06	4.73145e+06	9.76039e+06	8.79531e+06	4.93518e+06	4.16753e+06	8.08671e+06	3.02273e+06	6.48822e+06	6.13855e+06	4.41479e+06	4.43572e+06	9.04915e+06	8.60403e+06	9.61343e+06	2631465	7.49044e+06	8.37262e+06	8.31381e+06	4617758	9.65347e+06	1.156e+07	6.16602e+06	6.12048e+06	1.049e+07
1.83353e+18	FALSE	High	IsMasterProtein	P13727	Bone marrow proteoglycan OS=Homo sapiens OX=9606 GN=PRG2 PE=1 SV=2	0	18.644	29	6	145	6	222	25.2	6.76	208.69	6	0	4.14839e+06	5.01234e+06	3.83934e+06	5.58041e+06	6.23204e+06	5.22028e+06	5.76631e+06	4.28833e+06	2.71963e+06	8.32649e+06	3.61251e+06	4.82479e+06	4.11081e+06	4.62497e+06	2.83633e+06	5.79288e+06	2.92385e+06	3584203	5.28982e+06	6.96671e+06	1.48665e+07	1.35094e+07	4.90726e+06	5.33512e+06	5.40971e+06	1.38639e+07	4.73551e+06	1.51404e+07	5.41462e+06	4.98687e+06	3012547	4.91261e+06
9.16731e+18	FALSE	High	IsMasterProtein	O95336	6-phosphogluconolactonase OS=Homo sapiens OX=9606 GN=PGLS PE=1 SV=2	0	18.574	24	5	46	5	258	27.5	6.05	66.37	5	0	2.70696e+06	4.12425e+06	3.59164e+06	4.10706e+06	5.04056e+06	1.9185e+06	3.15309e+06	1.70696e+06	1.7337e+06	3.82046e+06	2.47033e+06	1.50721e+06	1.26918e+06	2.63254e+06	4.47766e+06	3.33329e+06	3.62107e+06	784680	1.83262e+06	1.01547e+06	1.62362e+06	1.61143e+06	1.58908e+06	1.57955e+06	4.93842e+06	2.46891e+06	2.60313e+06	2.65825e+06	839996	1.77906e+06	3.16088e+06	1.79589e+06
2.14396e+18	FALSE	High	IsMasterProtein	P23280	Carbonic anhydrase 6 OS=Homo sapiens OX=9606 GN=CA6 PE=1 SV=3	0	18.563	19	5	42	5	308	35.3	7.02	57.7	5	0	1.12335e+07	1.02711e+07	1.7379e+07	19709553	2.00851e+07	5.46189e+06	9.57085e+06	1.01541e+07	3.50425e+06	1.68154e+07	1.14024e+07	6.2836e+06	9.74304e+06	9999499	1.39135e+07	8.85804e+06	1.09623e+07	8.00443e+06	1.01725e+07	1.2842e+07	6.96593e+06	1.30072e+07	5.41741e+06	1.22309e+07	1.19111e+07	10689964	1.06095e+07	1.29351e+07	1.6275e+07	1.02026e+07	1.40908e+07	15463823
-4.96889e+18	FALSE	High	IsMasterProtein	O76061	Stanniocalcin-2 OS=Homo sapiens OX=9606 GN=STC2 PE=1 SV=1	0	18.5	10	3	64	3	302	33.2	7.3	141.68	3	0	4.94156e+06	1.21873e+07	1.80257e+07	1.55682e+06	298755	391069	9535419	5.02529e+06	7.48249e+06	6.3147e+06	1.34317e+06	6.48949e+06	1.21009e+07	1.46629e+07	1.26835e+06	4.25335e+06	4.62348e+06	6.83396e+06	5922138	20014580	4.6362e+06	721957	8.10084e+06	886336	1.15664e+07	9.14465e+06	7.9552e+06	13224005	1.42575e+07	1.02312e+07	4.82452e+06	1.1886e+07
-8.58848e+18	FALSE	High	IsMasterProtein	Q9Y6Z7	Collectin-10 OS=Homo sapiens OX=9606 GN=COLEC10 PE=1 SV=2	0	18.48	12	3	299	3	277	30.7	7.33	621.1	3	0	1.50882e+07	1.77399e+07	1.35348e+07	2.04037e+07	2.06475e+07	1.65397e+07	1.21121e+07	2.05843e+07	1.34905e+07	2.21065e+07	121462353	1.53149e+07	1.01439e+07	4.62175e+07	1.27424e+07	1.87099e+07	1.19324e+07	8.87628e+06	1.70793e+07	1.92385e+07	19421750	2.40515e+07	8.41801e+06	1.11733e+07	1.5776e+07	1.70829e+07	1.84377e+07	2.35978e+07	1.43367e+07	1.02846e+07	3.68343e+07	2.45425e+07
3.06109e+17	FALSE	High	IsMasterProtein	P49247	Ribose-5-phosphate isomerase OS=Homo sapiens OX=9606 GN=RPIA PE=1 SV=3	0	18.419	17	4	29	4	311	33.2	8.54	44.89	4	0	240169	120747	330762						71617.5			161082		254031				197154	273191			187853	189360		518711						205155	340277
-1.11591e+18	FALSE	High	IsMasterProtein	P16284	Platelet endothelial cell adhesion molecule OS=Homo sapiens OX=9606 GN=PECAM1 PE=1 SV=2	0	18.417	8	5	28	5	738	82.5	6.99	23.95	5	0	1.74544e+06	1216080		408230	1.59852e+06	3.22307e+06	3.30646e+06	2.41214e+06	1.22004e+06	997242	1.49689e+06	966591		634478	1.5816e+06	2.20716e+06	1.65119e+06	2.51921e+06		1.36837e+06	885926	4.72043e+06	1.32651e+06	1.56643e+06	1.14367e+06	2.50625e+06	2.34795e+06	969119	2.64662e+06	1.45745e+06	2.35675e+06	824036
5.0261e+18	FALSE	High	IsMasterProtein	P11166	Solute carrier family 2, facilitated glucose transporter member 1 OS=Homo sapiens OX=9606 GN=SLC2A1 PE=1 SV=2	0	18.413	11	5	419	5	492	54	8.72	594.16	5	0	1.03746e+07	1.81118e+07	1.70554e+07	1.44618e+07	9.95601e+06	3.49834e+06	9.1257e+06	8.08974e+06	5.26051e+06	2.54342e+07	9623669	6.8969e+06	5.90001e+06	1.005e+07	7.60364e+06	6.84431e+06	6.70473e+06	4.84025e+06	1.07405e+07	7.63832e+06	4.99408e+06	1.11463e+07	9.19895e+06	1.82154e+07	9133005	1.45301e+07	9.87131e+06	1.81389e+07	1.0141e+07	7.37684e+06	7.05141e+06	1.56712e+07
-2.0396e+18	FALSE	High	IsMasterProtein	P12273	Prolactin-inducible protein OS=Homo sapiens OX=9606 GN=PIP PE=1 SV=1	0	18.387	38	5	27	5	146	16.6	8.05	27.64	5	0	1.27996e+06	3.94565e+06	2.53445e+06	3.33383e+06	4.94273e+06	3966419	4.73697e+06	2.66335e+06	559581	8.4727e+06	5.38408e+06	806465	2.48524e+06	2.61899e+06	4224213	3.48667e+06	1.51244e+06	2.95629e+06	1.2078e+06	2.82771e+06	2.48877e+06	3.39859e+06	2.87402e+06	2.40764e+06	2.46378e+06	4.69014e+06	2.29242e+06	3.84021e+06	5.50251e+06	1.06355e+06	1.27116e+06	3.98819e+06
7.17444e+18	FALSE	High	IsMasterProtein	P61088	Ubiquitin-conjugating enzyme E2 N OS=Homo sapiens OX=9606 GN=UBE2N PE=1 SV=1	0	18.374	32	4	94	4	152	17.1	6.57	150.21	4	0	4.62318e+06	3.45375e+06	4.32872e+06	2.7037e+06	5.15698e+06	2.95202e+06	5.39136e+06	2.141e+06	3.57485e+06	6.1089e+06	6130399	2086973	1814870	4.35351e+06	3.01892e+06	4.36996e+06	4.41998e+06	3.10644e+06	2.91681e+06	2.99879e+06	3.0126e+06	4.65287e+06	3.69293e+06	2.39059e+06	7.76374e+06	5.18546e+06	8.3325e+06	6.53561e+06	1.62098e+06	4.95317e+06	6.08639e+06	4.70768e+06
-6.14868e+18	FALSE	High	IsMasterProtein	P05186	Alkaline phosphatase, tissue-nonspecific isozyme OS=Homo sapiens OX=9606 GN=ALPL PE=1 SV=4	0	18.365	9	5	29	5	524	57.3	6.67	41.57	5	0	1.29878e+07	13749661	1.27093e+07	1.39598e+07	1.54425e+07	1.8057e+07	1.28632e+07	1.32496e+07	9462991	1.53438e+07	2.0934e+07	1.20548e+07	7.60085e+06	138919	7.48792e+06	9.43396e+06	8848461	7.82132e+06	1.51469e+07	9.25987e+06	1.19766e+07	2.09071e+07	4.36397e+06	1.47847e+07	2.10393e+07	1.82647e+07	1.26694e+07	1.62352e+07	1.19e+07	1.37424e+07	1.27585e+07	1.57754e+07
7.63014e+18	FALSE	High	IsMasterProtein	P14314	Glucosidase 2 subunit beta OS=Homo sapiens OX=9606 GN=PRKCSH PE=1 SV=2	0	18.342	15	6	38	6	528	59.4	4.41	36.82	6	0	1.09226e+07	1.05573e+07	7.54089e+06	1.7555e+07	1.28928e+07	3.89244e+06	7.07191e+06	6.78686e+06	6.81411e+06	9.1649e+06	1.31143e+07	4.94659e+06	8.68284e+06	4.54239e+06	6.57864e+06	7.80769e+06	7.44699e+06	9.25346e+06	9.54037e+06	8.94483e+06	5.35202e+06	1.12933e+07	7.79872e+06	7.22366e+06	9.85763e+06	8.93751e+06	7.37029e+06	1.43403e+07	1.30377e+07	5.79693e+06	7.01478e+06	9.85409e+06
-1.70393e+18	FALSE	High	IsMasterProtein	P07477	Serine protease 1 OS=Homo sapiens OX=9606 GN=PRSS1 PE=1 SV=1	0	18.117	15	2	63	1	247	26.5	6.51	187.07	2	0		731955	553422			751569	594289	542605	551853	885276	1.03623e+06	512070	400760	842014	793086	622715	687950	620890	774487	581051	691773	787146	701573	823454	927062	909018		666641	561143	478676	762074	609081
6.95099e+18	FALSE	High	IsMasterProtein	P52790	Hexokinase-3 OS=Homo sapiens OX=9606 GN=HK3 PE=1 SV=2	0	18.082	8	6	14	5	923	99	5.4	11.94	6	1	750677	1460133	2.15105e+06	1.36327e+06	2.28925e+06	658094	1.6705e+06	665431	493342	1.62722e+06	522996	437082	713470	3.13973e+06	1.67705e+06	1.24167e+06	1012257	667902	349100	1.44913e+06	533362	935430	464200	560935	2.66492e+06	1.01997e+06	3.15281e+06	1.65293e+06	961993	911052	746280	1270265
4.81963e+18	FALSE	High	IsMasterProtein	P02792	Ferritin light chain OS=Homo sapiens OX=9606 GN=FTL PE=1 SV=2	0	17.968	21	3	18	3	175	20	5.78	43.74	3	0	1.93567e+06	1.0076e+06	1.12924e+06	1.27218e+06	152736			1.53393e+06	260965	1.97533e+06	1.23612e+06	1.63231e+06				559714	1.19953e+06		1.22169e+06		123546	254501	250306		1.52215e+06	421603	1123053	546223	1.44385e+06	257055	247343
-2.71479e+18	FALSE	High	IsMasterProtein	Q8TDY8	Immunoglobulin superfamily DCC subclass member 4 OS=Homo sapiens OX=9606 GN=IGDCC4 PE=1 SV=1	0	17.958	4	4	127	4	1250	134.1	6.2	179.72	4	0	1.01219e+06	1.32317e+06	1.99767e+06	1.52193e+06	2.0639e+06	1.58989e+06	987154	1.60954e+06	870198	2.10016e+06	1.12451e+06	711310	1.06028e+06	2.04014e+06		335111	1.30477e+06	299444	1.37991e+06	1.93743e+06	858055	1.55321e+06	711216	1.98992e+06	869266	1759050	1.13349e+06	1.81656e+06	677230	1.38843e+06	787670	783454
-3.67623e+18	FALSE	High	IsMasterProtein	P02458	Collagen alpha-1(II) chain OS=Homo sapiens OX=9606 GN=COL2A1 PE=1 SV=3	0	17.93	5	5	27	4	1487	141.7	6.92	22.93	5	0	32210.3	1.68472e+06				830410	55101.8	95069			267672	1.53287e+06		148217				188191	350156			1.00477e+06	976371		841303	1.64653e+06	77415.5	2.17898e+06	3.11121e+06		619912	95038.7
-7.68975e+18	FALSE	High	IsMasterProtein	Q6XQN6	Nicotinate phosphoribosyltransferase OS=Homo sapiens OX=9606 GN=NAPRT PE=1 SV=2	0	17.883	11	4	24	4	538	57.5	5.68	49.32	4	0	656670	1.14351e+06	916815	784054	839539	1.21718e+06		786645	930862	1.20452e+06	1.32255e+06	624573	288861		475010	218060	297710	1.713e+06	513888		713949	2.05281e+06	760366	517858	373792			412335		710470	501266
-4.6294e+18	FALSE	High	IsMasterProtein	P62987	Ubiquitin-60S ribosomal protein L40 OS=Homo sapiens OX=9606 GN=UBA52 PE=1 SV=2	0	17.806	24	3	151	3	128	14.7	9.83	243.47	3	0	4.15326e+06	3.96571e+06	6.81197e+06	6.52216e+06	6.77831e+06	5.66794e+06	4.81034e+06	4.57423e+06	4.37244e+06	7.15268e+06	8.36561e+07	5.09795e+06	5.30321e+06	8.38557e+06	2.65975e+06	6.59875e+06	2.23344e+06	3.10435e+06	5.93868e+06	7.37844e+06	5.6201e+06	5.91562e+06	3.63936e+06	6.00429e+06	6.54952e+06	5.01131e+06	5884315	8.53095e+06	3.81566e+06	3.67252e+06	3.90695e+06	6.38083e+06
-3.63162e+18	FALSE	High	IsMasterProtein	Q12955	Ankyrin-3 OS=Homo sapiens OX=9606 GN=ANK3 PE=1 SV=3	0	17.796	1	5	86	1	4377	480.1	6.49	112.19	5	0															334563	575728	349604		650121					725667								495733
-1.61219e+18	FALSE	High	IsMasterProtein	P60842	Eukaryotic initiation factor 4A-I OS=Homo sapiens OX=9606 GN=EIF4A1 PE=1 SV=1	0	17.634	13	4	32	4	406	46.1	5.48	25.54	4	0	524781	1.94295e+06	1.72197e+06	279137	408255	267464	1.10759e+06	1.66318e+06	708529	1.92618e+06	5.64018e+06	1.39657e+06	218954	2.37403e+06	2.29786e+06	443631	2.17612e+06	1.20243e+06	1.29582e+06	240352	1.86991e+06	567551	226250	280466	1.00009e+06	1.70024e+06	1.79765e+06	1.6808e+06	1.19904e+06	1.24747e+06	2.33466e+06	1.75055e+06
-6.82182e+18	FALSE	High	IsMasterProtein	Q9UMX0	Ubiquilin-1 OS=Homo sapiens OX=9606 GN=UBQLN1 PE=1 SV=2	0	17.625	6	2	7	2	589	62.5	5.11	31.98	2	0																								619434			4.41398e+06			38297502
-6.48214e+18	FALSE	High	IsMasterProtein	Q5VY43	Platelet endothelial aggregation receptor 1 OS=Homo sapiens OX=9606 GN=PEAR1 PE=1 SV=1	0	17.617	6	4	28	4	1037	110.6	6.81	26.94	4	0	998482	2.03356e+06	549647	769259	1.4551e+06		689265		887049	2246299	844947	599746	345050	1.8088e+06		449017	1.11529e+06	485694	1.12717e+06	646109		1.76119e+06	347180	1.13177e+06	484326	1.33189e+06		1.9605e+06			533769
-6.46001e+17	FALSE	High	IsMasterProtein	Q9UEW3	Macrophage receptor MARCO OS=Homo sapiens OX=9606 GN=MARCO PE=1 SV=1	0	17.326	7	3	39	3	520	52.6	8.78	87.92	3	0						53836.2		25297.8	34555	1.29658e+06	27726.2			1.22951e+06		28312.7						10756.5	1.37585e+06				133945			38122	73571
-1.60405e+18	FALSE	High	IsMasterProtein	O00592	Podocalyxin OS=Homo sapiens OX=9606 GN=PODXL PE=1 SV=2	0	17.285	7	4	161	4	558	58.6	5.49	299.38	4	0	8.93474e+06	1.77354e+07	2.27322e+07	1.94473e+07	1.62015e+07	1.05091e+07	9.583e+06	9.89119e+06	1.7424e+07	1.15953e+07	1.84581e+07	8.32253e+06	1.02331e+07	1.89359e+07	6.84205e+06	9.89732e+06	9.5672e+06	1.07937e+07	1.35883e+07	1.8141e+07	8720538	1.36742e+07	1.00143e+07	9449767	2.0666e+07	1.53457e+07	2.25866e+07	1.98542e+07	12041789	9.90032e+06	11846553	1.41288e+07
-3.39221e+17	FALSE	High	IsMasterProtein	Q8NDA2	Hemicentin-2 OS=Homo sapiens OX=9606 GN=HMCN2 PE=2 SV=3	0	17.184	1	4	21	4	5059	541.6	5.87	40.47	4	0	702576				1.07018e+06	1.86719e+06	1.45887e+06	1.64771e+06	304805	780005	1.10652e+06	2.07908e+06	12751.9	1.61914e+06		1.54772e+06	13559.4	35857	1.86647e+06		2.42425e+06	407314		1.15061e+06	467579	837769		816117	893545	1.17185e+06	2.76933e+06	7972.1
-3.50799e+17	FALSE	High	IsMasterProtein	Q9NSB2	Keratin, type II cuticular Hb4 OS=Homo sapiens OX=9606 GN=KRT84 PE=2 SV=2	0	17.154	7	3	26	2	600	64.8	7.56	49.28	3	0		2.23352e+06		649912			507726															786745										885581
-2.15579e+18	FALSE	High	IsMasterProtein	A0A075B6K4	Immunoglobulin lambda variable 3-10 OS=Homo sapiens OX=9606 GN=IGLV3-10 PE=3 SV=2	0	17.136	36	5	99	5	115	12.4	4.83	188.23	5	0	2.06686e+06	355375	2.46731e+06	516102	1.45526e+06	1.35961e+06	7.61466e+06	2.00524e+06	1.55556e+06	4.34221e+06	3.32562e+06	50639	1.2631e+06	3.51855e+06	4.08054e+06	2.57524e+06	1.5005e+06	2.57354e+06	1.34034e+06	6.52148e+06	3.26899e+06	896605	2.66313e+06	1.21837e+06	106326	3.58571e+06	1.83183e+06	2.85791e+06	4.64466e+06	1.82505e+06	3.57623e+06	3.10887e+06
1.26333e+18	FALSE	High	IsMasterProtein	O43790	Keratin, type II cuticular Hb6 OS=Homo sapiens OX=9606 GN=KRT86 PE=1 SV=1	0	17.126	12	5	6	2	486	53.5	5.66	10.75	5	2	10615797	8706470	2967404	8098976	6.71547e+06	4.54048e+06	7618449	3.79924e+06	2.55784e+06	7179812	1.48446e+07	2.90768e+06	4.6748e+06	771459	3440802	5.80787e+06	4.2227e+06	4.1964e+06	5335501	11332930	3.47287e+06	12137679	2489129	3.08236e+06	14538191	14020789	1.90629e+06	10877938	10553038	3.16412e+06	5830043	9135751
9.13925e+18	FALSE	High	IsMasterProtein	P32942	Intercellular adhesion molecule 3 OS=Homo sapiens OX=9606 GN=ICAM3 PE=1 SV=2	0	17.05	10	5	295	5	547	59.5	5.43	432.02	5	0	6.73503e+06	1.09521e+07	5.9537e+06	5.21284e+06	6.17842e+06	1.091e+07	5.1204e+06	3.44774e+07	3.56237e+06	1.10514e+07	1.29849e+07	2.99646e+06	1.2935e+07	2.96303e+06	4.25238e+06	3.48102e+06	4.46503e+06	1.05961e+07	1.36822e+07	3296262	3.15308e+07	1.24899e+07	5.61801e+06	5.01423e+06	1.7719e+07	5.86872e+06	7.05406e+06	1.35475e+07	8.42374e+06	2.44195e+06	1.12857e+07	2.96945e+06
7.2999e+18	FALSE	High	IsMasterProtein	P06312	Immunoglobulin kappa variable 4-1 OS=Homo sapiens OX=9606 GN=IGKV4-1 PE=1 SV=1	0	16.989	30	3	132	3	121	13.4	5.25	371.41	3	0	3.48179e+06	2.12895e+06	2.99481e+06	2.40713e+06	6.86828e+06	4.40109e+06	8.22637e+06	1.57706e+06	335149	6.13841e+06	6.00249e+06	3.1183e+06	2.43991e+06	3.90914e+06	7.4839e+06	8.02878e+06	2.97936e+06	1.3862e+06	497931	8092940	2.74994e+06	3.6591e+06	1.7391e+06	1.91751e+06	4.42365e+06	3.2456e+06	5.03736e+06	6.52115e+06	4.9175e+06	1.36809e+06	1.83879e+06	7.00596e+06
2.90738e+18	FALSE	High	IsMasterProtein	P20774	Mimecan OS=Homo sapiens OX=9606 GN=OGN PE=1 SV=1	0	16.864	18	5	150	5	298	33.9	5.63	273.56	5	0	1.35131e+06	1.87542e+06	2.33389e+06	2.01078e+06	1.71106e+06	2.22574e+06	1.18873e+06	2.84256e+06	1.39188e+06	2.69684e+06	3.38487e+06	1.8897e+06	689203	1.96737e+06	804050	1.21851e+06	1.86735e+06	2178724	1.88271e+06	1.7715e+06	3.04096e+06	2.27708e+06	741340	3491141	2.74948e+06	1.91121e+06	863720	2.83163e+06	3.40163e+06	1.1175e+06	1.4489e+06	1.79126e+06
5.96454e+18	FALSE	High	IsMasterProtein	P47756	F-actin-capping protein subunit beta OS=Homo sapiens OX=9606 GN=CAPZB PE=1 SV=4	0	16.858	16	3	7	3	277	31.3	5.59	6.96	3	0	453508	646802	4.59791e+06	9697609	5.70592e+06	2.68407e+06	1.98034e+06	582979	427283	3.1668e+06	3.06122e+06	552936	1.17324e+06	2.90758e+06	3.22207e+06	2.85022e+06	1.933e+06	948635	982646	1.88107e+06	1.76425e+06	764416	460926	594332	790898	378588	2.52019e+06	429444	1.80251e+06	1.06135e+06	1.53084e+06	1.86737e+06
2.64336e+16	FALSE	High	IsMasterProtein	Q9NZD4	Alpha-hemoglobin-stabilizing protein OS=Homo sapiens OX=9606 GN=AHSP PE=1 SV=1	0	16.745	42	4	155	4	102	11.8	5	330.03	4	0	1.55911e+07	3.35424e+07	4.05936e+07	2.30331e+07	2.88798e+07	1.98031e+07	2.88165e+07	1.9351e+07	1.93169e+07	2.67182e+07	2.15357e+07	1.51773e+07	1.70043e+07	2.63976e+07	1.63483e+07	2.7676e+07	1.57893e+07	2.20698e+07	1.65337e+07	2.70115e+07	1.65706e+07	3.47851e+07	1.23056e+07	1.38748e+07	2.17349e+07	1.74349e+07	2.57286e+07	3.73132e+07	2.07512e+07	2.09129e+07	1.8539e+07	2.80373e+07
-1.44842e+17	FALSE	High	IsMasterProtein	P16671	Platelet glycoprotein 4 OS=Homo sapiens OX=9606 GN=CD36 PE=1 SV=2	0	16.665	8	4	28	4	472	53	7.96	29.72	4	0	225645	221735	621583	836873	1.14441e+06	232498	1.21724e+06	1.0359e+06	121363	1.18866e+06	1.31275e+06	1.88145e+06		940265	932763	1.5179e+06	416150	1.59407e+06	984653	850972	1.67266e+06	1.22352e+06	590576	630303	807169		1.75646e+06	558924	2.3551e+06		1.21263e+06	544964
1.44003e+18	FALSE	High	IsMasterProtein	P07988	Pulmonary surfactant-associated protein B OS=Homo sapiens OX=9606 GN=SFTPB PE=1 SV=3	0	16.648	9	4	20	4	381	42.1	5.49	37.66	4	0	316250	791929				570634		1.09711e+06	397748		374439			1.13428e+06	526436					236291			527844	719436
2.3995e+18	FALSE	High	IsMasterProtein	P25705	ATP synthase subunit alpha, mitochondrial OS=Homo sapiens OX=9606 GN=ATP5F1A PE=1 SV=1	0	16.531	8	4	14	4	553	59.7	9.13	34.21	4	0	194059			155038	160084	289566	306035		174434	361248	756801	105017			204518	538146		99585.2	153736	133294	192715	244483	142841	569251	196048	709013	311688		145555		253959
-8.60312e+18	FALSE	High	IsMasterProtein	A0A0B4J2D9	Immunoglobulin kappa variable 1D-13 OS=Homo sapiens OX=9606 GN=IGKV1D-13 PE=3 SV=1	0	16.477	14	1	4	1	117	12.6	7.84	13.1	1	0											608744																			2.54116e+06
5.24063e+18	FALSE	High	IsMasterProtein	P16035	Metalloproteinase inhibitor 2 OS=Homo sapiens OX=9606 GN=TIMP2 PE=1 SV=2	0	16.424	20	3	32	3	220	24.4	7.49	33.67	3	0	1.15609e+06	1.78985e+06		522422			2.09021e+06	1232102	1.24505e+06		583127	637952	466479		603881	791949		211337		350936		1444020	315642	2.60359e+06	1.65393e+06		693432	1.49234e+06	825465	383471	905394	1.2002e+06
-1.65933e+18	FALSE	High	IsMasterProtein	P14770	Platelet glycoprotein IX OS=Homo sapiens OX=9606 GN=GP9 PE=1 SV=3	0	16.423	24	4	27	4	177	19	6.34	34.05	4	0	880723	307977	708438	171670	848572	338422	304476	583408	459963	948851		830058	120600	320050	2.42701e+06	1.59887e+06	246984	1.07509e+06	396020		979862	744549		155985		509764	563855		850114		1.53254e+06	172408
7.72632e+18	FALSE	High	IsMasterProtein	Q9NQC3	Reticulon-4 OS=Homo sapiens OX=9606 GN=RTN4 PE=1 SV=2	0	16.409	3	1	4	1	1192	129.9	4.5	11.74	1	0
-2.36672e+18	FALSE	High	IsMasterProtein	Q9UBX5	Fibulin-5 OS=Homo sapiens OX=9606 GN=FBLN5 PE=1 SV=1	0	16.309	10	4	120	4	448	50.1	4.73	195.81	4	0	4.2742e+06	3.6537e+06	3.99582e+06	3.81393e+06	5.00887e+06	9.39521e+06	4.96571e+06	2.72389e+06	1.67892e+06	3.74181e+06	4.20503e+06	2255927	2.64468e+06	2.18599e+06	2.50201e+06	2164262	1.58658e+06	2.41174e+06	2.7184e+06	2.69802e+06	8.42016e+06	4.73053e+06	2.99337e+06	2.85984e+06	3.3415e+06	3.50492e+06	2.20176e+06	4.26768e+06	2.97889e+06	1.3061e+06	9.15799e+06	2.14482e+06
-4.51848e+18	FALSE	High	IsMasterProtein	P30046	D-dopachrome decarboxylase OS=Homo sapiens OX=9606 GN=DDT PE=1 SV=3	0	16.229	32	3	159	3	118	12.7	7.3	136.52	3	0	4.69414e+06	2.09879e+07	5252592	1.69802e+07	1.45224e+07	1.72095e+07	3216070	9.69131e+06	1.26975e+07	24144862	14592360	1.51749e+07	11889986	1.48406e+07	9.40031e+06	1.36446e+07	13672742	4.53745e+06	1.35473e+07	3.0668e+07	16340778	1.9448e+07	9.59745e+06	18128115	7.46593e+06	1.8752e+07	12887840	2.66967e+07	18860111	1.17859e+07	2.38255e+07	12051494
3.83983e+18	FALSE	High	IsMasterProtein	P23471	Receptor-type tyrosine-protein phosphatase zeta OS=Homo sapiens OX=9606 GN=PTPRZ1 PE=1 SV=4	0	16.216	2	4	69	4	2315	254.4	4.88	159.57	4	0	2.88152e+06	2.14369e+06	2.36765e+06	1.4776e+06	3.27079e+06	1.6033e+06	3.32812e+06	872869	1.36724e+06	3.86991e+06	3.27884e+06	1.68143e+06	1.8341e+06	3.55861e+06	680616	1.77864e+06	2.23851e+06	1.71052e+06	2139819	2.53076e+06	2.99599e+06	4.27114e+06	1.65822e+06	2.30193e+06	2.3542e+06	3.29104e+06		3655184	2.4738e+06	1.4375e+06	1.79861e+06	1.86124e+06
5.83809e+18	FALSE	High	IsMasterProtein	P23467	Receptor-type tyrosine-protein phosphatase beta OS=Homo sapiens OX=9606 GN=PTPRB PE=1 SV=3	0	16.125	3	5	37	5	1997	224.2	7.61	36.47	5	0	1.08497e+06	1.57862e+06	2.31952e+06	1.17856e+06	2.49084e+06	1.01099e+06	887379	915975	571451	1.84484e+06	3.72688e+06	902753	474420	896253	1.11915e+06	1.15481e+06	1.42282e+06	534565	1.68553e+06	1.43533e+06	1.18133e+06	1.29908e+06	1.12955e+06	1.98024e+06	902789	593718	1.99665e+06	2038594	825935	1.33269e+06	1.22437e+06	1.3539e+06
6.39184e+18	FALSE	High	IsMasterProtein	P07203	Glutathione peroxidase 1 OS=Homo sapiens OX=9606 GN=GPX1 PE=1 SV=4	0	16.117	28	4	61	4	203	22.1	6.55	68.54	4	0	1.46707e+06	2144775	1.69356e+06	1.27603e+06	1.3553e+06	354107	1.46978e+06	333626	466889	1.47077e+06	1.48271e+06	495142	1021481	1.17065e+06	517961	664708	846107	695067	534314	1.5678e+06	755305	2.0154e+06	1.20267e+06	765965	555041	441109	1.07595e+06	1596823		937314	1.19798e+06	1.63525e+06
-5.00758e+18	FALSE	High	IsMasterProtein	O60844	Zymogen granule membrane protein 16 OS=Homo sapiens OX=9606 GN=ZG16 PE=1 SV=3	0	15.995	33	3	28	3	167	18.1	9.36	29.94	3	0												33240.1									54978.3			75135.1		207505		85327.6	49031.4
3.95192e+18	FALSE	High	IsMasterProtein	Q9UQ80	Proliferation-associated protein 2G4 OS=Homo sapiens OX=9606 GN=PA2G4 PE=1 SV=3	0	15.956	13	4	27	4	394	43.8	6.55	29.5	4	0	236150	2967599	331508	1.11413e+06		124650	545814		1.98586e+06	4.75058e+06	1.0779e+06	2.55762e+06				3.904e+06	174336	162113	2.53108e+06			308863	130181		436526	301085	4.56876e+06	404014		2.0579e+06	2.5841e+06	224569
-5.50673e+18	FALSE	High	IsMasterProtein	P25786	Proteasome subunit alpha type-1 OS=Homo sapiens OX=9606 GN=PSMA1 PE=1 SV=1	0	15.893	20	5	141	5	263	29.5	6.61	121.85	5	0	2281740	4.9756e+06	3.96526e+06	2.41974e+06	3.08305e+06	1.75296e+06	2.72123e+06	3.29752e+06	2.03987e+06	4.11028e+06	1.0032e+07	1.21747e+06	2.7977e+06	4.03405e+06	1.05818e+06	2.28402e+06	1.29852e+06	4.93688e+06	4.66968e+06	2.03406e+06	3.62836e+06	3.5745e+06	1.64061e+06	1218819	3.026e+06	2.69987e+06	4.46736e+06	4.19574e+06	1.82598e+06	2.54475e+06	1.68424e+06	5.32505e+06
-1.51638e+18	FALSE	High	IsMasterProtein	P32754	4-hydroxyphenylpyruvate dioxygenase OS=Homo sapiens OX=9606 GN=HPD PE=1 SV=2	0	15.844	13	4	9	4	393	44.9	7.01	15.18	4	0	2.35831e+06	3.05678e+06	3.39806e+06	382521		2.07145e+06	2.06088e+06		353937	4.13301e+06	3.16163e+06	3.15377e+06	907732	5.08278e+06	3.99099e+06	3.13309e+06	4.8621e+06	4.21403e+06		1.78887e+06	4.55513e+06	3.54915e+06				2.5427e+06	8.70361e+06	3732772	3.49226e+06	3.67319e+06	7.906e+06	3996879
-5.73613e+18	FALSE	High	IsMasterProtein	Q92484	Acid sphingomyelinase-like phosphodiesterase 3a OS=Homo sapiens OX=9606 GN=SMPDL3A PE=1 SV=2	0	15.835	10	4	123	4	453	51.2	6.33	224.34	4	0	1.10671e+07	9.20218e+06	6.87843e+06	8.88459e+06	7.73648e+06	3.64284e+06	7.77345e+06	1.03153e+07	6.06665e+06	8.6422e+06	8.0376e+06	8.37562e+06	3.6249e+06	6.14505e+06	6.76802e+06	5.88037e+06	8.1071e+06	5.9367e+06	10726495	4.93318e+06	3.79403e+06	7.71058e+06	8.84934e+06	4.47998e+06	8.32024e+06	7.9264e+06	9.88059e+06	9.61751e+06	5.63625e+06	7.79165e+06	9.30495e+06	2.89667e+06
-8.82664e+18	FALSE	High	IsMasterProtein	P13473	Lysosome-associated membrane glycoprotein 2 OS=Homo sapiens OX=9606 GN=LAMP2 PE=1 SV=2	0	15.808	9	4	322	4	410	44.9	5.63	644.91	4	0	5.17371e+06	1.00491e+07	1.20602e+07	6.2563e+06	5.79705e+06	5.98211e+06	4.11027e+06	4.00705e+06	4.87603e+06	1.37808e+07	4.25537e+06	4.5311e+06	4.52736e+06	1.55721e+07	7.87843e+06	6.08584e+06	9.08871e+06	7.19651e+06	5.93928e+06	1.30015e+07	8.28034e+06	1.07898e+07	7.49072e+06	6.25406e+06	5.07994e+06	5.99728e+06	4.93701e+06	1.00146e+07	1.61396e+07	4.24073e+06	8442702	8.19521e+06
9.19293e+18	FALSE	High	IsMasterProtein	P25789	Proteasome subunit alpha type-4 OS=Homo sapiens OX=9606 GN=PSMA4 PE=1 SV=1	0	15.78	19	6	63	6	261	29.5	7.72	115.36	6	0			358899	628185	1.22576e+06	6.44329e+06	572271	1.00238e+06	426245	785668	9.00959e+06	6.6835e+06	256708	1.73419e+07		571018	428762	620697		243109	14287038			1.26038e+06	453742	111153	554954	225790				2.46094e+06
6.88561e+18	FALSE	High	IsMasterProtein	P59665	Neutrophil defensin 1 OS=Homo sapiens OX=9606 GN=DEFA1 PE=1 SV=1	0	15.72	20	3	241	3	94	10.2	6.99	465.06	3	0	15066597	1.31295e+07	30157134	20836169	1.19044e+07	1.46419e+07	7.90151e+06	6.33816e+06	9.68281e+06	1.86258e+07	1.05824e+08	18776950	1.11719e+07	1.57345e+07	1.08319e+07	1.40934e+07	1.15484e+07	19701579	14531340	20904390	5.02301e+06	2.86829e+07	6.74149e+06	1.35585e+07	1.0749e+07	1.14062e+07	1.73707e+07	1.2506e+07	1.51435e+07	1.01308e+07	1.4616e+07	9.26489e+06
-1.1492e+18	FALSE	High	IsMasterProtein	P00451	Coagulation factor VIII OS=Homo sapiens OX=9606 GN=F8 PE=1 SV=1	0	15.711	3	5	33	5	2351	266.8	7.36	50.56	5	0	9.67909e+06	4.20578e+06	8.02879e+06	9.65187e+06	1.17904e+07	3.30802e+06	7.71513e+06	9.46232e+06	1.49858e+06	8.33425e+06	8.88028e+06	7.56478e+06	6246266	8.63044e+06	12213092	1.34884e+07	1.10329e+07	6.10918e+06	9.42106e+06	8.85082e+06	6.40442e+06	6.90003e+06	2.68002e+06	6.68654e+06	1.33583e+07	5.66547e+06	1.23269e+07	9.35566e+06	8.6331e+06	7.7441e+06	9.6992e+06	1.62659e+07
8.3729e+18	FALSE	High	IsMasterProtein	P09651	Heterogeneous nuclear ribonucleoprotein A1 OS=Homo sapiens OX=9606 GN=HNRNPA1 PE=1 SV=5	0	15.658	13	4	10	4	372	38.7	9.13	16.23	4	0			73303.9		17928							27797.7		20840.4				8577.4							12359					9427.46
2.8846e+18	FALSE	High	IsMasterProtein	Q9Y4D7	Plexin-D1 OS=Homo sapiens OX=9606 GN=PLXND1 PE=1 SV=3	0	15.588	3	4	18	4	1925	211.9	7.15	7	4	0	130110	7292.8					42216.2				129887	67021.3			3333.58	186077		37761.5	42161.8	601456								193477		1.21588e+06	77112.6	17080.4
-1.03708e+18	FALSE	High	IsMasterProtein	P21796	Voltage-dependent anion-selective channel protein 1 OS=Homo sapiens OX=9606 GN=VDAC1 PE=1 SV=2	0	15.586	12	2	5	2	283	30.8	8.54	19.72	2	0					1.11788e+06				916886		1.13455e+06		1.00269e+06													1.31574e+06		2.05707e+06				1.93771e+06
-4.17085e+18	FALSE	High	IsMasterProtein	P23083	Immunoglobulin heavy variable 1-2 OS=Homo sapiens OX=9606 GN=IGHV1-2 PE=1 SV=2	0	15.533	22	3	50	2	117	13.1	9.13	122.61	3	1	3.94586e+06	4.55964e+06	3.60941e+06	1.65682e+06	2381980	1.72662e+07	4.18541e+06	2.15626e+07	1.24859e+07	453625	2.7913e+06		7.63928e+06	1.60375e+07	1.16976e+07	1.33932e+07	1.03494e+07	2.20745e+07	1.80457e+07	6.15397e+06	1.96684e+07	7.14848e+06	4.97078e+06	1.27998e+07	5.92113e+06	3.85029e+06	24820558	5.76805e+06		1.08902e+07	1.27077e+06	2836818
-9.09251e+17	FALSE	High	IsMasterProtein	P26447	Protein S100-A4 OS=Homo sapiens OX=9606 GN=S100A4 PE=1 SV=1	0	15.507	38	5	142	5	101	11.7	6.11	122.24	5	0	9.31332e+06	1.9986e+07	1.66321e+07	9.73632e+06	1.30054e+07	1.01758e+07	9.17385e+06	9.0428e+06	1.17784e+07	1.34862e+07	1.83856e+07	9.11254e+06	8337524	1.21902e+07	1.40101e+07	1.10295e+07	1.47943e+07	9.73769e+06	1.48594e+07	1.01515e+07	9.81717e+06	1.42673e+07	9.78005e+06	1.45648e+07	59187932	1.70678e+07	1.45801e+07	1.89509e+07	8.81089e+06	1.05095e+07	1.33556e+07	1.35224e+07
-4.79779e+18	FALSE	High	IsMasterProtein	O75874	Isocitrate dehydrogenase [NADP] cytoplasmic OS=Homo sapiens OX=9606 GN=IDH1 PE=1 SV=2	0	15.49	10	4	68	3	414	46.6	7.01	86.45	4	1	454812	3544523	2.97708e+06	407650	3.16632e+06	1.46919e+06	1.01773e+06	1.24465e+06	926126	2.54211e+06	3.95897e+06	1.27892e+06	1.48794e+06	1.40473e+06	1.36648e+06	1.51748e+06	1.2509e+06	1.15463e+06	740319	359200	423491	2.07249e+06	545636	2.63646e+06	1.5748e+06	1.46191e+06	3.68581e+06	700884	2.42257e+06	1.52984e+06	554067	1.44882e+06
1.07422e+18	FALSE	High	IsMasterProtein	P22626	Heterogeneous nuclear ribonucleoproteins A2/B1 OS=Homo sapiens OX=9606 GN=HNRNPA2B1 PE=1 SV=2	0	15.316	12	3	8	3	353	37.4	8.95	10.98	3	0	876177	2.09864e+06	2.33026e+06	2.03367e+06	1.98251e+06	974099	1.59206e+06	2.52054e+06	320434	1.32202e+06	2.32176e+06	1.76763e+06	470380	434819	358965	470772	969873	2.16956e+06	1.34592e+06	1.26236e+06	1.25016e+06	1.1835e+06	412950	2.35531e+06	2.1615e+06	1.94197e+06		2.48361e+06	2.25465e+06	632807	2.20744e+06	1589832
-1.15731e+18	FALSE	High	IsMasterProtein	Q96MK3	Pseudokinase FAM20A OS=Homo sapiens OX=9606 GN=FAM20A PE=1 SV=4	0	15.236	5	2	68	1	541	61.4	7.99	191.98	2	0
-9.13777e+18	FALSE	High	IsMasterProtein	P58546	Myotrophin OS=Homo sapiens OX=9606 GN=MTPN PE=1 SV=2	0	15.2	14	1	16	1	118	12.9	5.52	74.47	1	0	1066667	1713459	2.19331e+06	1.00975e+06	2.28679e+06	1.15742e+06	1.19955e+06	734076	500766	2.92481e+06	1107665	738334	788632	1.37825e+06	1.71185e+06	1.71344e+06	1.37569e+06	1336530		768854	817931	1.81313e+06	978378	769382	2097960	1.2257e+06	1.7427e+06	2.22315e+06	843418	1.24354e+06	1.21189e+06
-5.08576e+18	FALSE	High	IsMasterProtein	P50895	Basal cell adhesion molecule OS=Homo sapiens OX=9606 GN=BCAM PE=1 SV=2	0	15.16	10	5	9	5	628	67.4	5.81	7.25	5	0	4626280	3.10572e+06	15164142	1.72293e+07	1.87403e+07	2.25284e+06	6.74144e+06	5.7116e+06	1.6599e+06	6.71558e+06	5.72689e+06	4.99331e+06	2.92415e+06	12054513	6.51199e+06	6.8385e+06	3.60337e+06	3.04e+06	4.9167e+06	1.04087e+07	1.99346e+06	2.28711e+06	1.47622e+06	1.26398e+06	7114164	2.53862e+06	1.5359e+07	4.46027e+06	3.5476e+06	3.74581e+06	3.58677e+06	1.0566e+07
5.19062e+18	FALSE	High	IsMasterProtein	P16581	E-selectin OS=Homo sapiens OX=9606 GN=SELE PE=1 SV=1	0	15.086	7	3	5	3	610	66.6	5.26	11.59	3	0													376086			305645
5.10487e+18	FALSE	High	IsMasterProtein	Q9HC38	Glyoxalase domain-containing protein 4 OS=Homo sapiens OX=9606 GN=GLOD4 PE=1 SV=1	0	15.068	11	3	35	3	313	34.8	5.6	63.55	3	0	1.07527e+06	1.60605e+06		1.22135e+06	915711	482341	620251	1.69732e+06	557453	1.91878e+06	1.22469e+06			1.0953e+06	888172	506227	915710	532932	1.19098e+06	9624.54	666216		1.53471e+06	724387	1.93282e+06	1.15621e+06	844698	1.58477e+06		715574	540653	103709
2.7308e+18	FALSE	High	IsMasterProtein	P08123	Collagen alpha-2(I) chain OS=Homo sapiens OX=9606 GN=COL1A2 PE=1 SV=7	0	14.997	4	4	20	4	1366	129.2	8.95	21.22	4	0	974686	1.28899e+06		236438		1.05899e+06	1.37691e+06		587855	1.15794e+06	2.49935e+06	340874	684347	516653	1.38153e+06	862482	1.19699e+06	1.29911e+06	2.24015e+06	1.11493e+06	1.38439e+06	4.08458e+06	952229	1.49182e+06	2.62171e+06	1.55909e+06	2.14351e+06	1.36933e+06	1.48893e+06	982405	1.26157e+06
-1.27445e+18	FALSE	High	IsMasterProtein	Q15828	Cystatin-M OS=Homo sapiens OX=9606 GN=CST6 PE=1 SV=1	0	14.95	28	3	70	3	149	16.5	8.09	169.62	3	0	1.79324e+06	2.9369e+06	2.40052e+06	3.0174e+06	1.19951e+06	1394661	1.46657e+06	2.40567e+06	956804	1.98254e+06	5.12105e+06	1.67345e+06	620119	1.91993e+06	1.51806e+06	3.3491e+06	2441198	941483	1.42988e+06	1.11287e+06	970152	1.90097e+06	2.69988e+06	2.43112e+06	1.19059e+06	2.09468e+06	1.19752e+06	498443	2.72366e+06	866091	1.22264e+06	2.01787e+06
-1.59178e+18	FALSE	High	IsMasterProtein	P18850	Cyclic AMP-dependent transcription factor ATF-6 alpha OS=Homo sapiens OX=9606 GN=ATF6 PE=1 SV=3	0	14.909	6	4	59	4	670	74.5	8.22	62.78	4	0	1.41991e+06	3.10828e+06	2.56816e+06	2.92984e+06	4.21557e+06	1.47904e+06	2.6174e+06	1.46705e+06	563530	5.60495e+06	1.04244e+06	1.01554e+06	1.76635e+06	2.23322e+06	2.74059e+06	878350	839781	1.60751e+06	1.13774e+06	2.63448e+06	2.24336e+06	5.42443e+06	1.53411e+06	2365696	2.1312e+06	2.5559e+06	1.49767e+06	4.31778e+06	5.7024e+06	1.26209e+06	1.90493e+06	3.33276e+06
-6.13427e+18	FALSE	High	IsMasterProtein	P09668	Pro-cathepsin H OS=Homo sapiens OX=9606 GN=CTSH PE=1 SV=4	0	14.735	12	3	41	3	335	37.4	8.07	35.45	3	0	8.74697e+06	1.21997e+07	10551344	1.09475e+07	1.10439e+07	9.92987e+06	5.77765e+06	1.00832e+07	6963763	9.71428e+06	1.44132e+07	6.39783e+06	5.85053e+06	6.18818e+06	5.78337e+06	6.49752e+06	7.97847e+06	1.09763e+07	7.77682e+06	8621063	7.7194e+06	1.3538e+07	6.22313e+06	6.67215e+06	9.21878e+06	7.93535e+06	7.27062e+06	1.10939e+07	1.091e+07	7.38925e+06	1.05363e+07	8.821e+06
-4.06115e+18	FALSE	High	IsMasterProtein	P61006	Ras-related protein Rab-8A OS=Homo sapiens OX=9606 GN=RAB8A PE=1 SV=1	0	14.708	17	3	15	1	207	23.7	9.07	26.91	3	0
-8.44611e+18	FALSE	High	IsMasterProtein	P05121	Plasminogen activator inhibitor 1 OS=Homo sapiens OX=9606 GN=SERPINE1 PE=1 SV=1	0	14.672	14	5	38	5	402	45	7.2	23.61	5	0	177183	790348	377565	460817	388968		1.01173e+06	330175	291525	223877	10304.1	128458		145179	13034.5		118799	183067	495765		101883		142936		543039	52490		382163		187883	266181	390671
-6.81596e+18	FALSE	High	IsMasterProtein	Q96KG7	Multiple epidermal growth factor-like domains protein 10 OS=Homo sapiens OX=9606 GN=MEGF10 PE=1 SV=1	0	14.672	4	4	12	4	1140	122.1	6.87	17.11	4	0	2.02681e+06	1.81428e+06		3.97891e+06	2.75897e+06	1.01657e+06	1.48465e+06	2.11072e+06	817562	3.04601e+06	1.1701e+06	2169014	1.47729e+06	2.05875e+06	1.09278e+06	725098	946299	597090	762540	3.69607e+06	1.44709e+06	2.08972e+06	2.12635e+06	943492	1.79482e+06	3.07632e+06	704168	1.58003e+06	2.38531e+06	1263097	1.87586e+06	1.86701e+06
-1.87073e+18	FALSE	High	IsMasterProtein	P61160	Actin-related protein 2 OS=Homo sapiens OX=9606 GN=ACTR2 PE=1 SV=1	0	14.643	9	3	14	3	394	44.7	6.74	32.11	3	0	1.74565e+06	1.7581e+06		1.51503e+06	1.62028e+06	2.62615e+06	1.80597e+06		1.82469e+06		4.05755e+06	495101	379487	477232	831076	1793357	677712	800900	2.38508e+06	972501	619855	2.97718e+06	343126	633481	1.27855e+06	1.65283e+06		1.49238e+06	1.74459e+06	966112	1.23075e+06
-5.71108e+18	FALSE	High	IsMasterProtein	P07858	Cathepsin B OS=Homo sapiens OX=9606 GN=CTSB PE=1 SV=3	0	14.609	11	3	81	3	339	37.8	6.3	63.14	3	0		1.5302e+06	1.22109e+06	2.45523e+06	897455	1.52796e+06	1.99165e+06	2.97291e+06		2.52412e+06	3.48093e+06	1.317e+06	1.1298e+06	1.85549e+06			583564	817887	757224	1.02273e+06	782381	2.41968e+06	1.66327e+06			477635	966088	587262	1.43326e+06	1.45142e+06	990636	2247435
8.04562e+18	FALSE	High	IsMasterProtein	Q9BYJ0	Fibroblast growth factor-binding protein 2 OS=Homo sapiens OX=9606 GN=FGFBP2 PE=1 SV=1	0	14.586	22	3	13	3	223	24.6	8.87	31.1	3	0	524848														289700					378978							352602
-5.6111e+18	FALSE	High	IsMasterProtein	P11279	Lysosome-associated membrane glycoprotein 1 OS=Homo sapiens OX=9606 GN=LAMP1 PE=1 SV=3	0	14.566	12	4	319	4	417	44.9	8.75	634.47	4	0	1.14804e+07	1.13334e+07	8.90265e+06	16734633	1.41016e+07	1.18355e+07	9.74265e+06	1.26683e+07	7.47695e+06	9.12935e+06	1.786e+07	5.98412e+06	9938575	8.27944e+06	9.31549e+06	1.1027e+07	6.62821e+06	4.72131e+06	4.82957e+06	1.18288e+07	1.03841e+07	1.20932e+07	8.87636e+06	9.96796e+06	9.77761e+06	1.08389e+07	8.65664e+06	1.29472e+07	1.25563e+07	6.30484e+06	1.01037e+07	1.51023e+07
-4.14304e+18	FALSE	High	IsMasterProtein	Q03167	Transforming growth factor beta receptor type 3 OS=Homo sapiens OX=9606 GN=TGFBR3 PE=1 SV=3	0	14.566	5	3	34	3	851	93.4	5.71	67.49	3	0	200760	1.33755e+06	281940	970860	296772		649967	654766	602447	2.22833e+06	743519	670760	642588	1.14747e+06	958772	740971	856287	625498	931100	865022	845594	883507	71327.1	694896	352301	818863	1.63042e+06	1.05116e+06	172156	587972	1.01441e+06	322044
2.52718e+18	FALSE	High	IsMasterProtein	Q9NUQ9	CYFIP-related Rac1 interactor B OS=Homo sapiens OX=9606 GN=CYRIB PE=1 SV=1	0	14.565	14	3	5	3	324	36.7	6.06	8.33	3	0		1.42715e+06	1.80819e+06	3.12586e+06	981461	661123	981243	847087	336825	729526	1.88519e+06	520529	464790	1.36757e+06	612230	589785	610621	682787	504820	955010			685317		1.36896e+06	1.50254e+06	1.51944e+06	573566		713570		1.20224e+06
9.20272e+18	FALSE	High	IsMasterProtein	A0A087WSY6	Immunoglobulin kappa variable 3D-15 OS=Homo sapiens OX=9606 GN=IGKV3D-15 PE=3 SV=6	0	14.548	26	2	49	2	115	12.5	5.19	112.28	2	0	736846	934785	842385	1294573	1.54398e+06	9.42827e+07	2.52711e+06	857920	128054272	1.54075e+06	2.67062e+06		6.05541e+07	1.71517e+06	2.8825e+06	1.62405e+06	958828		401053	1.53973e+06	1.01182e+08	709028	384971	270422	434076	458395	427430	1.05214e+06	1.88481e+06	467005	1.21476e+08	488202
1.24678e+18	FALSE	High	IsMasterProtein	P49773	Adenosine 5'-monophosphoramidase HINT1 OS=Homo sapiens OX=9606 GN=HINT1 PE=1 SV=2	0	14.521	34	3	22	3	126	13.8	6.95	51.61	3	0		2.08909e+06	6497736	1.68222e+06	4275713		2.37e+06	797256	881345	3.29737e+06	525060	625223	1.66522e+06	6724173			1243771			3046234		1.24467e+06	44738.1	759975		305429	3.59619e+06	1.78774e+06	1.71646e+06	1.86219e+06		2923383
3.10192e+18	FALSE	High	IsMasterProtein	P09603	Macrophage colony-stimulating factor 1 OS=Homo sapiens OX=9606 GN=CSF1 PE=1 SV=2	0	14.499	7	3	63	3	554	60.1	5.29	84.36	3	0	679025		820504	521435	867857		266518	83099.8		270547	1.09772e+06	119095	210387	59037.7	247513	245676	140378		139271	261672		281353	133744	109710	668801	620094	138821	872938	640398	50804		639586
3.26e+18	FALSE	High	IsMasterProtein	Q16181	Septin-7 OS=Homo sapiens OX=9606 GN=SEPTIN7 PE=1 SV=2	0	14.499	9	2	5	2	437	50.6	8.63	14.39	2	0										95939.3					196523				50270.4							54375.3		108788
-2.43666e+18	FALSE	High	IsMasterProtein	Q3ZCW2	Galectin-related protein OS=Homo sapiens OX=9606 GN=LGALSL PE=1 SV=2	0	14.491	33	4	16	4	172	19	5.35	18.06	4	0	186261	1.428e+06	198947		2.5278e+06	1.34244e+06	1.63344e+06		168557	2.52789e+06	3.17346e+06	447724	157761	298773	1.91447e+06	2.37185e+06		2.07917e+06		241613	456667	1.7702e+06	656077		327040	426188	1.59258e+06		1.11236e+06	232608	1.27183e+06
-5.08766e+17	FALSE	High	IsMasterProtein	Q13477	Mucosal addressin cell adhesion molecule 1 OS=Homo sapiens OX=9606 GN=MADCAM1 PE=1 SV=2	0	14.477	13	3	8	3	382	40.1	5.12	13.89	3	0	165942	603155	835078	782574	1.78542e+06	1.83246e+06	837067		743997		1.40365e+06	950968	847861	681448		540372	845799	748277	59665.3	567011		1923640	1.49408e+06	1308858		731394		949910		378222	1306058	494288
-8.71847e+18	FALSE	High	IsMasterProtein	O00462	Beta-mannosidase OS=Homo sapiens OX=9606 GN=MANBA PE=1 SV=3	0	14.432	5	4	19	4	879	100.8	5.52	36.56	4	0	1.06876e+06	1183750	2.21781e+06	1.79624e+06	1.81182e+06		1.1376e+06	927592	498442	1.99874e+06	1.15343e+06	591630		1.1839e+06	841462	1.19524e+06	702034	965278	583214	1.21937e+06	623117	1.18352e+06	529919	985777	971961	863699	965982	1.26596e+06	1.11979e+06	902821	385560	527890
8.57333e+18	FALSE	High	IsMasterProtein	P55000	Secreted Ly-6/uPAR-related protein 1 OS=Homo sapiens OX=9606 GN=SLURP1 PE=1 SV=2	0	14.255	24	1	7	1	103	11.2	5.33	34.04	1	0	182432																			329162					634167
2.2188e+18	FALSE	High	IsMasterProtein	Q96QR1	Secretoglobin family 3A member 1 OS=Homo sapiens OX=9606 GN=SCGB3A1 PE=1 SV=2	0	14.209	32	2	110	2	104	10.1	8.32	199.2	2	0					1.02141e+06			2.66546e+06			956036				341897							299815		646877				3.01343e+06	925741			750785
-1.99396e+17	FALSE	High	IsMasterProtein	P25788	Proteasome subunit alpha type-3 OS=Homo sapiens OX=9606 GN=PSMA3 PE=1 SV=2	0	14.183	22	5	24	5	255	28.4	5.33	25.72	5	0	675440	943555	1.23279e+06	1.3881e+06	1.46607e+06	1.34344e+06	1.40667e+06		1712562	1.06305e+06	844735	1.58027e+06	1.11571e+06	2.20327e+06	1.60003e+06	1636117	1.78884e+06	1.93829e+06	1573066	1.394e+06	1.94247e+06	431302	1.44693e+06	1403730	677043	802551	2.69965e+06	1.64037e+06	1.51294e+06	914992	1.13073e+06	1.7079e+06
-4.28835e+18	FALSE	High	IsMasterProtein	Q6ZVX7	F-box only protein 50 OS=Homo sapiens OX=9606 GN=NCCRP1 PE=1 SV=1	0	14.15	15	2	2	2	275	30.8	6.62	6	2	0											168172
-1.70716e+18	FALSE	High	IsMasterProtein	P78386	Keratin, type II cuticular Hb5 OS=Homo sapiens OX=9606 GN=KRT85 PE=1 SV=1	0	14.077	9	4	5	1	507	55.8	6.55	13.32	4	0	311285	1.90387e+06	763786			907467	1.70204e+06	314148			1.10719e+06		503332		593720	923355		1.45431e+06			532122	4890635		1.02146e+06			747182	2.06309e+06	1827014	644900		1.27359e+06
4.23052e+18	FALSE	High	IsMasterProtein	P15309	Prostatic acid phosphatase OS=Homo sapiens OX=9606 GN=ACP3 PE=1 SV=3	0	14.066	13	4	8	4	386	44.5	6.24	11.37	4	0	774177	2.00169e+06	2596584	1520031	2.52273e+06		2.96092e+06	1.69379e+06	1.97112e+06		1.38046e+06	5010352			268472				2.78881e+06	1.99787e+06	411073	4.73686e+06	1.01125e+06	2.24286e+06	82719.5	38410.7		3.71268e+06			440366	1.2823e+06
7.70344e+17	FALSE	High	IsMasterProtein	Q96P63	Serpin B12 OS=Homo sapiens OX=9606 GN=SERPINB12 PE=1 SV=1	0	14.056	12	4	7	4	405	46.2	5.53	11.98	4	0	372143					222595					6.14674e+06	348323	169198										245511						50948.9
-3.588e+18	FALSE	High	IsMasterProtein	Q9HBB8	Cadherin-related family member 5 OS=Homo sapiens OX=9606 GN=CDHR5 PE=1 SV=3	0	14.053	5	3	106	3	845	88.2	4.93	180.14	3	0	860618	244465	856954	1.53027e+06	662591	366360	864920	582461	275912	380337	742551	515058	147250	488394	1.19236e+06	1.30138e+06	569064	511013	1.14255e+06	1.35967e+06	789684	259893	140134	273253	2.53638e+06	316056	1.33031e+06	1.41173e+06	357680	431008	430913	903212
-6.82654e+18	FALSE	High	IsMasterProtein	P23381	Tryptophan--tRNA ligase, cytoplasmic OS=Homo sapiens OX=9606 GN=WARS1 PE=1 SV=2	0	13.988	9	3	23	3	471	53.1	6.23	28.39	3	0	548728					877903		112071	343493	70314.1	1.0227e+06	723065	665236	539303	691465	610135	527702	836435					476504		860176	1.01824e+06	1.16449e+06	972301	655159	502246	531603
2.07532e+18	FALSE	High	IsMasterProtein	Q92743	Serine protease HTRA1 OS=Homo sapiens OX=9606 GN=HTRA1 PE=1 SV=1	0	13.878	9	4	24	4	480	51.3	7.83	28.46	4	0	390564		404064	248946		495728	379948	529624	469549		585004	136878	483810	258932		114221		395078	243625	178553		471426		331318			172123	713334		251173	771772
-5.36461e+18	FALSE	High	IsMasterProtein	P08575	Receptor-type tyrosine-protein phosphatase C OS=Homo sapiens OX=9606 GN=PTPRC PE=1 SV=3	0	13.873	3	3	9	3	1306	147.4	6.15	15.8	3	0	2.42483e+06	2.61344e+06	6.71394e+06	6.39199e+06	5.14339e+06	3.10463e+06	3517503	3.08415e+06	2.90411e+06	3.05694e+06	1.8687e+06	2.34412e+06	4.10649e+06	3.73575e+06	930921	2.54587e+06	1.67167e+06	2.23308e+06	1.20678e+06	2.51202e+06	453172	1.86207e+06	1.4939e+06	2.71458e+06	1.67064e+06	390039	5.80453e+06	422799		1.70193e+06	253179	3.48722e+06
5.34738e+18	FALSE	High	IsMasterProtein	P06737	Glycogen phosphorylase, liver form OS=Homo sapiens OX=9606 GN=PYGL PE=1 SV=4	0	13.768	7	5	10	3	847	97.1	7.17	23.87	5	2	1.25893e+06	1.60146e+07	2.23999e+06	1.68925e+06	2.15762e+06	1.32747e+06	2.13175e+06	1.34771e+07	440879	1.31686e+06	3.69846e+06	559258	1.12999e+07	1.24727e+06	2.46343e+06	1.8584e+06	2.49824e+06	1.253e+06	122163	1.23114e+06	26973	822794	469107	1.58934e+07	2.90975e+06	1.57528e+06	1.69064e+06	1.07084e+06	1.38274e+06	7.6588e+07		1.78703e+07
2.13929e+18	FALSE	High	IsMasterProtein	P01743	Immunoglobulin heavy variable 1-46 OS=Homo sapiens OX=9606 GN=IGHV1-46 PE=1 SV=2	0	13.738	22	2	80	1	117	12.9	8.92	176.47	2	0		30250.5								771615					70948.5			536184			336385				1.08094e+06				67824.8	43092.2
7.1792e+18	FALSE	High	IsMasterProtein	P52907	F-actin-capping protein subunit alpha-1 OS=Homo sapiens OX=9606 GN=CAPZA1 PE=1 SV=3	0	13.646	17	3	42	3	286	32.9	5.69	48.09	3	0	782487	1.04526e+06	2943114	845628	1.25626e+06	729651	1.37899e+06	449248	632883	1.50066e+06	2.59232e+06	567758	666239	2.23759e+06	1.13511e+06	884159	792467	816817	449734	731720	613957	1.72151e+06	658190	519579	2.38649e+06	1.12793e+06	3.01703e+06	1.04937e+06	1.19616e+06	665419	1.51158e+06	958514
-1.89131e+18	FALSE	High	IsMasterProtein	P21980	Protein-glutamine gamma-glutamyltransferase 2 OS=Homo sapiens OX=9606 GN=TGM2 PE=1 SV=2	0	13.543	9	4	5	4	687	77.3	5.22	6.13	4	0	223297							101631	104228		565894		49384.2		185500					25603					87315.5	176045						54198.9
-6.86877e+18	FALSE	High	IsMasterProtein	O43278	Kunitz-type protease inhibitor 1 OS=Homo sapiens OX=9606 GN=SPINT1 PE=1 SV=2	0	13.536	8	4	22	4	529	58.4	6.29	6.24	4	0	1.18651e+06	874540	1.60366e+06	415293	450961	256108	1.35229e+06	395763	511469	2.57913e+06	296184	193528	4.89982e+06	2.48192e+06	676934	1.8855e+06	1.8227e+06	175810	473545	2.54713e+06	2.07255e+06	358988	193094		252496	731324	1.83113e+06	249155	2.37051e+06		479377	2.0988e+06
-8.99395e+18	FALSE	High	IsMasterProtein	P61026	Ras-related protein Rab-10 OS=Homo sapiens OX=9606 GN=RAB10 PE=1 SV=1	0	13.52	17	3	15	1	200	22.5	8.38	27.19	3	0							467034																					841510	787659
8.21833e+18	FALSE	High	IsMasterProtein	Q9H299	SH3 domain-binding glutamic acid-rich-like protein 3 OS=Homo sapiens OX=9606 GN=SH3BGRL3 PE=1 SV=1	0	13.509	31	2	47	2	93	10.4	4.93	93.13	2	0	986264	964696		942929	2.10071e+06	1.60231e+06	1.19825e+06	334469	664248		3.17849e+06	1.04701e+06	686158	2.13027e+06	1.93487e+06	1.6367e+06	1.65067e+06	713531	244661		1.82449e+06	921736	244980	1.08644e+06	1.21434e+06	620395	950336			858163	2.08686e+06
-6.21417e+18	FALSE	High	IsMasterProtein	P25815	Protein S100-P OS=Homo sapiens OX=9606 GN=S100P PE=1 SV=2	0	13.328	24	2	44	2	95	10.4	4.88	122.48	2	0	252537	803865	2697783	813982	2.33731e+06	3.13123e+06	3.17738e+06	578744	1.32154e+06		3.34619e+06	4.0373e+06	2.96537e+06	7.65342e+06	7.50155e+06	3.50281e+06	5.49719e+06	3.41022e+06	1.92543e+06	770306		4.02531e+06	643633	3.531e+06	1.21624e+07	5.05748e+06	3.40771e+06	3.51866e+06	2.5266e+06	2.94928e+06	2.40721e+06	652211
-8.73218e+18	FALSE	High	IsMasterProtein	Q9H8J5	MANSC domain-containing protein 1 OS=Homo sapiens OX=9606 GN=MANSC1 PE=1 SV=1	0	13.319	7	2	50	2	431	46.8	6.54	79.8	2	0	9.19943e+06	2.89485e+06	7.10241e+06	6.64355e+06	6.12421e+06	1.74732e+06	2.57731e+06	2.24663e+06	217365	5.81629e+06	6851317	528690	2765465	2.68675e+06	5202810	4.40899e+06	3.98984e+06	1.69299e+06	1.74677e+06	5196298	2.22775e+06	3.90548e+06	1.44823e+06	2.8405e+06	6.51892e+06	2.61943e+06	6.72375e+06	5.12422e+06	3.82505e+06	2.21714e+06	1.28613e+06	5.34269e+06
3.23705e+18	FALSE	High	IsMasterProtein	P20930	Filaggrin OS=Homo sapiens OX=9606 GN=FLG PE=1 SV=3	0	13.307	1	4	5	4	4061	434.9	9.25	8.9	4	0	746949	3.36409e+06	2.71378e+06	1.93901e+06	1.46457e+06	8273.75	1997105	1.08591e+06	1.93511e+06	1.57446e+06	1.64175e+06	1.19114e+06	1.01177e+06	2.3991e+06	887144	1.2029e+06	931924	1.21073e+06	1.88841e+06	1.91742e+06	786203	2716790	1.43057e+06	935739	2825259	1.65733e+06	2687065	3.41025e+06		1.63241e+06	1.80039e+06	3108932
-7.12701e+18	FALSE	High	IsMasterProtein	A0A0C4DH29	Immunoglobulin heavy variable 1-3 OS=Homo sapiens OX=9606 GN=IGHV1-3 PE=3 SV=1	0	13.298	22	2	79	1	117	13	9.55	179.47	2	0
-4.57682e+18	FALSE	High	IsMasterProtein	P52292	Importin subunit alpha-1 OS=Homo sapiens OX=9606 GN=KPNA2 PE=1 SV=1	0	13.216	4	1	3	1	529	57.8	5.4	15.12	1	0
2.85147e+18	FALSE	High	IsMasterProtein	P30626	Sorcin OS=Homo sapiens OX=9606 GN=SRI PE=1 SV=1	0	13.176	16	2	5	2	198	21.7	5.59	15.79	2	0
1.36754e+18	FALSE	High	IsMasterProtein	Q13724	Mannosyl-oligosaccharide glucosidase OS=Homo sapiens OX=9606 GN=MOGS PE=1 SV=5	0	13.103	5	3	16	3	837	91.9	8.9	11.46	3	0	1.92056e+06	238141	2.13211e+06	2.2487e+06	979783	626223	2.50032e+06	639819	332876	489662	2.75192e+06	1.31891e+06	1.1081e+06	1.27849e+06	1.69896e+06	2.91617e+06	98736.2	843950	1.12289e+06	699171	59945	1.7518e+06	117699	1.2706e+06	1.6271e+06	1.18457e+06	1.57311e+06	1.41639e+06	820272	938861	1.25609e+06	1.43725e+06
3.44508e+18	FALSE	High	IsMasterProtein	P05107	Integrin beta-2 OS=Homo sapiens OX=9606 GN=ITGB2 PE=1 SV=2	0	13.033	6	4	29	4	769	84.7	6.95	64.61	4	0	8.65224e+06	1.50494e+07	1.98954e+07	7.72616e+06	6.69288e+06	1.4547e+07	10593030	1.30366e+07	1.07773e+07	9771945	2.76893e+07	2.56357e+07	5164148	10680026	1.44957e+07	1.27406e+07	8.69567e+06	30842928	1.39611e+07	8488911	20085382	2.05802e+07	7.91703e+06	9876781	7217288	10933810	1.15788e+07	14274358	2.35857e+07	9996888	9078506	10995642
-7.80404e+18	FALSE	High	IsMasterProtein	Q9HCN6	Platelet glycoprotein VI OS=Homo sapiens OX=9606 GN=GP6 PE=1 SV=4	0	12.995	10	3	18	3	339	36.8	9.2	16.36	3	0	2.80787e+06	5.13208e+06	1.66815e+06	2.57531e+06	1.7192e+06	2.48156e+06	1.11119e+06	1.9329e+06	1.13342e+06	6.52043e+06	1.60577e+06	612834	1.72467e+06	1.43641e+06	2.23581e+06	903636	1.54308e+06	767487	3.38545e+06	468953	2.44236e+06	3.338e+06	1.38914e+06	416540	2798087	439208		3.66772e+06	2.22944e+06	280386	3.81008e+06
9.03034e+18	FALSE	High	IsMasterProtein	Q99941	Cyclic AMP-dependent transcription factor ATF-6 beta OS=Homo sapiens OX=9606 GN=ATF6B PE=1 SV=2	0	12.965	6	4	58	4	703	76.7	6.27	44.57	4	0	3.74951e+06	4.3455e+06	9.76111e+06	6.33627e+06	8.17038e+06	1.05735e+07	6.09469e+06	9.92933e+06	1.2206e+06	9.18407e+06	6.22728e+06	6.291e+06	2.78127e+06	1.15223e+07	3.1424e+06	3.46485e+06	7.42824e+06	3.78597e+06	5.56609e+06	5.06481e+06	8.79481e+06	3677315	1.49972e+06	6.59948e+06	5.48206e+06	3.1716e+06	4.9483e+06	7.67881e+06	9.24031e+06		7.96702e+06	7.26153e+06
1.94643e+18	FALSE	High	IsMasterProtein	P08833	Insulin-like growth factor-binding protein 1 OS=Homo sapiens OX=9606 GN=IGFBP1 PE=1 SV=1	0	12.922	12	2	47	2	259	27.9	5.19	127.19	2	0		1.68655e+06	3.76175e+06	2.90739e+06	7.20113e+06	2.37239e+06	717328	2.80376e+06	1.24156e+06	1.28626e+06	1.91807e+06	2.92989e+06	334745	2.33476e+06	1.18513e+06	1.48184e+06	2.55784e+06	3.65946e+06	1.29372e+06	1.05855e+06	2.91505e+06	4.38088e+06	1.96792e+06	2.22013e+06	3.10666e+06	343862	1.56242e+06	1.39838e+06		1.40336e+06	2.64955e+06	1.4169e+06
4.87922e+18	FALSE	High	IsMasterProtein	P81605	Dermcidin OS=Homo sapiens OX=9606 GN=DCD PE=1 SV=2	0	12.831	29	3	81	3	110	11.3	6.54	205.33	3	0	300102	2207780			4.95408e+06	988265	1.34239e+06	63083.2	1.52716e+06		2.32862e+06	460387	1.44889e+06	1.52299e+06	253725	827994	771605	2592374	1.16104e+06		964188	892249	1.37311e+06	3.30946e+06		1.51317e+06	652591	1.27742e+06	983365	789640
-3.25459e+18	FALSE	High	IsMasterProtein	P10124	Serglycin OS=Homo sapiens OX=9606 GN=SRGN PE=1 SV=3	0	12.825	17	2	28	2	158	17.6	4.96	71.45	2	0	3.69145e+06	2.27462e+06	2.64896e+06	2.55174e+06	2.03497e+06	4.49757e+06	4.36507e+06	2.78198e+06	1.59994e+06	5.46402e+06	7.76138e+06	3.5078e+06	2.07917e+06	1.19315e+06	2.07499e+06	3.1115e+06	3.39804e+06	4.26129e+06	3.97816e+06	1.81637e+06	1.32464e+06	5.11924e+06	1.39909e+06	2.94884e+06	4.18215e+06	2.16241e+06	2.64495e+07	4.85913e+06	4.84607e+06	5.18781e+06	3.46834e+06	1.54966e+06
3.93028e+18	FALSE	High	IsMasterProtein	P31948	Stress-induced-phosphoprotein 1 OS=Homo sapiens OX=9606 GN=STIP1 PE=1 SV=1	0	12.803	11	5	12	5	543	62.6	6.8	3.23	5	0	13612475	15522820	13637323	2.04288e+07	11330400	17894038	12361653	19228454	10846473	16070278	16142428	1.28358e+07	15703897	4.56022e+06	8.67994e+06	1.24808e+07	8.84438e+06	9935451	1.93561e+07	1.14377e+07	12036938	2.7616e+07	8.32215e+06	1.61551e+07	18968402	14952029	14682659	2.60204e+07	16344353	1.35306e+07	1.01653e+07	17901264
-3.93883e+18	FALSE	High	IsMasterProtein	A0A0B4J1X8	Immunoglobulin heavy variable 3-43 OS=Homo sapiens OX=9606 GN=IGHV3-43 PE=3 SV=1	0	12.75	35	3	70	2	118	13.1	5.41	162.38	3	0		729159	492148	1439556	1.74194e+06	3.89412e+06	3262400	7.29714e+06	468505	772157	626695		1.381e+06	1.20661e+06	2.10649e+06	2.00247e+06	502882		660476	1.63814e+06	1.44895e+06	319256	1.023e+06	1.00859e+06	714721	1.18892e+06	1.97829e+06	1.34082e+06		426799	837894	1.43707e+06
-8.26329e+18	FALSE	High	IsMasterProtein	Q08495	Dematin OS=Homo sapiens OX=9606 GN=DMTN PE=1 SV=3	0	12.679	13	5	8	5	405	45.5	8.88	13.52	5	0		3.57024e+06	1.5624e+06	2173225	1.88117e+06	2.48916e+06	1.68597e+06		1.31372e+06			3008985	1.44872e+06	1562902	1.21575e+06	3.18265e+06	1.17776e+06	2.04426e+06	1.35125e+06		1.95501e+06		1.7372e+06	1.89318e+06		1.12505e+06	1526171	2.19267e+06	3.02581e+06
8.23367e+18	FALSE	High	IsMasterProtein	Q02747	Guanylin OS=Homo sapiens OX=9606 GN=GUCA2A PE=1 SV=2	0	12.643	43	3	14	3	115	12.4	4.59	19.04	3	0	366652	606185	751851		808087	263255	406448		731331	807055		224242		1.04878e+06			211428	276861	342549	732843	751501			341517	278287	676206				304354	764382
-1.19158e+18	FALSE	High	IsMasterProtein	Q9Y646	Carboxypeptidase Q OS=Homo sapiens OX=9606 GN=CPQ PE=1 SV=1	0	12.634	9	3	149	3	472	51.9	6.18	287.04	3	0	2518368	3.5605e+07	128849293	2924174	3.49117e+07	1.06078e+07	2.77785e+07	1.31607e+06	1.63703e+06	6.20921e+07	1.42453e+06	1.05984e+07	1.14594e+06	1.22682e+06	1277738	2.34164e+06	667598	1.76311e+06	2.24955e+06	2.17956e+07	1.38857e+06	3.01126e+07	751856	1.76427e+06	1.06726e+07	2.39747e+06	3.50293e+06	3.11087e+07	4.15999e+07	1.21592e+06	1.35937e+06	1.85784e+07
-6.2891e+18	FALSE	High	IsMasterProtein	Q92520	Protein FAM3C OS=Homo sapiens OX=9606 GN=FAM3C PE=1 SV=1	0	12.622	18	3	15	3	227	24.7	8.29	25.62	3	0	319382		3.62579e+06	3.02325e+06	1.57334e+06	1.71569e+06	929447	2.10241e+06		1.61216e+06	1.26626e+06			2640503	1.88366e+06	252656	635212	819924		958107	1.87805e+06			932297	722190	589799	3.22003e+06		662921		1.20007e+06	1.64251e+06
5.67624e+18	FALSE	High	IsMasterProtein	Q9H6X2	Anthrax toxin receptor 1 OS=Homo sapiens OX=9606 GN=ANTXR1 PE=1 SV=2	0	12.538	8	4	12	4	564	62.7	7.61	23.07	4	0	130567	240243	365151		715071	1.01144e+06	822330			985767	1.23496e+06	207969	285319	779406		339907		368211	226467	657022		1.01692e+06	148850		808806	616745	582504				917027	1.14052e+06
9.05292e+18	FALSE	High	IsMasterProtein	Q7Z3B1	Neuronal growth regulator 1 OS=Homo sapiens OX=9606 GN=NEGR1 PE=1 SV=3	0	12.448	9	3	98	3	354	38.7	6.21	267.19	3	0	2.30112e+06	2.72582e+06	2.59274e+06	2.57605e+06	2791815	809203	2.12023e+06	2.29352e+06	2.33174e+06	2.95364e+06	1.80775e+06	1.45613e+06	814358	1.61275e+06	1.65573e+06	1333670	2.39158e+06	1623864	2.2886e+06	1.88963e+06	2.04038e+06	3.0873e+06	1.353e+06	2.41438e+06	1.73332e+06	2.62533e+06	1.30384e+06	2.53162e+06	2.34165e+06	1.85806e+06	3.15933e+06	1.88825e+06
-4.84442e+18	FALSE	High	IsMasterProtein	O00233	26S proteasome non-ATPase regulatory subunit 9 OS=Homo sapiens OX=9606 GN=PSMD9 PE=1 SV=3	0	12.418	14	3	17	3	223	24.7	6.95	12.63	3	0		550123	866476	588711	312155	537465		1.56204e+06	210461		721301	302695	229751	636938	212786		1571961	232912	2.51607e+06		272795		252955	1.24578e+06	605872	1.26743e+06	888231	319636			271475
1.20261e+17	FALSE	High	IsMasterProtein	Q92626	Peroxidasin homolog OS=Homo sapiens OX=9606 GN=PXDN PE=1 SV=2	0	12.362	3	3	29	3	1479	165.2	7.17	35.59	3	0	658547	314174	859303	1.16872e+06	927484	350368	261941		287538	531238	633156	81792.8	527019	198407	787653	97528.9	728852	284111	347028	221874	210243	371962	144217	315164	678571	407007	708962	762980	478575	131074	149005	621418
4.71435e+18	FALSE	High	IsMasterProtein	A0A0C4DH67	Immunoglobulin kappa variable 1-8 OS=Homo sapiens OX=9606 GN=IGKV1-8 PE=3 SV=1	0	12.354	13	1	22	1	115	12.5	9.01	61.73	1	0		3.94287e+06		4029850		1.00136e+07			109703	1.55956e+06	1.37772e+06		2.72598e+06	251474	2.64022e+06	3.58623e+06		699149			956444	15874347	548513	2.31461e+06	2.402e+06				3.60539e+06	131161	1.52929e+06
-1.4623e+17	FALSE	High	IsMasterProtein	P08319	All-trans-retinol dehydrogenase [NAD(+)] ADH4 OS=Homo sapiens OX=9606 GN=ADH4 PE=1 SV=5	0	12.34	9	3	11	3	380	40.2	7.94	13.97	3	0		698686	1.00512e+06	282612	339182				48566.6	1.64181e+06	263878		106602	2.71581e+06				112275		1.84544e+06		1.77349e+06		467152			2.96947e+06	1673027
3.23146e+18	FALSE	High	IsMasterProtein	Q15833	Syntaxin-binding protein 2 OS=Homo sapiens OX=9606 GN=STXBP2 PE=1 SV=2	0	12.309	5	2	5	2	593	66.4	6.55	11.01	2	0										57065.3	100609	36261.6			115320	118031		25786.1							40983.3		104614				33174.1
-6.38398e+18	FALSE	High	IsMasterProtein	P01718	Immunoglobulin lambda variable 3-27 OS=Homo sapiens OX=9606 GN=IGLV3-27 PE=1 SV=2	0	12.26	19	2	165	1	113	12.2	5.01	382.11	2	0						578937	1.028e+06	875684		2.18955e+06					775685	630200	262049		399610		579289			681371	573685				770542	527986
8.79339e+17	FALSE	High	IsMasterProtein	A6NI72	Putative neutrophil cytosol factor 1B OS=Homo sapiens OX=9606 GN=NCF1B PE=5 SV=2	0	12.22	9	3	5	3	391	44.8	9.13	3.22	3	0	307030	377206	290672		189077	532467		90467.5	176026	37588.9	570698	43997.3	501307	1.14057e+06	1.10075e+06	180739	652331	358670				286564		238977	2.29267e+06	1.07495e+06	398947	684657		709230	485085
4.04368e+18	FALSE	High	IsMasterProtein	Q14254	Flotillin-2 OS=Homo sapiens OX=9606 GN=FLOT2 PE=1 SV=2	0	12.217	11	3	7	3	428	47	5.25	4.71	3	0	2.45906e+06	1.97836e+06	938233	2.50222e+06	1.92989e+06	3.1407e+06	7.47784e+06	8.07326e+06	3.48776e+06	2.79022e+06	3.75683e+06	7806357	1103032	9.46641e+06	976891	1.34529e+06	1.95862e+06	1.30157e+06	8.31927e+06	1.43066e+06	1.13463e+07	1.50992e+06	1.37319e+06	2.13481e+06	1208655	1.27638e+06	1.79303e+06	1.25849e+06	1.40516e+07	1.41113e+06	1.07115e+07	1.12248e+06
-5.46654e+18	FALSE	High	IsMasterProtein	P59998	Actin-related protein 2/3 complex subunit 4 OS=Homo sapiens OX=9606 GN=ARPC4 PE=1 SV=3	0	12.169	23	4	81	4	168	19.7	8.43	129.14	4	0	4.23197e+06	2.2379e+06	5.85077e+06	3.33047e+06	5.95234e+06	5.54359e+06	3.31304e+06	2.99414e+06	3.71098e+06	1.30085e+07	6.69542e+06	1.43823e+06	1.51439e+06	2.88568e+06	4.73775e+06	3.96243e+06	3.01212e+06	4.25546e+06	3.25892e+06	1.78868e+06	2687553	5.22371e+06	2.92028e+06	1.56332e+06	4.7818e+06	5.62014e+06	4099227	2.78613e+06	2061915	3.54383e+06	2.54003e+06	3.53839e+06
2.10088e+18	FALSE	High	IsMasterProtein	P36871	Phosphoglucomutase-1 OS=Homo sapiens OX=9606 GN=PGM1 PE=1 SV=3	0	12.162	9	5	24	5	562	61.4	6.76	23.8	5	0	249989		975736		756040	773009	529352		443616	638236	588760		218292	777788	927414	660266		474757					370093	282559	2.15094e+06	1.11171e+06	284794	724167	1.17902e+06		475962
-2.50027e+18	FALSE	High	IsMasterProtein	P28906	Hematopoietic progenitor cell antigen CD34 OS=Homo sapiens OX=9606 GN=CD34 PE=1 SV=2	0	12.032	5	1	46	1	385	40.7	7.37	162.92	1	0	582415	311635	1.13426e+06	1.60229e+06	2.36052e+06	332831	1.1154e+06	392063	199242	1.01891e+06	610830	262819	583156	321938	353153	374744	531283	237452	794020	946271	320222	556205	918586	512805	563690	756124	418820	518676	536835	894076	335075	584898
-6.70265e+18	FALSE	High	IsMasterProtein	P13224	Platelet glycoprotein Ib beta chain OS=Homo sapiens OX=9606 GN=GP1BB PE=1 SV=1	0	11.954	17	3	24	3	206	21.7	9.31	49.42	3	0	1.17739e+06	792741	1440674	1.06947e+06	1.14269e+06	1.09629e+06	1.51714e+06		568993	1.86212e+06	1.67041e+06	988759		1.62897e+06	1.36754e+06	2.28951e+06	540143	2.16199e+06			988984	1.19862e+06	665459		915975		1.93587e+06		1.35628e+06	387246	1.73128e+06	788037
-8.21082e+18	FALSE	High	IsMasterProtein	P11216	Glycogen phosphorylase, brain form OS=Homo sapiens OX=9606 GN=PYGB PE=1 SV=5	0	11.944	4	3	8	1	843	96.6	6.86	19.61	3	0					332650	136027			125666		410490						183347			714925	173864	676471	152371		532843	401921			377047
7.4569e+18	FALSE	High	IsMasterProtein	Q8N149	Leukocyte immunoglobulin-like receptor subfamily A member 2 OS=Homo sapiens OX=9606 GN=LILRA2 PE=1 SV=2	0	11.926	8	3	5	3	483	53	6.92	2.54	3	0	1.34037e+06	603768			79656	538465					8045.15				8812.06				54616		14401.1	347371	189815	1.36522e+06		241469		587554
9.09171e+18	FALSE	High	IsMasterProtein	P99999	Cytochrome c OS=Homo sapiens OX=9606 GN=CYCS PE=1 SV=2	0	11.925	39	4	56	4	105	11.7	9.57	66.64	4	0	2.98709e+06	5.06783e+06	7.18226e+06	4.45572e+06	1.9434e+06	4.96868e+06	1.575e+06	2.65273e+06	3.51593e+06	3.84398e+06	1.47042e+06	3.98982e+06	710248	4.06043e+06	1.83262e+06	2.37349e+06	1.75046e+06	3.17264e+06	3.12268e+06	1.81908e+06	937047	6.06735e+06	582497	3.79337e+06	4.06779e+06	1.95238e+06	3.51508e+06	5.02424e+06	3.2852e+06	3022268	2.48685e+06	3.68946e+06
8.54591e+18	FALSE	High	IsMasterProtein	O15144	Actin-related protein 2/3 complex subunit 2 OS=Homo sapiens OX=9606 GN=ARPC2 PE=1 SV=1	0	11.871	12	4	13	4	300	34.3	7.36	18.51	4	0	591019				1.15747e+06	1.21798e+06	254721		278292	517843	1.82256e+06	631906		636749	621323	287615		658406				1.00146e+06			1.66826e+06	1.29555e+06		531192		223327	886026	357478
-2.76793e+18	FALSE	High	IsMasterProtein	O14950	Myosin regulatory light chain 12B OS=Homo sapiens OX=9606 GN=MYL12B PE=1 SV=2	0	11.866	16	2	26	1	172	19.8	4.84	54.13	2	1	143137		78115				52026.4		15855.8	1.60043e+06	1.80739e+06	71108.8	40860.8		92708.2	1.73826e+06		742061	36241.1	34453.5		88405.4			139056		57492.2	40803.2	44062.8	22218.8	1.46236e+06
-5.83375e+18	FALSE	High	IsMasterProtein	Q9BQ51	Programmed cell death 1 ligand 2 OS=Homo sapiens OX=9606 GN=PDCD1LG2 PE=1 SV=2	0	11.735	9	2	63	2	273	30.9	8.03	86.06	2	0	48858898	3.39577e+07	7.93728e+07	80421311	9.94938e+07	2.5059e+07	4.00672e+07	5.71255e+07	2.7891e+07	3.3761e+07	4.28498e+07	3.14461e+07	2.26361e+07	5.94968e+07	3.17132e+07	4.87945e+07	3.17013e+07	3.69321e+07	3.60125e+07	7.21912e+07	1.42112e+07	3.10999e+07	2.14196e+07	2.11118e+07	109251093	2.45431e+07	75748798	4.27264e+07	2.39697e+07	4.14356e+07	19735982	7.27968e+07
-5.57099e+18	FALSE	High	IsMasterProtein	P28676	Grancalcin OS=Homo sapiens OX=9606 GN=GCA PE=1 SV=2	0	11.7	14	3	28	3	217	24	5.21	43.22	3	0	1.69447e+06	817355	5.5456e+06	497675	827909	3.08061e+06	2.11326e+06	3.69786e+06	2.55338e+06	2.18557e+06	2.96851e+06	791687	1.04938e+06	3.51974e+06	6.23222e+06	1.33876e+06	2.9206e+06		228147	278208	206628		353593	885320	6.83795e+06	2838343	3.72102e+06	1.37625e+06	861627	2.32087e+06	830871
-9.20672e+18	FALSE	High	IsMasterProtein	A0A087WW87	Immunoglobulin kappa variable 2-40 OS=Homo sapiens OX=9606 GN=IGKV2-40 PE=3 SV=2	0	11.689	22	2	155	1	121	13.3	4.61	384.43	2	0					1.15637e+06
5.27554e+18	FALSE	High	IsMasterProtein	Q14847	LIM and SH3 domain protein 1 OS=Homo sapiens OX=9606 GN=LASP1 PE=1 SV=2	0	11.616	10	2	8	2	261	29.7	7.05	19.69	2	0	688894	1.04696e+06	2.16588e+06	476198	1.43951e+06		681540	860819		1.14488e+06	1186266		398860	1.03174e+06	1.41323e+06	231176	587975				126953	116198	314382	556188	2.15976e+06	725782	1.46402e+06	213048	230575	1.46161e+06		654874
-8.93359e+18	FALSE	High	IsMasterProtein	P35247	Pulmonary surfactant-associated protein D OS=Homo sapiens OX=9606 GN=SFTPD PE=1 SV=3	0	11.539	6	1	3	1	375	37.7	6.6	9.29	1	0												124697		282428													603771
8.3162e+18	FALSE	High	IsMasterProtein	Q9Y3I1	F-box only protein 7 OS=Homo sapiens OX=9606 GN=FBXO7 PE=1 SV=1	0	11.534	7	3	21	3	522	58.5	6.55	25.8	3	0	145146	357112	263013		163097			149945	221198	324831	1.19942e+06	119285	535676	140420	772801	711128	140254	249361	132786	474071	577881	52915.6	271980	752499		587033	268486	591248	477969	337647	266338	502947
-5.58385e+18	FALSE	High	IsMasterProtein	P09105	Hemoglobin subunit theta-1 OS=Homo sapiens OX=9606 GN=HBQ1 PE=1 SV=2	0	11.523	25	3	15	3	142	15.5	7.62	20.83	3	0				492025		155598					671607			147504			154276	317199	213796	8.49699e+06						4361372						265416
[truncated: 699 more rows]
[truncated: 206 more columns]

## Sheet: Groups
1400m	8sAMS	12mAMS	20non-AMS
[truncated: 62 more rows]
