# Supplementary material for: Potential plasma biomarkers at low altitude for prediction of acute mountain sickness
Source: Front Immunol. 2023 Sep 28;14:1237465. doi: 10.3389/fimmu.2023.1237465 (PMC10569122; doi:10.3389/fimmu.2023.1237465)
Supplement: Supplementary file 3 [file DataSheet_3.zip]

Archive with 27 entries (26 files):
- statistical programs/
- statistical programs/Baseline Table-LLS of discovery cohort.sav
- statistical programs/Baseline Table-LLS of discovery cohort.spv
- statistical programs/Baseline Table-LLS of validation cohort.sav
- statistical programs/Baseline Table-LLS of validation cohort.spv
- statistical programs/Basline Table-three groups  of discovery cohort.spv
- statistical programs/Basline Table-three groups  of validation cohort.spv
- statistical programs/Basline Table-three groups of discovery cohort.sav
- statistical programs/Basline Table-three groups of validation cohort.sav
- statistical programs/Basline Table-two groups of discovery cohort at 3700m.sav
- statistical programs/Basline Table-two groups of discovery cohort at 3700m.spv
- statistical programs/Basline Table-two groups of discovery cohort at 5000m.sav
- statistical programs/Basline Table-two groups of discovery cohort at 5000m.spv
- statistical programs/mAMS VS non-AMS.sav
- statistical programs/mAMS VS non-AMS.spv
- statistical programs/sAMS VS mAMS.sav
- statistical programs/sAMS VS mAMS.spv
- statistical programs/sAMS VS non-AMS.sav
- statistical programs/sAMS VS non-AMS.spv
- statistical programs/Smptoms of AMS in three groups at 5000m of discovery cohort.spv
- statistical programs/Smptoms of AMS in three groups at 5000m of validation cohort.spv
- statistical programs/Smptoms of AMS in three groups of discovery cohort at 5000m.sav
- statistical programs/Smptoms of AMS in three groups of validation cohort at 5000m.sav
- statistical programs/Smptoms of AMS in two groups of discovery cohort at 3700m.sav
- statistical programs/Smptoms of AMS in two groups of discovery cohort at 3700m.spv
- statistical programs/Smptoms of AMS in two groups of discovery cohort at 5000m.sav
- statistical programs/Smptoms of AMS in two groups of discovery cohort at 5000m.spv
