# Supplementary material for: Potential plasma biomarkers at low altitude for prediction of acute mountain sickness
Source: Front Immunol. 2023 Sep 28;14:1237465. doi: 10.3389/fimmu.2023.1237465 (PMC10569122; doi:10.3389/fimmu.2023.1237465)
Supplement: Supplementary file 4 [file Table_1.xls]

## Sheet: Two groups in 3700m
AMS group
Gender	Age	Height(cm)	Weight(kg)	BMI	Smoking A.Yes；B.No	Headache (0-The symptom of headache is not obvious, without painful expression, does not affect daily activities.1-The symptom of headache is mild, with painful expression, significantly improved after individuals taking general painkillers, and does not affect daily activities. 2-The symptom of headache is severe, with painful expression, relieved after individuals taking general painkillers, an…	Gastrointestinal symptoms(0-Good appetite. 1-Poor appetite or nausea 2-Moderate nausea or vomiting.3-Severe nausea and vomiting, incapacitating)	Fatigue and/or weakness（0-Not tired or weak.1-Mild fatigue/weakness.2-Moderate fatigue/weakness.3-Severe fatigue/weakness）	Dizziness（0-No dizziness.1-Mild dizziness.2-Moderate dizziness.3-Severe dizziness, incapacitating）	LLS	Insomnia（0-Same sleep quality as usual. 1-Not as good as usual sleep quality, but can fall asleep. 2-Wake up many times at night with poor sleep quality,but can fall asleep after taking hypnotic drugs. 3-Difficulty falling asleep obviously, still can't fall asleep after taking hypnotic drugs.）
Male	27	179	79	24.6559	B	1	1	1	1	4	1
Male	21	181	68	20.7564	A	1	0	1	1	3	0
Male	32	175	75	24.4898	A	1	1	1	1	4	1
Male	22	180	83	25.6173	A	1	1	1	0	3	1
Male	23	173	61	20.3816	B	1	1	1	1	4	1
Male	23	180	60	18.5185	B	1	1	1	1	4	1
Male	24	180	80	24.6914	B	1	1	1	0	3	0
Male	28	171	68	23.255	A	2	1	2	1	6	2
non-AMS group
Gender	Age	Height(cm)	Weight(kg)	BMI	Smoking A.Yes；B.No	Headache (0-The symptom of headache is not obvious, without painful expression, does not affect daily activities.1-The symptom of headache is mild, with painful expression, significantly improved after individuals taking general painkillers, and does not affect daily activities. 2-The symptom of headache is severe, with painful expression, relieved after individuals taking general painkillers, an…	Gastrointestinal symptoms(0-Good appetite. 1-Poor appetite or nausea 2-Moderate nausea or vomiting.3-Severe nausea and vomiting, incapacitating)	Fatigue and/or weakness（0-Not tired or weak.1-Mild fatigue/weakness.2-Moderate fatigue/weakness.3-Severe fatigue/weakness）	Dizziness（0-No dizziness.1-Mild dizziness.2-Moderate dizziness.3-Severe dizziness, incapacitating）	LLS	Insomnia（0-Same sleep quality as usual. 1-Not as good as usual sleep quality, but can fall asleep. 2-Wake up many times at night with poor sleep quality,but can fall asleep after taking hypnotic drugs. 3-Difficulty falling asleep obviously, still can't fall asleep after taking hypnotic drugs.）
Male	28	170	65	22.4913	A	0	0	2	1	3	0
Male	25	170	65	22.4913	A	0	0	0	1	1	1
Male	23	181	78	23.8088	A	0	0	1	0	1	0
Male	26	168	61	21.6128	B	0	0	1	1	2	1
Male	26	172	67	22.6474	B	0	0	1	1	2	1
Male	22	173	69	23.0546	A	0	0	1	1	2	0
Male	23	174	69	22.7903	B	0	0	0	0	0	1
Male	21	165	62	22.7732	A	0	0	1	0	1	0
Male	26	177	65	20.7476	A	0	0	0	0	0	0
Male	20	183	80	23.8884	A	0	0	1	0	1	0
Male	32	169	70	24.5089	A	0	0	0	0	0	0
Male	23	182	67	20.227	B	0	0	1	1	2	1
Male	23	180	65	20.0617	B	0	1	1	0	2	0
Male	22	173	75	25.0593	A	0	0	0	0	0	0
Male	21	175	60	19.5918	A	0	0	1	0	1	0
Male	21	176	72	23.2438	B	0	0	0	0	0	0
Male	24	180	75	23.1481	A	0	0	1	0	1	0
Male	20	179	73	22.7833	B	0	0	0	0	0	0
Male	25	178	65	20.5151	A	0	0	0	0	0	0
Male	19	173	63	21.0498	A	0	0	1	0	1	0
Male	32	173	65	21.7181	A	0	0	1	0	1	0
Male	21	177	70	22.3435	B	0	0	0	0	0	0
Male	22	170	65	22.4913	A	0	0	0	0	0	0
Male	20	172	65	21.9713	B	0	0	1	1	2	0
Male	30	172	85	28.7317	B	0	0	1	1	2	1
Male	22	184	75	22.1526	B	0	0	0	0	0	0
Male	30	178	62	19.5682	A	0	0	1	0	1	0
Male	22	174	70	23.1206	A	0	0	1	1	2	0
Male	20	172	70	23.6614	B	0	0	0	0	0	0
Male	25	173	73	24.3911	A	0	0	0	0	0	0
Male	23	168	64	22.6757	A	0	0	1	0	1	0
Male	25	174	74	24.4418	A	0	0	0	0	0	0

## Sheet: Two groups in 5000m
AMS group
Gender	Age	Height(cm)	Weight(kg)	BMI	Smoking A.Yes；B.No	Headache (0-The symptom of headache is not obvious, without painful expression, does not affect daily activities.1-The symptom of headache is mild, with painful expression, significantly improved after individuals taking general painkillers, and does not affect daily activities. 2-The symptom of headache is severe, with painful expression, relieved after individuals taking general painkillers, an…	Gastrointestinal symptoms(0-Good appetite. 1-Poor appetite or nausea 2-Moderate nausea or vomiting.3-Severe nausea and vomiting, incapacitating)	Fatigue and/or weakness（0-Not tired or weak.1-Mild fatigue/weakness.2-Moderate fatigue/weakness.3-Severe fatigue/weakness）	Dizziness（0-No dizziness.1-Mild dizziness.2-Moderate dizziness.3-Severe dizziness, incapacitating）	LLS	Insomnia（0-Same sleep quality as usual. 1-Not as good as usual sleep quality, but can fall asleep. 2-Wake up many times at night with poor sleep quality,but can fall asleep after taking hypnotic drugs. 3-Difficulty falling asleep obviously, still can't fall asleep after taking hypnotic drugs.）
Male	27	179	79	24.6559	B	2	2	3	2	9	2
Male	21	181	68	20.7564	A	1	0	2	1	4	1
Male	32	175	75	24.4898	A	2	1	2	1	6	1
Male	22	180	83	25.6173	A	1	1	1	0	3	1
Male	23	173	61	20.3816	B	2	1	2	1	6	1
Male	23	180	60	18.5185	B	1	1	1	1	4	1
Male	24	180	80	24.6914	B	1	2	1	1	5	1
Male	28	171	68	23.255	A	1	0	1	1	3	1
Male	28	170	65	22.4913	A	1	1	3	2	7	1
Male	25	170	65	22.4913	A	1	0	2	1	4	1
Male	23	181	78	23.8088	A	2	1	2	2	7	1
Male	26	168	61	21.6128	B	2	1	1	1	5	2
Male	26	172	67	22.6474	B	1	0	2	1	4	1
Male	22	173	69	23.0546	A	1	0	2	1	4	1
Male	23	174	69	22.7903	B	1	1	1	1	4	1
Male	21	165	62	22.7732	A	2	1	1	1	5	1
Male	26	177	65	20.7476	A	1	2	1	1	5	2
Male	20	183	80	23.8884	A	1	1	1	1	4	1
Male	32	169	70	24.5089	A	1	1	2	1	5	1
Male	23	182	67	20.227	B	1	1	2	1	5	1
non-AMS group
Gender	Age	Height(cm)	Weight(kg)	BMI	Smoking A.Yes；B.No	Headache (0-The symptom of headache is not obvious, without painful expression, does not affect daily activities.1-The symptom of headache is mild, with painful expression, significantly improved after individuals taking general painkillers, and does not affect daily activities. 2-The symptom of headache is severe, with painful expression, relieved after individuals taking general painkillers, an…	Gastrointestinal symptoms(0-Good appetite. 1-Poor appetite or nausea 2-Moderate nausea or vomiting.3-Severe nausea and vomiting, incapacitating)	Fatigue and/or weakness（0-Not tired or weak.1-Mild fatigue/weakness.2-Moderate fatigue/weakness.3-Severe fatigue/weakness）	Dizziness（0-No dizziness.1-Mild dizziness.2-Moderate dizziness.3-Severe dizziness, incapacitating）	LLS	Insomnia（0-Same sleep quality as usual. 1-Not as good as usual sleep quality, but can fall asleep. 2-Wake up many times at night with poor sleep quality,but can fall asleep after taking hypnotic drugs. 3-Difficulty falling asleep obviously, still can't fall asleep after taking hypnotic drugs.）
Male	23	180	65	20.0617	B	1	1	0	0	2	0
Male	22	173	75	25.0593	A	1	0	0	0	1	0
Male	21	175	60	19.5918	A	0	0	1	1	2	1
Male	21	176	72	23.2438	B	0	1	0	1	2	1
Male	24	180	75	23.1481	A	1	1	0	0	2	0
Male	20	179	73	22.7833	B	1	0	0	1	2	0
Male	25	178	65	20.5151	A	0	0	1	1	2	0
Male	19	173	63	21.0498	A	0	1	1	0	2	1
Male	32	173	65	21.7181	A	0	0	1	1	2	1
Male	21	177	70	22.3435	B	0	1	1	1	3	0
Male	22	170	65	22.4913	A	0	0	1	1	2	0
Male	20	172	65	21.9713	B	0	0	2	2	4	0
Male	30	172	85	28.7317	B	0	1	0	1	2	1
Male	22	184	75	22.1526	B	0	0	1	0	1	1
Male	30	178	62	19.5682	A	1	0	1	0	2	0
Male	22	174	70	23.1206	A	1	0	1	0	2	1
Male	20	172	70	23.6614	B	0	0	1	0	1	1
Male	25	173	73	24.3911	A	0	0	0	0	0	0
Male	23	168	64	22.6757	A	1	0	1	0	2	0
Male	25	174	74	24.4418	A	0	0	1	0	1	1

## Sheet: Three groups 
sAMS group
Gender	Age	Height(cm)	Weight(kg)	BMI	Smoking A.Yes；B.No	Headache (0-The symptom of headache is not obvious, without painful expression, does not affect daily activities.1-The symptom of headache is mild, with painful expression, significantly improved after individuals taking general painkillers, and does not affect daily activities. 2-The symptom of headache is severe, with painful expression, relieved after individuals taking general painkillers, an…	Gastrointestinal symptoms(0-Good appetite. 1-Poor appetite or nausea 2-Moderate nausea or vomiting.3-Severe nausea and vomiting, incapacitating)	Fatigue and/or weakness（0-Not tired or weak.1-Mild fatigue/weakness.2-Moderate fatigue/weakness.3-Severe fatigue/weakness）	Dizziness（0-No dizziness.1-Mild dizziness.2-Moderate dizziness.3-Severe dizziness, incapacitating）	LLS	Insomnia（0-Same sleep quality as usual. 1-Not as good as usual sleep quality, but can fall asleep. 2-Wake up many times at night with poor sleep quality,but can fall asleep after taking hypnotic drugs. 3-Difficulty falling asleep obviously, still can't fall asleep after taking hypnotic drugs.）
Male	27	179	79	24.6559	B	2	2	3	2	9	2
Male	21	181	68	20.7564	A	1	0	2	1	4	1
Male	32	175	75	24.4898	A	2	1	2	1	6	1
Male	22	180	83	25.6173	A	1	1	1	0	3	1
Male	23	173	61	20.3816	B	2	1	2	1	6	1
Male	23	180	60	18.5185	B	1	1	1	1	4	1
Male	24	180	80	24.6914	B	1	2	1	1	5	1
Male	28	171	68	23.255	A	1	0	1	1	3	1
mAMS group
Gender	Age	Height(cm)	Weight(kg)	BMI	Smoking A.Yes；B.No	Headache (0-The symptom of headache is not obvious, without painful expression, does not affect daily activities.1-The symptom of headache is mild, with painful expression, significantly improved after individuals taking general painkillers, and does not affect daily activities. 2-The symptom of headache is severe, with painful expression, relieved after individuals taking general painkillers, an…	Gastrointestinal symptoms(0-Good appetite. 1-Poor appetite or nausea 2-Moderate nausea or vomiting.3-Severe nausea and vomiting, incapacitating)	Fatigue and/or weakness（0-Not tired or weak.1-Mild fatigue/weakness.2-Moderate fatigue/weakness.3-Severe fatigue/weakness）	Dizziness（0-No dizziness.1-Mild dizziness.2-Moderate dizziness.3-Severe dizziness, incapacitating）	LLS	Insomnia（0-Same sleep quality as usual. 1-Not as good as usual sleep quality, but can fall asleep. 2-Wake up many times at night with poor sleep quality,but can fall asleep after taking hypnotic drugs. 3-Difficulty falling asleep obviously, still can't fall asleep after taking hypnotic drugs.）
Male	28	170	65	22.4913	A	1	1	3	2	7	1
Male	25	170	65	22.4913	A	1	0	2	1	4	1
Male	23	181	78	23.8088	A	2	1	2	2	7	1
Male	26	168	61	21.6128	B	2	1	1	1	5	2
Male	26	172	67	22.6474	B	1	0	2	1	4	1
Male	22	173	69	23.0546	A	1	0	2	1	4	1
Male	23	174	69	22.7903	B	1	1	1	1	4	1
Male	21	165	62	22.7732	A	2	1	1	1	5	1
Male	26	177	65	20.7476	A	1	2	1	1	5	2
Male	20	183	80	23.8884	A	1	1	1	1	4	1
Male	32	169	70	24.5089	A	1	1	2	1	5	1
Male	23	182	67	20.227	B	1	1	2	1	5	1
non-AMS group
Gender	Age	Height(cm)	Weight(kg)	BMI	Smoking A.Yes；B.No	Headache (0-The symptom of headache is not obvious, without painful expression, does not affect daily activities.1-The symptom of headache is mild, with painful expression, significantly improved after individuals taking general painkillers, and does not affect daily activities. 2-The symptom of headache is severe, with painful expression, relieved after individuals taking general painkillers, an…	Gastrointestinal symptoms(0-Good appetite. 1-Poor appetite or nausea or mild vomiting: vomit 1-2 times a day, vomit food, and significantly improved after taking antiemetic medicine, does not affect daily activities.2-Moderate nausea or vomiting: vomit 3-4 times a day, vomiting gastric juice, relieved after taking anti-emetic drugs, affects daily activities.3-Severe nausea and vomiting: vomiting …	Fatigue and/or weakness（0-Not tired or weak.1-Mild fatigue/weakness.2-Moderate fatigue/weakness.3-Severe fatigue/weakness）	Dizziness（0-No dizziness.1-Mild dizziness.2-Moderate dizziness.3-Severe dizziness, incapacitating）	LLS	Insomnia（0-Same sleep quality as usual. 1-Not as good as usual sleep quality, but can fall asleep. 2-Wake up many times at night with poor sleep quality,but can fall asleep after taking hypnotic drugs. 3-Difficulty falling asleep obviously, still can't fall asleep after taking hypnotic drugs.）
Male	23	180	65	20.0617	B	1	1	0	0	2	0
Male	22	173	75	25.0593	A	1	0	0	0	1	0
Male	21	175	60	19.5918	A	0	0	1	1	2	1
Male	21	176	72	23.2438	B	0	1	0	1	2	1
Male	24	180	75	23.1481	A	1	1	0	0	2	0
Male	20	179	73	22.7833	B	1	0	0	1	2	0
Male	25	178	65	20.5151	A	0	0	1	1	2	0
Male	19	173	63	21.0498	A	0	1	1	0	2	1
Male	32	173	65	21.7181	A	0	0	1	1	2	1
Male	21	177	70	22.3435	B	0	1	1	1	3	0
Male	22	170	65	22.4913	A	0	0	1	1	2	0
Male	20	172	65	21.9713	B	0	0	2	2	4	0
Male	30	172	85	28.7317	B	0	1	0	1	2	1
Male	22	184	75	22.1526	B	0	0	1	0	1	1
Male	30	178	62	19.5682	A	1	0	1	0	2	0
Male	22	174	70	23.1206	A	1	0	1	0	2	1
Male	20	172	70	23.6614	B	0	0	1	0	1	1
Male	25	173	73	24.3911	A	0	0	0	0	0	0
Male	23	168	64	22.6757	A	1	0	1	0	2	0
Male	25	174	74	24.4418	A	0	0	1	0	1	1
