# Supplementary material for: Potential plasma biomarkers at low altitude for prediction of acute mountain sickness
Source: Front Immunol. 2023 Sep 28;14:1237465. doi: 10.3389/fimmu.2023.1237465 (PMC10569122; doi:10.3389/fimmu.2023.1237465)
Supplement: Supplementary file 5 [file Table_2.xls]

## Sheet: Three groups 
sAMS Group
Gender	Age	Height(cm)	Weight(kg)	BMI	Smoking A.Yes；B.No	Headache (0-The symptom of headache is not obvious, without painful expression, does not affect daily activities.1-The symptom of headache is mild, with painful expression, significantly improved after individuals taking general painkillers, and does not affect daily activities. 2-The symptom of headache is severe, with painful expression, relieved after individuals taking general painkillers, an…	Gastrointestinal symptoms(0-Good appetite. 1-Poor appetite or nausea 2-Moderate nausea or vomiting.3-Severe nausea and vomiting, incapacitating)	Fatigue and/or weakness（0-Not tired or weak.1-Mild fatigue/weakness.2-Moderate fatigue/weakness.3-Severe fatigue/weakness）	Dizziness（0-No dizziness.1-Mild dizziness.2-Moderate dizziness.3-Severe dizziness, incapacitating）	LLS	Insomnia（0-Same sleep quality as usual. 1-Not as good as usual sleep quality, but can fall asleep. 2-Wake up many times at night with poor sleep quality,but can fall asleep after taking hypnotic drugs. 3-Difficulty falling asleep obviously, still can't fall asleep after taking hypnotic drugs.）
Male	20	185	74	21.6216	A	1	0	1	1	3	0
Male	24	178	74	23.3556	A	1	1	1	0	3	1
Male	23	183	73	21.7982	A	2	0	2	2	6	1
Male	21	169	67	23.4586	B	2	1	2	1	6	1
Male	20	175	78	25.4694	A	2	1	2	1	6	2
Male	24	175	69	22.5306	B	2	1	2	1	6	1
Male	21	174	64	21.1389	A	1	1	1	1	4	1
Male	21	165	71	26.079	A	1	0	1	1	3	0
Male	24	172	63	21.2953	A	1	2	2	2	7	2
Male	24	175	70	22.8571	B	1	1	1	1	4	1
Male	24	170	65	22.4913	A	1	1	2	1	5	2
Male	22	180	65	20.0617	B	1	0	1	1	3	1
Male	25	179	70	21.847	B	2	2	3	2	9	1
Male	20	171	68	23.255	A	1	1	1	1	4	1
Male	22	178	72	22.7244	A	2	2	2	1	7	2
Male	24	172	73	24.6755	A	1	1	2	0	4	1
Male	21	175	61	19.9184	A	1	1	1	1	4	1
Male	23	170	60	20.7612	B	1	2	2	1	6	1
mAMS Group
Gender	Age	Height(cm)	Weight(kg)	BMI	Smoking A.Yes；B.No	Headache (0-The symptom of headache is not obvious, without painful expression, does not affect daily activities.1-The symptom of headache is mild, with painful expression, significantly improved after individuals taking general painkillers, and does not affect daily activities. 2-The symptom of headache is severe, with painful expression, relieved after individuals taking general painkillers, an…	Gastrointestinal symptoms(0-Good appetite. 1-Poor appetite or nausea 2-Moderate nausea or vomiting.3-Severe nausea and vomiting, incapacitating)	Fatigue and/or weakness（0-Not tired or weak.1-Mild fatigue/weakness.2-Moderate fatigue/weakness.3-Severe fatigue/weakness）	Dizziness（0-No dizziness.1-Mild dizziness.2-Moderate dizziness.3-Severe dizziness, incapacitating）	LLS	Insomnia（0-Same sleep quality as usual. 1-Not as good as usual sleep quality, but can fall asleep. 2-Wake up many times at night with poor sleep quality,but can fall asleep after taking hypnotic drugs. 3-Difficulty falling asleep obviously, still can't fall asleep after taking hypnotic drugs.）
Male	27	190	76	21.0526	A	1	0	1	1	3	1
Male	21	170	65	22.4913	A	1	0	1	1	3	0
Male	20	178	65	20.5151	A	1	0	1	1	3	1
Male	21	175	60	19.5918	A	1	0	1	1	3	0
Male	21	173	66	22.0522	A	1	0	1	1	3	1
Male	19	175	65	21.2245	A	2	1	2	3	8	2
Male	23	183	65	19.4094	A	1	1	1	1	4	1
Male	20	168	60	21.2585	A	1	1	1	0	3	1
Male	23	168	70	24.8016	A	1	1	2	2	6	2
Male	21	186	76	21.9679	A	1	0	1	1	3	1
Male	21	175	68	22.2041	A	1	0	1	1	3	1
Male	21	176	65	20.984	B	1	0	1	1	3	1
Male	21	167	62	22.231	B	1	0	1	1	3	1
Male	19	172	69	23.3234	A	1	1	1	1	4	0
Male	22	172	65	21.9713	A	1	0	1	1	3	1
Male	22	176	61	19.6927	A	1	1	1	0	3	0
Male	24	165	63	23.1405	A	2	0	0	1	3	1
Male	24	178	74	23.3556	A	1	1	1	1	4	1
Male	25	165	68	24.977	A	1	0	1	1	3	1
Male	24	186	72	20.8117	A	1	1	2	2	6	1
Male	22	190	84	23.2687	A	1	1	1	1	4	1
Male	23	180	80	24.6914	A	1	0	1	1	3	1
Male	21	178	75	23.6713	A	1	1	1	1	4	0
Male	23	183	67	20.0066	B	1	0	1	1	3	1
Male	21	167	53	19.0039	B	1	1	1	1	4	1
Male	23	168	73.5	26.0417	A	1	1	2	1	5	1
Male	23	165	60	22.0386	B	1	2	1	0	4	1
Male	22	175	73	23.8367	B	1	1	1	1	4	1
Male	24	183	63	18.8121	A	1	0	1	1	3	1
Male	20	170	68	23.5294	A	1	0	1	1	3	1
Male	21	177	65	20.7476	A	1	1	2	1	5	1
Male	23	166	60	21.7738	A	1	0	1	1	3	1
Male	24	168	52	18.424	B	1	0	1	1	3	0
Male	21	172	60	20.2812	A	1	0	1	1	3	1
Male	23	170	60	20.7612	A	1	0	1	1	3	0
Male	22	170	55	19.0311	A	1	0	1	1	3	1
Male	20	181	68	20.7564	A	1	1	0	1	3	1
Male	24	170	70	24.2215	A	1	1	1	0	3	1
Male	21	170	53	18.3391	A	1	1	1	1	4	1
Male	22	165	45	16.5289	A	1	1	0	2	4	1
Male	23	175	60	19.5918	B	1	1	1	1	4	1
Male	22	173	60	20.0474	B	1	0	1	1	3	0
Male	20	172	65	21.9713	A	1	2	1	1	5	0
Male	22	175	70	22.8571	A	1	2	1	1	5	0
Male	23	175	68	22.2041	B	1	1	1	1	4	2
Male	21	181	64	19.5354	A	1	1	1	0	3	1
Male	20	175	68	22.2041	A	1	1	1	1	4	1
non-AMS Group
Gender	Age	Height(cm)	Weight(kg)	BMI	Smoking A.Yes；B.No	Headache (0-The symptom of headache is not obvious, without painful expression, does not affect daily activities.1-The symptom of headache is mild, with painful expression, significantly improved after individuals taking general painkillers, and does not affect daily activities. 2-The symptom of headache is severe, with painful expression, relieved after individuals taking general painkillers, an…	Gastrointestinal symptoms(0-Good appetite. 1-Poor appetite or nausea 2-Moderate nausea or vomiting.3-Severe nausea and vomiting, incapacitating)	Fatigue and/or weakness（0-Not tired or weak.1-Mild fatigue/weakness.2-Moderate fatigue/weakness.3-Severe fatigue/weakness）	Dizziness（0-No dizziness.1-Mild dizziness.2-Moderate dizziness.3-Severe dizziness, incapacitating）	LLS	Insomnia（0-Same sleep quality as usual. 1-Not as good as usual sleep quality, but can fall asleep. 2-Wake up many times at night with poor sleep quality,but can fall asleep after taking hypnotic drugs. 3-Difficulty falling asleep obviously, still can't fall asleep after taking hypnotic drugs.）
Male	27	166	50	18.1449	A	1	0	0	0	1	0
Male	23	173	57	19.0451	A	0	1	0	0	1	1
Male	21	176	63	20.3383	A	1	0	1	0	2	1
Male	25	170	70	24.2215	B	0	0	0	1	1	0
Male	26	178	71	22.4088	B	1	0	0	0	1	0
Male	24	170	72	24.9135	A	0	1	1	0	2	1
Male	23	175	63	20.5714	A	0	0	1	1	2	1
Male	24	180	70	21.6049	A	0	0	0	0	0	0
Male	21	167	65	23.3067	A	0	0	0	0	0	0
Male	24	165	75	27.5482	A	1	0	0	1	2	0
Male	22	173	73	24.3911	A	1	0	0	1	2	1
Male	25	175	65	21.2245	A	1	0	0	0	1	0
Male	20	178	72	22.7244	B	0	0	1	1	2	1
Male	21	179	65	20.2865	B	0	0	0	0	0	1
Male	18	178	57	17.9902	A	0	2	0	1	3	1
Male	21	170	62	21.4533	A	0	1	1	1	3	1
Male	22	178	70	22.0932	B	0	0	0	0	0	0
Male	21	175	60	19.5918	A	0	0	0	0	0	2
Male	23	178	62	19.5682	B	0	0	1	0	1	1
Male	23	173	68	22.7204	B	1	0	0	0	1	0
Male	21	173	64	21.3839	B	0	0	0	0	0	0
Male	22	176	67	21.6296	B	1	0	1	0	2	0
Male	22	180	62	19.1358	A	1	0	1	0	2	1
Male	23	178	65	20.5151	A	0	0	1	0	1	0
Male	24	170	66	22.8374	B	0	0	0	0	0	0
Male	20	179	73	22.7833	B	1	0	0	1	2	0
Male	20	182	75	22.6422	A	0	0	0	0	0	0
Male	21	164	64	23.7954	B	0	0	0	0	0	0
Male	22	168	58	20.5499	A	0	0	0	0	0	0
Male	23	176	69	22.2753	B	0	0	1	1	2	1
Male	24	171	62	21.2031	B	0	0	0	0	0	1
Male	22	175	73	23.8367	A	1	0	0	0	1	0
Male	25	167	56	20.0796	A	0	0	1	0	1	1
Male	20	172	58	19.6052	B	0	1	2	0	3	1
Male	21	175	74	24.1633	A	0	0	1	1	2	1
Male	24	170	75	25.9516	A	0	0	0	0	0	0
Male	19	172	74	25.0135	B	0	0	0	0	0	0
Male	20	181	72	21.9774	A	1	0	0	0	1	0
Male	21	175	67	21.8776	A	0	0	1	1	2	1
Male	23	167	56	20.0796	A	1	0	0	0	1	0
Male	19	172	66	22.3094	A	0	0	0	0	0	0
Male	19	175	64	20.898	A	0	0	1	1	2	0
Male	21	170	60	20.7612	B	0	0	1	0	1	1
Male	22	165	65	23.8751	A	0	0	0	0	0	0
Male	23	172	65	21.9713	A	0	0	0	0	0	0
Male	21	170	65	22.4913	A	0	0	0	1	1	1
Male	22	175	74	24.1633	A	0	0	0	1	1	1
Male	20	171	69	23.597	A	0	0	0	0	0	0
Male	22	178	62	19.5682	A	0	0	0	0	0	0
Male	23	165	65	23.8751	B	0	0	1	0	1	0
Male	23	178	80	25.2493	A	0	1	0	0	1	0
Male	22	174	74	24.4418	A	0	0	0	0	0	0
Male	22	170	58	20.0692	A	0	0	0	0	0	0
