# Supplementary material for: Potential plasma biomarkers at low altitude for prediction of acute mountain sickness
Source: Front Immunol. 2023 Sep 28;14:1237465. doi: 10.3389/fimmu.2023.1237465 (PMC10569122; doi:10.3389/fimmu.2023.1237465)
Supplement: Supplementary file 6 [file Table_3.xlsx]

## Sheet: LTF
plasma concentration(ng/ml)				OD value			first test	Concentration of standards(ng/ml)	OD value	OD value		second test	Concentration of standards(ng/ml)	OD value
sAMS	mAMS	non-AMS		sAMS	mAMS	non-AMS		20	2.111	2.099			20	2.454
4.78514	3.32314	3.90688		1.185	0.982	1.069		10	1.653	1.628			10	2.134
4.8997	3.92101	3.32314		1.199	1.071	0.982		5	1.217	1.219			5	1.694
5.97726	3.80193	5.87239		1.32	1.054	1.309		2.5	0.81	0.888			2.5	1.229
4.94941	3.53096	3.4914		1.205	1.014	1.008		1.25	0.565	0.574			1.25	0.742
4.74469	3.74671	3.60421		1.18	1.046	1.025		0.625	0.387	0.414			0.625	0.514
4.72054	3.92809	4.02089		1.177	1.072	1.085		0.3125	0.279	0.289			0.3125	0.325
5.71318	4.36866	4.38389		1.292	1.132	1.134		0	0.148	0.157			0	0.143
3.80193	3.74671	4.69648		1.054	1.046	1.174
5.14337	3.45865	5.53019		1.228	1.003	1.272		The OD values of samples marked by red colour was obtained at first test.
6.71882	3.97074	4.56963		1.898	1.078	1.158		The OD values of samples marked by blue colour was obtained at second test.
4.86029	3.72614	4.17387		1.677	1.043	1.106
7.22617	3.98305	3.65808		1.945	1.535	1.033
4.25273	4.28253	4.47609		1.582	1.587	1.146
4.435	3.63882	5.24678		1.612	1.47	1.24
3.52423	3.03445	4.12245		1.447	1.34	1.099
5.16722	5.96671	5.07528		1.72	1.819	1.22
5.48142	3.37057	4.04974		1.761	1.415	1.089
5.90538	4.19963	6.29086		1.812	1.573	1.352
	4.17626	6.24101			1.569	1.347
	3.02591	5.53923			1.338	1.273
	5.03607	5.64861			1.702	1.285
	4.22904	3.33781			1.578	1.408
	4.45994	3.863			1.616	1.513
	6.29519	4.00529			1.855	1.539
	3.84158	4.45994			1.509	1.616
	3.72585	3.437			1.487	1.429
	3.90622	3.32851			1.521	1.406
	5.39493	3.75706			1.75	1.493
	4.75821	3.25949			1.662	1.391
	3.02591	3.1695			1.338	1.371
	4.91576	3.22773			1.685	1.384
	5.06487	3.49006			1.706	1.44
	3.49006	3.22322			1.44	1.383
	3.03445	3.56865			1.34	1.456
	3.14295	4.18209			1.365	1.57
	3.20971	3.21871			1.38	1.382
	3.20971	3.25493			1.38	1.39
	3.34247	3.02591			1.409	1.338
	3.30997	3.39889			1.402	1.421
	3.4562	3.88455			1.433	1.517
	2.9334	4.79197			1.316	1.667
	4.21137	4.59344			1.575	1.637
	3.06449	3.00467			1.347	1.333
	3.06018	3.64895			1.346	1.472
	3.42743	2.56071			1.427	1.221
	4.12993	3.47551			1.561	1.437
	3.73623	3.40363			1.489	1.422
		3.02165				1.337
		3.4562				1.433
		5.888				1.81
		4.99322				1.696
		5.62663				1.779
		3.33316				1.407

## Sheet: APCS
plasma concentration(ng/ml)（Dilution ratio:100）					OD value			first test	Concentration of standards(ng/ml)	OD value	OD value		second test	Concentration of standards(ng/ml)	OD value
sAMS	mAMS	non-AMS			sAMS	mAMS	non-AMS		400	1.518	1.547			400	2.775
16543	16470.2	11315.1			1.21	1.208	1.029		200	1.267	1.313			200	2.487
14076.9	13387.5	9732.35			1.135	1.111	1.922		100	0.93	0.995			100	1.942
12608.1	18180.9	14561			1.082	1.252	1.151		50	0.638	0.678			50	1.315
14623	14166.1	14499.3			1.153	1.138	1.149		25	0.384	0.404			25	0.782
12764.9	14874.3	13842.3			1.088	1.161	1.127		12.5	0.263	0.27			12.5	0.488
14591.9	13112.4	13669.6			1.152	1.101	1.121		6.25	0.202	0.2			6.25	0.316
13641.1	13961.9	10778.4			1.12	2.22	1.005		0	0.143	0.148			0	0.161
16201.9	12326.5	13755.6			2.329	2.122	1.124
12844.2	13889	12556.4			2.155	2.216	1.08		The OD values of samples marked by red colour was obtained at first test.
13190.3	12235.6	13463.3			2.176	2.116	2.192		The OD values of samples marked by blue colour was obtained at second test.
17558.8	9968.56	12326.5			2.384	1.943	2.122
17691.3	14764.2	14469.7			2.189	2.262	2.247
14724.4	10623.1	14259.4			2.26	1.998	2.236
21248.1	11723.9	11555.4			2.503	2.081	2.069
12909.1	12086.2	10586			2.159	2.106	1.995
14072.3	16294.7	10623.1			2.226	2.333	1.998
13090	14684.7	13961.9			2.17	2.258	2.22
17532.4	13907.1	11095.7			2.383	2.217	2.035
	14684.7	9633.28				2.258	1.913
	11527.6	10415				2.067	1.981
	14016.9	10836.8				2.223	2.015
	11867	12220.6				2.091	2.115
	15006.5	13925.3				2.074	2.218
	14373.5	12220.6				2.242	2.115
	12811.9	12311.3				2.153	2.121
	14986.1	12684				2.273	2.145
	11752.3	9125.51				2.083	1.865
	12280.9	9911.67				2.119	1.938
	12941.7	10888				2.161	2.019
	16201.9	10598.4				2.329	1.996
	17638.1	11667.4				2.387	2.077
	10439.2	11895.9				1.983	2.093
	10512.3	12086.2				1.989	2.106
	10415	12860.4				1.981	2.156
	11241.6	8516.5				2.046	1.803
	11766.6	12235.6				2.084	2.116
	11541.5	11569.3				2.068	2.07
	10697.9	13727				2.004	2.207
	13655.9	10271.3				2.203	1.969
	13274.7	9291.04				2.181	1.881
	15276.1	11295.4				2.287	2.05
	10900.8	10598.4				2.02	1.996
	13727	8814.8				2.207	1.834
	9765.66	7637.89				1.925	1.704
	12145.7	9125.51				2.11	1.865
	12605	10786				2.14	2.011
	17196.1	11527.6				2.37	2.067
		9166.56					1.869
		12175.5					2.112
		10095.2					1.954
		9513.9					1.902
		12589.3					2.139
		7747.36					1.717

## Sheet: AAT
plasma concentration(ug/ml)				OD value			pre-experiment		Concentration of standards(μg/ml)	OD value	OD value		first test	Concentration of standards(μg/ml)	OD value		second test	Concentration of standards(ng/ml)	OD value
sAMS	mAMS	non-AMS		sAMS	mAMS	non-AMS			40	0.074	0.081			40	0.131			500	2.803
1618.34	978.775	1010.11		0.122	0.164	0.161			10	0.122	0.125			10	0.279			250	1.863
1958.01	867.435	1398.08		0.109	0.176	0.133			2.5	0.28	0.286			2.5	0.53			125	1.233
1400.25	2743.7	1237.16		0.331	0.26	0.346			0.625	0.49	0.483			0.625	0.81			62.5	0.791
1169.77	2300.45	1010.1		0.353	0.277	0.372			0.156	0.799	0.916			0.156	1.055			31.25	0.468
1525.44	2084.17	2064.08		0.321	0.287	0.288			0.039	1.486	1.511			0.039	1.632			15.625	0.325
1436.3	1388.5	1473.62		0.328	0.332	0.325			0	1.58	1.519			0	1.828			7.8125	0.233
2395.48	1169.77	2146.05		0.273	0.353	0.284												0	0.172
1825.19	1622.22	1400.25		0.301	0.314	0.331		The OD values of samples marked by green colour were obtained at pre-experiment with diluted ratio of 200 using ELISA kits from abcam.
1775.43	2167.23	1207.65		0.304	0.283	0.349		The OD values of samples marked by red colour were obtained at first test with diluted ratio of 200 using ELISA kits from abcam.
1859.42	2044.25	1365.41		0.299	0.289	0.334		The OD values of samples marked by blue colour were obtained at second test with diluted ratio of 10000 using ELISA kits from Fine Test.
2300.45	2420.07	1565.94		0.277	0.272	0.318
1582.27	2371.23	2188.7		1.415	0.274	0.282
2234.96	2300.45	1448.6		1.765	0.277	0.327
1595.99	2296.29	743.029		1.423	1.795	0.415
2269.6	2599.34	2371.23		1.782	1.937	0.274
2409.01	1900.3	1376.89		1.849	1.593	0.333
1454.6	810.354	1593.75		1.339	0.906	0.316
2188.55	2718.11	904.135		1.742	1.99	0.387
	978.337	2277.49			1.028	0.278
	991.134	1436.3			1.037	0.328
	1813.64	1842.2			1.546	0.3
	1285.74	1525.44			1.234	0.321
	2011.93	1525.44			1.652	0.321
	1920.87	1894.52			1.604	0.297
	1341.08	2104.53			1.269	0.286
	2434.47	1473.62			1.861	0.325
	1958.55	705.626			1.624	0.826
	1881.7	1448.01			1.583	1.335
	1037.09	2095.34			1.069	1.695
	1817.29	1044.34			1.548	1.074
	1917.12	883.458			1.602	0.96
	1060.34	1126.71			1.085	1.13
	1001.13	860.232			1.044	0.943
	1675.87	1397.36			1.469	1.304
	979.756	1180.85			1.029	1.166
	1306.19	1759.35			1.247	1.516
	1276.35	1633.97			1.228	1.445
	1416.88	1270.1			1.316	1.224
	2308.66	1842.92			1.801	1.562
	2518.29	1915.25			1.9	1.601
	1307.76	2184.54			1.248	1.74
	1050.15	1426.68			1.078	1.322
	1200.64	1407.11			1.179	1.31
	1660.1	1489.41			1.46	1.36
	2251.23	835.852			1.773	0.925
	1055.97	2033.1			1.082	1.663
	2058.27	793.047			1.676	0.893
		1345.87				1.272
		1452.96				1.338
		2132.77				1.714
		1091.13				1.106
		1047.24				1.076
		995.412				1.04

## Sheet: HSP90AA
plasma concentration(ng/ml)				OD value			first test	Concentration of standards(ng/ml)	OD value	OD value		second test	Concentration of standards(ng/ml)	OD value
sAMS	mAMS	non-AMS		sAMS	mAMS	non-AMS		200	2.794	2.967			200	3.183
4.21876	7.47276	3.38729		0.221	0.302	0.2		100	1.949	1.998			100	2.243
6.78355	8.57439	4.41746		0.285	0.329	0.226		50	1.216	1.177			50	1.414
6.58148	14.0029	3.30835		0.28	0.459	0.198		25	0.703	0.718			25	0.799
11.0538	9.02569	4.33794		0.389	0.34	0.224		12.5	0.428	0.433			12.5	0.472
3.19004	12.4364	7.59474		0.195	0.422	0.305		6.25	0.272	0.273			6.25	0.298
6.70268	7.02641	2.75707		0.283	0.291	0.184		3.125	0.188	0.193			3.125	0.203
5.69581	6.42003	10.6791		0.258	0.276	0.38		0	0.11	0.111			0	0.113
12.8158	13.0023	5.89661		0.431	0.49	0.263
12.307	6.96357	2.44302		0.469	0.302	0.176		The OD values of samples marked by red colour was obtained at first test.
4.54293	5.14969	1.97325		0.223	0.243	0.164		The OD values of samples marked by blue colour was obtained at second test.
7.55558	8.27752	4.06		0.321	0.344	0.217
9.06893	9.45132	1.07723		0.369	0.381	0.141
4.87616	9.61114	4.13936		0.234	0.386	0.219
12.9691	7.46185	4.17905		0.489	0.318	0.22
15.0532	6.59168	2.95371		0.551	0.29	0.189
4.30134	12.9691	2.24709		0.215	0.489	0.171
6.46806	13.3687	5.89661		0.286	0.501	0.263
5.24105	10.4469	7.3915		0.246	0.412	0.3
	5.08884	6.15974			0.241	0.276
	13.1686	7.71203			0.495	0.326
	7.36821	8.84662			0.315	0.362
	4.33151	4.18078			0.216	0.211
	10.2855	4.00023			0.407	0.205
	9.93164	6.22132			0.396	0.278
	9.06893	5.85248			0.369	0.266
	5.60741	10.1245			0.258	0.402
	8.59324	10.028			0.354	0.399
	9.54718	8.97358			0.384	0.366
	5.18013	7.08788			0.244	0.306
	14.6799	6.65356			0.54	0.292
	4.66397	4.84581			0.227	0.233
	8.37211	4.81548			0.347	0.232
	8.84662	8.27752			0.362	0.344
	11.4537	6.68451			0.443	0.293
	14.5783	3.94012			0.537	0.203
	8.34057	10.8028			0.346	0.423
	6.09821	4.36168			0.274	0.217
	8.46681	5.82181			0.35	0.265
	10.4146	5.08884			0.411	0.241
	8.37211	10.5761			0.347	0.416
	11.5191	4.12056			0.445	0.209
	5.05842	5.69923			0.24	0.261
	8.30904	5.91385			0.345	0.268
	10.0923	3.19197			0.401	0.178
	10.2211	8.37211			0.405	0.347
	5.24105	9.29179			0.246	0.376
	12.373	4.69425			0.471	0.228
		4.42206				0.219
		4.93687				0.236
		5.85248				0.266
		6.00598				0.271
		5.72986				0.262
		8.15154				0.34
